# Supplementary material for: De novo transcriptome analysis and comparative expression profiling of genes associated with the taste-modifying protein neoculin in Curculigo latifolia and Curculigo capitulata fruits
Source: BMC Genomics. 2021 May 13;22:347. doi: 10.1186/s12864-021-07674-3 (PMC8120819; doi:10.1186/s12864-021-07674-3)
Supplement: Supplementary file 3 — Additional file 3: Supplemental annotation. Transcripts from C. latifolia and C. capitulata fruits were annotated by BLASTX (E-value <1e− 10) against the NCBI NR, RefSeq, UniProt, and COG databases and genomes from rice (Os-Nipponbare-Reference-IRGSP-1.0, Assembly: GCF_001433935.1) and Arabidopsis (Arabidopsis thaliana, Assembly: GCF_000001735.4). Percentage identity (Pident) and E-value are BLASTN results performed using C. latifolia as the query against C. capitulata. Expression values (TPM), unigenes clustered by CD-Hit, and the unique or common genes from C. capitulata or C. latifolia are also included [file 12864_2021_7674_MOESM3_ESM.xlsx]

## Sheet: C. latifolia
Transcript ID	NCBI Nr	RefSeq	UniProt	COG	Rice	Arabidopsis	TPM	unigene	unique or common	corresponding ID of C. capitulata	pident for corresponding ID of C. capitulata	evalue for corresponding ID of C. capitulata
L_0_c0_g1_i1	gi|514756888|ref|XP_004963644.1|	PREDICTED: putative leucine-rich repeat receptor-like protein kinase At2g19210 [Setaria italica]	tr|K3ZCA0|K3ZCA0_SETIT Uncharacterized protein OS=Setaria italica GN=LOC101756337 PE=4 SV=1		XP_015638346.2 senescence-induced receptor-like serine/threonine-protein kinase [Oryza sativa Japonica Group]	NP_179509.1 FLG22-induced receptor-like kinase 1 [Arabidopsis thaliana]	1.4	unigene	unique
L_0_c1_g1_i1							2.08	unigene	common	C_24504_c0_g2_i1	93.72	1e-173
L_1_c0_g1_i1							1.78	unigene	unique
L_1_c1_g1_i1	gi|670433083|ref|XP_008657035.1|	PREDICTED: cytochrome P450 94C1-like [Zea mays]	tr|A0A0A9QDS8|A0A0A9QDS8_ARUDO Uncharacterized protein OS=Arundo donax PE=4 SV=1	Oscillatoria_PCC_7112_uid183110	XP_015623782.1 cytochrome P450 94C1 [Oryza sativa Japonica Group]	NP_180337.1 cytochrome P450, family 94, subfamily C, polypeptide 1 [Arabidopsis thaliana]	1.65	unigene	unique
L_10_c0_g1_i1	gi|672122735|ref|XP_008784705.1|	PREDICTED: uncharacterized protein LOC103703575 isoform X2 [Phoenix dactylifera]	tr|M0RUP6|M0RUP6_MUSAM Uncharacterized protein OS=Musa acuminata subsp. malaccensis PE=4 SV=1		XP_015614084.1 SH2 domain-containing protein A isoform X1 [Oryza sativa Japonica Group]	NP_001322353.1 SH2 domain protein B [Arabidopsis thaliana]	2.08	unigene	common	C_15297_c0_g1_i1	98.91	0
L_100_c0_g1_i1							0.36	unigene	common	C_28261_c0_g1_i1	97.79	3e-108
L_100_c0_g2_i1							2.27	unigene	common	C_28261_c1_g1_i1	98.73	4e-159
L_1000_c0_g1_i1	gi|672116381|ref|XP_008781352.1|	PREDICTED: pentatricopeptide repeat-containing protein At2g17670 [Phoenix dactylifera]	tr|M0S0W8|M0S0W8_MUSAM Uncharacterized protein OS=Musa acuminata subsp. malaccensis PE=4 SV=1		XP_025878928.1 pentatricopeptide repeat-containing protein At2g17670 [Oryza sativa Japonica Group]	NP_565422.1 Tetratricopeptide repeat (TPR)-like superfamily protein [Arabidopsis thaliana]	1.26	unigene	common	C_27869_c0_g1_i1	96.26	6e-149
L_10000_c0_g1_i1	gi|743870593|ref|XP_010906084.1|	PREDICTED: probable phenylalanine--tRNA ligase beta subunit [Elaeis guineensis]	tr|M0S295|M0S295_MUSAM Uncharacterized protein OS=Musa acuminata subsp. malaccensis PE=4 SV=1	Methanomassiliicoccus_Mx1_Issoire_uid207287	XP_015640680.1 phenylalanine--tRNA ligase beta subunit, cytoplasmic [Oryza sativa Japonica Group]	NP_177399.1 tRNA synthetase beta subunit family protein [Arabidopsis thaliana]	28.02	unigene	common	C_13475_c0_g2_i1	97.97	0
L_10001_c0_g1_i1	gi|672207329|ref|XP_008779669.1|	PREDICTED: probable LRR receptor-like serine/threonine-protein kinase At4g08850, partial [Phoenix dactylifera]	tr|A0A1U8PCD9|A0A1U8PCD9_GOSHI probable LRR receptor-like serine/threonine-protein kinase At4g08850 OS=Gossypium hirsutum GN=LOC107957746 PE=4 SV=1	Cyclobacterium_marinum_DSM_745_uid71485	XP_025878856.1 probable leucine-rich repeat receptor-like protein kinase At1g35710 [Oryza sativa Japonica Group]	NP_849538.2 Leucine-rich repeat receptor-like protein kinase family protein [Arabidopsis thaliana]	0.9	unigene	unique
L_10001_c1_g1_i1	gi|475570156|gb|EMT15956.1|	PREDICTED: probable LRR receptor-like serine/threonine-protein kinase At4g08850 [Elaeis guineensis]	tr|N1QWZ5|N1QWZ5_AEGTA LRR receptor-like serine/threonine-protein kinase GSO1 OS=Aegilops tauschii GN=F775_19083 PE=4 SV=1	Fibrella_aestuarina_uid178352	XP_025878856.1 probable leucine-rich repeat receptor-like protein kinase At1g35710 [Oryza sativa Japonica Group]	NP_001331523.1 ERECTA-like 2 [Arabidopsis thaliana]	0.81	unigene	unique
L_10002_c0_g1_i1	gi|743779418|ref|XP_010920175.1|	PREDICTED: LOW QUALITY PROTEIN: uncharacterized protein LOC105044077 [Elaeis guineensis]	tr|M0RND8|M0RND8_MUSAM Uncharacterized protein OS=Musa acuminata subsp. malaccensis PE=4 SV=1		XP_015636649.1 uncharacterized protein LOC4335309 [Oryza sativa Japonica Group]	NP_567696.1 kinesin-like protein [Arabidopsis thaliana]	2.59	unigene	unique
L_10003_c0_g1_i1	gi|32489032|emb|CAE04829.1|	PREDICTED: uncharacterized protein LOC100824352 [Brachypodium distachyon]	tr|A0A0D9ZRY3|A0A0D9ZRY3_9ORYZ Uncharacterized protein OS=Oryza glumipatula PE=4 SV=1		XP_025880562.1 uncharacterized protein LOC107280786 [Oryza sativa Japonica Group]	NP_172091.1 basic leucine zipper/W2 domain protein [Arabidopsis thaliana]	21.7	unigene	common	C_22317_c0_g1_i1	93.5	0
L_10004_c0_g1_i1	gi|302143371|emb|CBI21932.3|	PREDICTED: trans-resveratrol di-O-methyltransferase [Vitis vinifera]	tr|F6H5I6|F6H5I6_VITVI Uncharacterized protein OS=Vitis vinifera GN=VIT_12s0028g02700 PE=3 SV=1		XP_015646751.1 trans-resveratrol di-O-methyltransferase [Oryza sativa Japonica Group]		72.12
L_10004_c0_g2_i1	gi|302143371|emb|CBI21932.3|	PREDICTED: trans-resveratrol di-O-methyltransferase [Vitis vinifera]	tr|F6H5I6|F6H5I6_VITVI Uncharacterized protein OS=Vitis vinifera GN=VIT_12s0028g02700 PE=3 SV=1		XP_015646751.1 trans-resveratrol di-O-methyltransferase [Oryza sativa Japonica Group]		61.58
L_10005_c0_g1_i1	gi|672187983|ref|XP_008813469.1|	PREDICTED: probable E3 ubiquitin-protein ligase ARI8 [Phoenix dactylifera]	tr|M0TUJ0|M0TUJ0_MUSAM Uncharacterized protein OS=Musa acuminata subsp. malaccensis PE=3 SV=1		XP_015636560.1 probable E3 ubiquitin-protein ligase ARI8 [Oryza sativa Japonica Group]	NP_180709.3 IBR domain-containing protein [Arabidopsis thaliana]	20.81	unigene	common	C_12880_c0_g3_i1	98.97	0
L_10007_c0_g1_i1							2.59
L_10007_c0_g1_i2							1.08	unigene	common	C_40888_c0_g1_i1	91.44	2e-153
L_10007_c0_g1_i3							0.91	unigene	unique
L_10007_c0_g2_i1							0	unigene	unique
L_10008_c0_g1_i1	gi|944262146|gb|KQL26403.1|	hypothetical protein PRUPE_ppa024603mg, partial [Prunus persica]	tr|K3ZV92|K3ZV92_SETIT Succinate--CoA ligase [ADP-forming] subunit alpha, mitochondrial OS=Setaria italica GN=LOC101759813 PE=3 SV=1	Gluconacetobacter_diazotrophicus_PAl_5_uid61587	XP_015647737.1 succinate--CoA ligase [ADP-forming] subunit alpha, mitochondrial [Oryza sativa Japonica Group]	NP_001119263.1 Succinyl-CoA ligase, alpha subunit [Arabidopsis thaliana]	1.02	unigene	unique
L_10008_c0_g1_i2	gi|695050633|ref|XP_009413310.1|	PREDICTED: probable succinyl-CoA ligase [ADP-forming] subunit alpha, mitochondrial [Musa acuminata subsp. malaccensis]	tr|A0A067EC26|A0A067EC26_CITSI Uncharacterized protein (Fragment) OS=Citrus sinensis GN=CISIN_1g0195002mg PE=4 SV=1	Rickettsia_conorii_Malish_7_uid57633	XP_015647737.1 succinate--CoA ligase [ADP-forming] subunit alpha, mitochondrial [Oryza sativa Japonica Group]	NP_001119263.1 Succinyl-CoA ligase, alpha subunit [Arabidopsis thaliana]	4.2	unigene	unique
L_10008_c0_g1_i3	gi|595913588|ref|XP_007214592.1|	hypothetical protein PRUPE_ppa024603mg, partial [Prunus persica]	tr|M5WRE4|M5WRE4_PRUPE Uncharacterized protein (Fragment) OS=Prunus persica GN=PRUPE_ppa024603mg PE=4 SV=1	Parvibaculum_lavamentivorans_DS_1_uid58739	XP_015647737.1 succinate--CoA ligase [ADP-forming] subunit alpha, mitochondrial [Oryza sativa Japonica Group]	NP_001119263.1 Succinyl-CoA ligase, alpha subunit [Arabidopsis thaliana]	4.85	unigene	unique
L_10008_c0_g1_i4	gi|595913588|ref|XP_007214592.1|	hypothetical protein PRUPE_ppa024603mg, partial [Prunus persica]	tr|M5WRE4|M5WRE4_PRUPE Uncharacterized protein (Fragment) OS=Prunus persica GN=PRUPE_ppa024603mg PE=4 SV=1	Gluconacetobacter_diazotrophicus_PAl_5_uid61587	XP_015647737.1 succinate--CoA ligase [ADP-forming] subunit alpha, mitochondrial [Oryza sativa Japonica Group]	NP_001119263.1 Succinyl-CoA ligase, alpha subunit [Arabidopsis thaliana]	3.32	unigene	unique
L_10009_c1_g1_i1							1.6	unigene	unique
L_1001_c0_g1_i1							2.5
L_1001_c0_g2_i1							1.39	unigene	unique
L_10010_c0_g1_i1	gi|514820926|ref|XP_004985147.1|	PREDICTED: pentatricopeptide repeat-containing protein At5g47360-like [Setaria italica]	tr|A0A1D6JU50|A0A1D6JU50_MAIZE Pentatricopeptide repeat-containing protein OS=Zea mays GN=ZEAMMB73_Zm00001d028275 PE=4 SV=1				1.1
L_10010_c0_g2_i1	gi|514820926|ref|XP_004985147.1|	PREDICTED: pentatricopeptide repeat-containing protein At5g47360-like [Setaria italica]					0.99	unigene	common	C_40881_c0_g1_i1	95.39	4e-164
L_10010_c0_g3_i1	gi|514820926|ref|XP_004985147.1|	PREDICTED: pentatricopeptide repeat-containing protein At5g47360-like [Setaria italica]					0.74
L_10011_c0_g1_i1							1.77	unigene	common	C_36295_c0_g1_i1	98.1	0
L_10011_c1_g1_i1							3.61	unigene	unique
L_10012_c0_g1_i1							0.42
L_10012_c0_g2_i1							0.44	unigene	common	C_10197_c0_g1_i1	89	9e-66
L_10013_c0_g1_i1							1.36	unigene	unique
L_10013_c0_g1_i2							0.43	unigene	unique
L_10014_c0_g1_i1	gi|743834215|ref|XP_010935472.1|	PREDICTED: 60S ribosomal protein L23A [Elaeis guineensis]	tr|C6TJY8|C6TJY8_SOYBN Uncharacterized protein OS=Glycine max PE=2 SV=1		XP_015622490.1 60S ribosomal protein L23A [Oryza sativa Japonica Group]	NP_001078294.1 ribosomal protein L23AB [Arabidopsis thaliana]	45.91	unigene	common	C_9597_c0_g3_i1	99.71	1e-177
L_10015_c0_g1_i1							2.34	unigene	common	C_32581_c0_g1_i1	93.47	1e-76
L_10016_c0_g1_i1	gi|743770137|ref|XP_010915362.1|	PREDICTED: deSI-like protein At4g17486 isoform X1 [Elaeis guineensis]	tr|A0A1D1YW97|A0A1D1YW97_9ARAE UPF0326 protein At4g17486 (Fragment) OS=Anthurium amnicola GN=At4g17486_9 PE=4 SV=1		XP_015641480.1 deSI-like protein At4g17486 [Oryza sativa Japonica Group]	NP_199542.1 PPPDE putative thiol peptidase family protein [Arabidopsis thaliana]	11.18	unigene	common	C_12375_c0_g1_i1	97.97	0
L_10016_c0_g1_i2	gi|743770137|ref|XP_010915362.1|	PREDICTED: deSI-like protein At4g17486 isoform X1 [Elaeis guineensis]	tr|A0A1S3WXT3|A0A1S3WXT3_TOBAC deSI-like protein At4g17486 OS=Nicotiana tabacum GN=LOC107758967 PE=4 SV=1		XP_015641480.1 deSI-like protein At4g17486 [Oryza sativa Japonica Group]	NP_199542.1 PPPDE putative thiol peptidase family protein [Arabidopsis thaliana]	3.27	unigene	unique
L_10017_c0_g1_i1	gi|727488990|ref|XP_010420535.1|	PREDICTED: anthranilate phosphoribosyltransferase, chloroplastic-like isoform X2 [Camelina sativa]	tr|A0A1S3AXC5|A0A1S3AXC5_CUCME anthranilate phosphoribosyltransferase, chloroplastic OS=Cucumis melo GN=LOC103483625 PE=3 SV=1		XP_015630987.1 anthranilate phosphoribosyltransferase, chloroplastic isoform X2 [Oryza sativa Japonica Group]	NP_197300.1 tryptophan biosynthesis 1 [Arabidopsis thaliana]	15.4	unigene	common	C_40697_c0_g1_i1	96.52	0
L_10018_c0_g1_i1	gi|743882734|ref|XP_010909231.1|	PREDICTED: pleckstrin homology domain-containing protein 1-like [Elaeis guineensis]	tr|A0A1E5W8E3|A0A1E5W8E3_9POAL Pleckstrin homology domain-containing protein 1 OS=Dichanthelium oligosanthes GN=BAE44_0005367 PE=4 SV=1		XP_015648246.1 pleckstrin homology domain-containing protein 1 [Oryza sativa Japonica Group]	NP_196190.1 Pleckstrin homology (PH) domain superfamily protein [Arabidopsis thaliana]	48.48	unigene	common	C_12059_c0_g1_i1	96.85	0
L_10018_c0_g2_i1	gi|743882734|ref|XP_010909231.1|	PREDICTED: pleckstrin homology domain-containing protein 1-like [Elaeis guineensis]	tr|A0A1E5W8E3|A0A1E5W8E3_9POAL Pleckstrin homology domain-containing protein 1 OS=Dichanthelium oligosanthes GN=BAE44_0005367 PE=4 SV=1		XP_015648246.1 pleckstrin homology domain-containing protein 1 [Oryza sativa Japonica Group]	NP_196190.1 Pleckstrin homology (PH) domain superfamily protein [Arabidopsis thaliana]	4.64	unigene	unique
L_10019_c0_g1_i1	gi|743794761|ref|XP_010924258.1|	PREDICTED: pentatricopeptide repeat-containing protein At5g48910-like [Elaeis guineensis]	tr|A0A1U7ZBH3|A0A1U7ZBH3_NELNU pentatricopeptide repeat-containing protein At1g08070, chloroplastic-like OS=Nelumbo nucifera GN=LOC104592370 PE=4 SV=1		XP_025883305.1 pentatricopeptide repeat-containing protein At5g66520 [Oryza sativa Japonica Group]	NP_001321602.1 Tetratricopeptide repeat (TPR)-like superfamily protein [Arabidopsis thaliana]	1.5	unigene	common	C_45504_c0_g1_i1	98.19	0
L_10020_c0_g1_i1	gi|743772487|ref|XP_010916553.1|	PREDICTED: mitogen-activated protein kinase kinase kinase 1-like [Elaeis guineensis]	tr|M0RRY0|M0RRY0_MUSAM Uncharacterized protein OS=Musa acuminata subsp. malaccensis PE=4 SV=1	Acidothermus_cellulolyticus_11B_uid58501	XP_015630324.1 mitogen-activated protein kinase kinase kinase 1 [Oryza sativa Japonica Group]	NP_192590.1 MAPK/ERK kinase kinase 1 [Arabidopsis thaliana]	6.84	unigene	common	C_20890_c4_g5_i2	98.41	0
L_10021_c0_g1_i1	gi|672165330|ref|XP_008802564.1|	PREDICTED: probable transcription factor KAN2, partial [Phoenix dactylifera]	tr|V4SED0|V4SED0_9ROSI Uncharacterized protein OS=Citrus clementina GN=CICLE_v10001292mg PE=4 SV=1		XP_015648944.1 probable transcription factor KAN2 isoform X2 [Oryza sativa Japonica Group]	NP_001322280.1 Homeodomain-like superfamily protein [Arabidopsis thaliana]	0.61	unigene	unique
L_10021_c0_g1_i2	gi|743861969|ref|XP_010943420.1|	PREDICTED: probable transcription factor KAN2 isoform X1 [Elaeis guineensis]	tr|A0A199UUQ4|A0A199UUQ4_ANACO Putative transcription factor KAN2 OS=Ananas comosus GN=ACMD2_04411 PE=4 SV=1		XP_015648943.1 probable transcription factor RL9 isoform X1 [Oryza sativa Japonica Group]	NP_564392.1 Homeodomain-like superfamily protein [Arabidopsis thaliana]	4.05
L_10021_c0_g1_i3	gi|743861969|ref|XP_010943420.1|	PREDICTED: probable transcription factor KAN2 isoform X1 [Elaeis guineensis]	tr|A0A1U7YZY1|A0A1U7YZY1_NELNU probable transcription factor KAN2 isoform X4 OS=Nelumbo nucifera GN=LOC104588823 PE=4 SV=1		XP_015648943.1 probable transcription factor RL9 isoform X1 [Oryza sativa Japonica Group]	NP_564392.1 Homeodomain-like superfamily protein [Arabidopsis thaliana]	0.56	unigene	common	C_6709_c0_g1_i1	98.61	2e-143
L_10022_c0_g1_i1	gi|672124752|ref|XP_008785773.1|	PREDICTED: adenine phosphoribosyltransferase 2-like [Phoenix dactylifera]	tr|M0TRK2|M0TRK2_MUSAM Uncharacterized protein OS=Musa acuminata subsp. malaccensis PE=3 SV=1	Rahnella_Y9602_uid62715	XP_015637089.1 adenine phosphoribosyltransferase 2 isoform X1 [Oryza sativa Japonica Group]	NP_178122.1 adenine phosphoribosyl transferase 2 [Arabidopsis thaliana]	2.45	unigene	common	C_18129_c0_g1_i1	97.24	0
L_10022_c0_g2_i1	gi|672124752|ref|XP_008785773.1|	PREDICTED: adenine phosphoribosyltransferase 2-like [Phoenix dactylifera]	tr|M0TRK2|M0TRK2_MUSAM Uncharacterized protein OS=Musa acuminata subsp. malaccensis PE=3 SV=1	Rahnella_Y9602_uid62715	XP_015637089.1 adenine phosphoribosyltransferase 2 isoform X1 [Oryza sativa Japonica Group]	NP_178122.1 adenine phosphoribosyl transferase 2 [Arabidopsis thaliana]	2.45
L_10023_c0_g1_i1							1.76	unigene	unique
L_10024_c0_g1_i1	gi|195616516|gb|ACG30088.1|		tr|B6SZ05|B6SZ05_MAIZE Histone H2A OS=Zea mays PE=2 SV=1				3.5	unigene	common	C_43085_c0_g1_i1	97.11	0
L_10025_c0_g1_i1	gi|743820288|ref|XP_010931744.1|	PREDICTED: eukaryotic translation initiation factor 5B-like [Elaeis guineensis]	tr|M0T239|M0T239_MUSAM Uncharacterized protein OS=Musa acuminata subsp. malaccensis PE=4 SV=1		XP_015620610.1 serine/arginine repetitive matrix protein 2 isoform X2 [Oryza sativa Japonica Group]	NP_182257.1 HIT zinc finger and PAPA-1-like domain-containing protein [Arabidopsis thaliana]	2.35	unigene	common	C_49600_c0_g1_i1	97.99	8e-146
L_10026_c0_g1_i1	gi|695004554|ref|XP_009388691.1|	PREDICTED: serine/threonine-protein kinase HT1-like [Musa acuminata subsp. malaccensis]	tr|A0A199VIA1|A0A199VIA1_ANACO Serine/threonine-protein kinase HT1 OS=Ananas comosus GN=ACMD2_07330 PE=4 SV=1	Candidatus_Amoebophilus_asiaticus_5a2_uid58963	XP_015621252.1 serine/threonine-protein kinase HT1 [Oryza sativa Japonica Group]	NP_568893.1 Protein kinase superfamily protein [Arabidopsis thaliana]	3.5	unigene	common	C_10681_c0_g1_i1	97.95	0
L_10027_c0_g1_i1							3.81	unigene	common	C_23153_c0_g1_i1	94.96	3e-176
L_10027_c0_g1_i2							0
L_10028_c0_g1_i1							1.8	unigene	common	C_52361_c0_g1_i1	97.87	2e-137
L_10029_c0_g1_i1	gi|567893788|ref|XP_006439382.1|	hypothetical protein CICLE_v10020104mg [Citrus clementina]	tr|V4TH08|V4TH08_9ROSI Uncharacterized protein OS=Citrus clementina GN=CICLE_v10020104mg PE=4 SV=1		XP_015628817.1 probable GABA transporter 2 [Oryza sativa Japonica Group]	NP_568597.1 Transmembrane amino acid transporter family protein [Arabidopsis thaliana]	1.45	unigene	common	C_15155_c0_g1_i1	98.97	0
L_10029_c0_g1_i2	gi|672196308|ref|XP_008776770.1|	PREDICTED: probable GABA transporter 2 [Phoenix dactylifera]	tr|A0A199W7Z2|A0A199W7Z2_ANACO Putative GABA transporter 2 OS=Ananas comosus GN=ACMD2_07626 PE=4 SV=1		XP_015628817.1 probable GABA transporter 2 [Oryza sativa Japonica Group]	NP_568597.1 Transmembrane amino acid transporter family protein [Arabidopsis thaliana]	3.19	unigene	common	C_15155_c0_g1_i2	99.11	0
L_10029_c1_g1_i1							2.73	unigene	unique
L_10030_c0_g1_i1							2.13	unigene	unique
L_10031_c0_g1_i1	gi|297601064|ref|NP_001050317.2|	Os03g0401100 [Oryza sativa Japonica Group]	tr|Q0DRA7|Q0DRA7_ORYSJ Os03g0401100 protein OS=Oryza sativa subsp. japonica GN=Os03g0401100 PE=4 SV=1	Thermoanaerobacterium_thermosaccharolyticum_M0795_uid184821	XP_015646839.1 uncharacterized protein LOC4343083 [Oryza sativa Japonica Group]	NP_178075.1 kinase superfamily with octicosapeptide/Phox/Bem1p domain-containing protein [Arabidopsis thaliana]	5.39	unigene	common	C_20840_c7_g1_i3	96.28	1e-110
L_10031_c0_g2_i1	gi|694425124|ref|XP_009340314.1|	PREDICTED: mitogen-activated protein kinase kinase kinase 12-like [Pyrus x bretschneideri]	tr|A0A0A9JGM7|A0A0A9JGM7_ARUDO STY2 OS=Arundo donax PE=4 SV=1	Thermoanaerobacterium_thermosaccharolyticum_M0795_uid184821	XP_015646839.1 uncharacterized protein LOC4343083 [Oryza sativa Japonica Group]	NP_178075.1 kinase superfamily with octicosapeptide/Phox/Bem1p domain-containing protein [Arabidopsis thaliana]	8.99
L_10032_c0_g1_i1	gi|743866632|ref|XP_010905108.1|	PREDICTED: probable ascorbate-specific transmembrane electron transporter 1 [Elaeis guineensis]	tr|A0A199W576|A0A199W576_ANACO Putative ascorbate-specific transmembrane electron transporter 1 OS=Ananas comosus GN=ACMD2_18312 PE=4 SV=1		XP_015623020.1 probable ascorbate-specific transmembrane electron transporter 1 [Oryza sativa Japonica Group]	NP_001328918.1 Cytochrome b561/ferric reductase transmembrane protein family [Arabidopsis thaliana]	69.39	unigene	common	C_27294_c0_g1_i1	97.12	0
L_10032_c0_g2_i1	gi|743866632|ref|XP_010905108.1|	PREDICTED: probable ascorbate-specific transmembrane electron transporter 1 [Elaeis guineensis]	tr|A0A199W576|A0A199W576_ANACO Putative ascorbate-specific transmembrane electron transporter 1 OS=Ananas comosus GN=ACMD2_18312 PE=4 SV=1		XP_015623020.1 probable ascorbate-specific transmembrane electron transporter 1 [Oryza sativa Japonica Group]	NP_001328918.1 Cytochrome b561/ferric reductase transmembrane protein family [Arabidopsis thaliana]	55.71
L_10033_c0_g1_i1							0.79	unigene	common	C_23126_c0_g1_i1	97.02	0
L_10033_c0_g1_i2							1.29
L_10034_c0_g1_i1	gi|743759586|ref|XP_010932877.1|	PREDICTED: uncharacterized protein LOC105053428 [Elaeis guineensis]	tr|M0SW83|M0SW83_MUSAM Uncharacterized protein OS=Musa acuminata subsp. malaccensis PE=4 SV=1		XP_015636787.1 uncharacterized protein LOC4336244 [Oryza sativa Japonica Group]	NP_181854.1 transmembrane protein [Arabidopsis thaliana]	5.65	unigene	common	C_39584_c0_g1_i1	98.33	0
L_10035_c0_g1_i1	gi|720057057|ref|XP_010273863.1|	PREDICTED: probable polygalacturonase [Nelumbo nucifera]	tr|A0A1U8AZX8|A0A1U8AZX8_NELNU probable polygalacturonase OS=Nelumbo nucifera GN=LOC104609286 PE=3 SV=1	Caldicellulosiruptor_saccharolyticus_DSM_8903_uid58289	XP_015623329.1 probable polygalacturonase [Oryza sativa Japonica Group]	NP_189881.1 Pectin lyase-like superfamily protein [Arabidopsis thaliana]	1.42	unigene	unique
L_10036_c0_g1_i1	gi|721751153|gb|AIX10968.1|	PREDICTED: tubulin gamma-1 chain [Vitis vinifera]	tr|A0A0A0YQZ2|A0A0A0YQZ2_ALBBR Tubulin gamma chain OS=Albuca bracteata GN=tubg PE=2 SV=1		XP_015639857.1 tubulin gamma-2 chain [Oryza sativa Japonica Group]	NP_191724.1 gamma-tubulin [Arabidopsis thaliana]	12.32	unigene	common	C_23091_c0_g1_i1	96.78	0
L_10037_c0_g1_i1							15.97	unigene	unique
L_10038_c0_g1_i1	gi|672130174|ref|XP_008788610.1|	PREDICTED: uncharacterized protein LOC103706329 [Phoenix dactylifera]	tr|A0A1R3HSM0|A0A1R3HSM0_9ROSI Endonuclease/exonuclease/phosphatase OS=Corchorus olitorius GN=COLO4_27142 PE=4 SV=1		XP_015619298.1 uncharacterized protein LOC107279689 [Oryza sativa Japonica Group]		1.81	unigene	unique
L_10039_c0_g1_i1							0.74	unigene	unique
L_10039_c0_g2_i1							0.58
L_10039_c0_g3_i1							1.55	unigene	unique
L_1004_c0_g1_i1	gi|743784445|ref|XP_010921666.1|	PREDICTED: protein pleiotropic regulatory locus 1 [Elaeis guineensis]	tr|M0RPN4|M0RPN4_MUSAM Uncharacterized protein OS=Musa acuminata subsp. malaccensis PE=4 SV=1	Nostoc_punctiforme_PCC_73102_uid57767	XP_015631893.1 protein pleiotropic regulatory locus 1 [Oryza sativa Japonica Group]	NP_193325.1 pleiotropic regulatory locus 1 [Arabidopsis thaliana]	35.01	unigene	common	C_19357_c0_g1_i1	98.49	0
L_10040_c1_g1_i1	gi|697094310|ref|XP_009605667.1|	PREDICTED: uncharacterized protein LOC104100193 [Nicotiana tomentosiformis]	tr|A0A1S3Z9P7|A0A1S3Z9P7_TOBAC uncharacterized protein LOC107784479 OS=Nicotiana tabacum GN=LOC107784479 PE=4 SV=1				1.25	unigene	unique
L_10040_c1_g2_i1	gi|473935210|gb|EMS50104.1|	PREDICTED: uncharacterized protein LOC104100193 [Nicotiana tomentosiformis]	tr|M7ZPX9|M7ZPX9_TRIUA Retrovirus-related Pol polyprotein LINE-1 OS=Triticum urartu GN=TRIUR3_20700 PE=4 SV=1				1.4	unigene	unique
L_10040_c1_g3_i1	gi|473935210|gb|EMS50104.1|	PREDICTED: uncharacterized protein LOC104100193 [Nicotiana tomentosiformis]	tr|A0A1D5YDF7|A0A1D5YDF7_WHEAT Uncharacterized protein OS=Triticum aestivum PE=4 SV=1				0.7
L_10041_c0_g1_i1	gi|720078248|ref|XP_010241292.1|	PREDICTED: urease accessory protein G isoform X2 [Nelumbo nucifera]	tr|A0A199VG79|A0A199VG79_ANACO Urease accessory protein G OS=Ananas comosus GN=ACMD2_11974 PE=3 SV=1	Corallococcus_coralloides_DSM_2259_uid157997	XP_015640065.1 urease accessory protein G [Oryza sativa Japonica Group]	NP_180994.1 urease accessory protein G [Arabidopsis thaliana]	5.84	unigene	common	C_17696_c0_g1_i1	97.22	0
L_10041_c0_g2_i1							5.15	unigene	unique
L_10041_c0_g2_i2							2.01
L_10042_c0_g1_i1	gi|695033465|ref|XP_009404218.1|	PREDICTED: uncharacterized protein LOC103987599 [Musa acuminata subsp. malaccensis]	tr|M5W0E2|M5W0E2_PRUPE Uncharacterized protein OS=Prunus persica GN=PRUPE_ppa012325mg PE=4 SV=1		XP_015615904.1 uncharacterized protein LOC4350481 [Oryza sativa Japonica Group]	NP_564848.1 ubiquitin carboxyl-terminal hydrolase [Arabidopsis thaliana]	8.95	unigene	common	C_5610_c0_g1_i1	98.2	0
L_10043_c0_g1_i1							1.46	unigene	common	C_25297_c0_g1_i1	97.56	2e-179
L_10044_c0_g1_i1							4.97	unigene	unique
L_10045_c0_g1_i1	gi|743766081|ref|XP_010913269.1|	PREDICTED: ubiquitin-conjugating enzyme E2-17 kDa-like [Elaeis guineensis]	tr|A0A1D1ZAE0|A0A1D1ZAE0_9ARAE Ubiquitin-conjugating enzyme E2 OS=Anthurium amnicola GN=UBC4_0 PE=3 SV=1	Candidatus_Caldiarchaeum_subterraneum_uid227223	XP_015651397.1 ubiquitin-conjugating enzyme E2-17 kDa [Oryza sativa Japonica Group]	NP_564828.1 ubiquitin-conjugating enzyme 28 [Arabidopsis thaliana]	309.01	unigene	common	C_2535_c0_g2_i1	98.69	0
L_10046_c0_g1_i1	gi|743826064|ref|XP_010933177.1|	PREDICTED: midasin [Elaeis guineensis]	tr|M0RW32|M0RW32_MUSAM Uncharacterized protein OS=Musa acuminata subsp. malaccensis PE=4 SV=1		XP_015614136.1 midasin isoform X2 [Oryza sativa Japonica Group]	NP_176883.5 midasin-like protein [Arabidopsis thaliana]	3.23	unigene	common	C_8652_c1_g1_i1	98.47	3e-128
L_10047_c0_g1_i1	gi|743820866|ref|XP_010931892.1|	PREDICTED: uncharacterized protein LOC105052684 [Elaeis guineensis]	tr|M0T8B3|M0T8B3_MUSAM Uncharacterized protein OS=Musa acuminata subsp. malaccensis PE=4 SV=1			NP_192765.1 Wound-responsive family protein [Arabidopsis thaliana]	8.85	unigene	common	C_13514_c0_g1_i1	87.23	0
L_10048_c0_g1_i1	gi|567906040|ref|XP_006445508.1|	PREDICTED: NADH dehydrogenase [ubiquinone] 1 alpha subcomplex assembly factor 3-like isoform X3 [Citrus sinensis]	tr|A0A067H377|A0A067H377_CITSI Uncharacterized protein OS=Citrus sinensis GN=CISIN_1g030786mg PE=4 SV=1	Magnetospirillum_magneticum_AMB_1_uid58527	XP_015614432.1 NADH dehydrogenase [ubiquinone] 1 alpha subcomplex assembly factor 3 [Oryza sativa Japonica Group]	NP_566020.1 NADH dehydrogenase ubiquinone 1 alpha subcomplex assembly factor-like protein (DUF498/DUF598) [Arabidopsis thaliana]	28.66	unigene	common	C_5365_c0_g1_i1	96.6	0
L_10049_c0_g1_i1							1.09	unigene	common	C_22357_c0_g1_i1	95.52	0
L_1005_c0_g1_i1							0.26	unigene	unique
L_1005_c0_g2_i1							1.28
L_10050_c0_g1_i1							5.34	unigene	common	C_10012_c0_g1_i1	87.76	2e-99
L_10051_c0_g1_i1	gi|695036728|ref|XP_009405832.1|	PREDICTED: protein-tyrosine-phosphatase MKP1-like [Musa acuminata subsp. malaccensis]	tr|A0A199VAF5|A0A199VAF5_ANACO Protein-tyrosine-phosphatase MKP1 OS=Ananas comosus GN=ACMD2_17965 PE=4 SV=1	Caldilinea_aerophila_DSM_14535___NBRC_104270_uid158165	XP_015639710.1 protein-tyrosine-phosphatase MKP1 isoform X1 [Oryza sativa Japonica Group]	NP_567018.5 mitogen-activated protein kinase phosphatase 1 [Arabidopsis thaliana]	1.99	unigene	common	C_15281_c0_g1_i1	98.73	0
L_10051_c0_g2_i1	gi|695036728|ref|XP_009405832.1|	PREDICTED: protein-tyrosine-phosphatase MKP1-like [Musa acuminata subsp. malaccensis]	tr|A0A199VAF5|A0A199VAF5_ANACO Protein-tyrosine-phosphatase MKP1 OS=Ananas comosus GN=ACMD2_17965 PE=4 SV=1	Caldilinea_aerophila_DSM_14535___NBRC_104270_uid158165	XP_015639710.1 protein-tyrosine-phosphatase MKP1 isoform X1 [Oryza sativa Japonica Group]	NP_567018.5 mitogen-activated protein kinase phosphatase 1 [Arabidopsis thaliana]	2.29
L_10052_c0_g1_i1	gi|743811351|ref|XP_010929143.1|	PREDICTED: stromal cell-derived factor 2-like protein [Elaeis guineensis]	tr|G3MJJ6|G3MJJ6_9ACAR Uncharacterized protein (Fragment) OS=Amblyomma maculatum PE=2 SV=1	Cellulomonas_fimi_ATCC_484_uid66779	XP_015648496.1 stromal cell-derived factor 2-like protein [Oryza sativa Japonica Group]	NP_565585.1 stromal cell-derived factor 2-like protein precursor [Arabidopsis thaliana]	0.79
L_10052_c0_g2_i1	gi|743811351|ref|XP_010929143.1|	PREDICTED: stromal cell-derived factor 2-like protein [Elaeis guineensis]	tr|A0A068TQF1|A0A068TQF1_COFCA Uncharacterized protein OS=Coffea canephora GN=GSCOC_T00022243001 PE=4 SV=1	Cellulomonas_fimi_ATCC_484_uid66779	XP_015648496.1 stromal cell-derived factor 2-like protein [Oryza sativa Japonica Group]	NP_565585.1 stromal cell-derived factor 2-like protein precursor [Arabidopsis thaliana]	18.81	unigene	common	C_13239_c0_g1_i1	98.07	0
L_10053_c0_g1_i1	gi|672111928|ref|XP_008803169.1|	PREDICTED: pentatricopeptide repeat-containing protein At1g12620-like [Phoenix dactylifera]	tr|A0A199W9N5|A0A199W9N5_ANACO Pentatricopeptide repeat-containing protein OS=Ananas comosus GN=ACMD2_05088 PE=4 SV=1		XP_015634088.1 pentatricopeptide repeat-containing protein At1g62670, mitochondrial [Oryza sativa Japonica Group]	NP_176496.1 Pentatricopeptide repeat (PPR) superfamily protein [Arabidopsis thaliana]	4.09	unigene	common	C_41879_c0_g1_i1	95.77	2e-116
L_10054_c0_g1_i1							1.07	unigene	unique
L_10054_c0_g2_i1							0.7
L_10054_c0_g3_i1							1.78
L_10055_c0_g1_i1							5.03	unigene	common	C_20861_c9_g1_i1	87.29	9e-87
L_10056_c0_g1_i1	gi|743873364|ref|XP_010906795.1|	PREDICTED: pentatricopeptide repeat-containing protein At1g08610-like [Elaeis guineensis]	tr|A0A199UKN6|A0A199UKN6_ANACO Pentatricopeptide repeat-containing protein OS=Ananas comosus GN=ACMD2_11083 PE=4 SV=1		XP_015612711.1 pentatricopeptide repeat-containing protein At1g08610 [Oryza sativa Japonica Group]	NP_172337.1 Pentatricopeptide repeat (PPR) superfamily protein [Arabidopsis thaliana]	4.9	unigene	common	C_19888_c1_g1_i3	98.74	0
L_10057_c0_g1_i1	gi|672176131|ref|XP_008808136.1|	PREDICTED: anaphase-promoting complex subunit 2 isoform X3 [Phoenix dactylifera]	tr|M0SG04|M0SG04_MUSAM Uncharacterized protein OS=Musa acuminata subsp. malaccensis PE=3 SV=1		XP_015635800.1 anaphase-promoting complex subunit 2 isoform X2 [Oryza sativa Japonica Group]	NP_178543.2 anaphase-promoting complex/cyclosome 2 [Arabidopsis thaliana]	2.38	unigene	common	C_16022_c0_g1_i1	98.1	0
L_10057_c0_g2_i1			tr|K7LRJ9|K7LRJ9_SOYBN Uncharacterized protein OS=Glycine max PE=4 SV=1			NP_178543.2 anaphase-promoting complex/cyclosome 2 [Arabidopsis thaliana]	0.55
L_10058_c0_g1_i1							1.31	unigene	common	C_36928_c0_g1_i1	96.69	3e-171
L_10059_c0_g1_i1							0.33	unigene	common	C_43607_c0_g1_i1	93.79	8e-129
L_10059_c0_g1_i2							1.35
L_1006_c0_g1_i1							1.82	unigene	unique
L_10060_c0_g1_i1							1.93	unigene	common	C_41436_c0_g1_i1	96.37	0
L_10061_c0_g1_i1	gi|743842287|ref|XP_010937763.1|	PREDICTED: CDP-diacylglycerol--glycerol-3-phosphate 3-phosphatidyltransferase 2-like [Elaeis guineensis]	tr|B8A0Y2|B8A0Y2_MAIZE Uncharacterized protein OS=Zea mays PE=2 SV=1	Pseudomonas_aeruginosa_PAO1_uid57945	XP_015630365.1 cardiolipin synthase (CMP-forming), mitochondrial [Oryza sativa Japonica Group]	NP_181461.1 phosphatidylglycerolphosphate synthase 1 [Arabidopsis thaliana]	2.17
L_10061_c0_g2_i1	gi|743842287|ref|XP_010937763.1|	PREDICTED: CDP-diacylglycerol--glycerol-3-phosphate 3-phosphatidyltransferase 2-like [Elaeis guineensis]	tr|B8A0Y2|B8A0Y2_MAIZE Uncharacterized protein OS=Zea mays PE=2 SV=1	Pseudomonas_aeruginosa_PAO1_uid57945	XP_015630365.1 cardiolipin synthase (CMP-forming), mitochondrial [Oryza sativa Japonica Group]	NP_181461.1 phosphatidylglycerolphosphate synthase 1 [Arabidopsis thaliana]	6.51	unigene	common	C_11038_c0_g2_i1	99.29	0
L_10062_c0_g1_i1	gi|672117315|ref|XP_008781839.1|	PREDICTED: ATP-dependent 6-phosphofructokinase 5, chloroplastic-like isoform X1 [Phoenix dactylifera]	tr|A0A1U7ZX88|A0A1U7ZX88_NELNU ATP-dependent 6-phosphofructokinase OS=Nelumbo nucifera GN=LOC104598147 PE=3 SV=1	Syntrophus_aciditrophicus_SB_uid58539	XP_015614885.1 ATP-dependent 6-phosphofructokinase 5, chloroplastic [Oryza sativa Japonica Group]	NP_850025.1 phosphofructokinase 5 [Arabidopsis thaliana]	12.63	unigene	common	C_19168_c0_g2_i1	98.62	0
L_10063_c0_g1_i1	gi|672179716|ref|XP_008810030.1|	PREDICTED: GTP-binding protein At2g22870 [Phoenix dactylifera]	tr|M0TKG6|M0TKG6_MUSAM Uncharacterized protein OS=Musa acuminata subsp. malaccensis PE=3 SV=1	Cellulophaga_algicola_DSM_14237_uid62159	XP_015620902.1 GTP-binding protein At2g22870 [Oryza sativa Japonica Group]	NP_196709.1 P-loop containing nucleoside triphosphate hydrolases superfamily protein [Arabidopsis thaliana]	3.8	unigene	common	C_21111_c0_g1_i1	96.68	0
L_10063_c0_g1_i2	gi|695046114|ref|XP_009410873.1|	PREDICTED: GTP-binding protein At2g22870 [Musa acuminata subsp. malaccensis]	tr|M0TKG6|M0TKG6_MUSAM Uncharacterized protein OS=Musa acuminata subsp. malaccensis PE=3 SV=1	Fluviicola_taffensis_DSM_16823_uid65271	XP_015620902.1 GTP-binding protein At2g22870 [Oryza sativa Japonica Group]	NP_196709.1 P-loop containing nucleoside triphosphate hydrolases superfamily protein [Arabidopsis thaliana]	3.43	unigene	unique
L_10064_c0_g1_i1	gi|672150330|ref|XP_008797332.1|	PREDICTED: probable receptor-like protein kinase At5g56460 [Phoenix dactylifera]	tr|A0A199W041|A0A199W041_ANACO Putative receptor-like protein kinase OS=Ananas comosus GN=ACMD2_06258 PE=3 SV=1	Sorangium_cellulosum_So0157_2_uid210741	XP_015629879.1 probable serine/threonine-protein kinase PBL16 isoform X2 [Oryza sativa Japonica Group]	NP_200457.1 Protein kinase superfamily protein [Arabidopsis thaliana]	2.46	unigene	common	C_40122_c0_g1_i1	98.36	0
L_10065_c0_g1_i1	gi|672149477|ref|XP_008797270.1|	PREDICTED: protein DCL, chloroplastic [Phoenix dactylifera]	tr|A0A199V5D8|A0A199V5D8_ANACO Protein DCL, chloroplastic OS=Ananas comosus GN=ACMD2_14450 PE=4 SV=1		XP_015627397.1 protein DCL homolog, chloroplastic [Oryza sativa Japonica Group]	NP_683398.1 DCL protein (DUF3223) [Arabidopsis thaliana]	3.09	unigene	common	C_7093_c0_g1_i1	99.45	0
L_10066_c0_g1_i1	gi|496478606|ref|WP_009187176.1|	PREDICTED: uncharacterized protein LOC104100193 [Nicotiana tomentosiformis]	tr|K1KXQ8|K1KXQ8_9BACT Uncharacterized protein OS=Cecembia lonarensis LW9 GN=B879_04163 PE=4 SV=1				0	unigene	unique
L_10066_c0_g1_i2	gi|496478606|ref|WP_009187176.1|	PREDICTED: uncharacterized protein LOC104100193 [Nicotiana tomentosiformis]	tr|K1KXQ8|K1KXQ8_9BACT Uncharacterized protein OS=Cecembia lonarensis LW9 GN=B879_04163 PE=4 SV=1				2.01
L_10066_c0_g2_i1	gi|697094310|ref|XP_009605667.1|	PREDICTED: uncharacterized protein LOC104100193 [Nicotiana tomentosiformis]	tr|A0A1U7X9E6|A0A1U7X9E6_NICSY uncharacterized protein LOC104232135 OS=Nicotiana sylvestris GN=LOC104232135 PE=4 SV=1				3.18
L_10066_c0_g2_i2	gi|697094310|ref|XP_009605667.1|	PREDICTED: uncharacterized protein LOC104100193 [Nicotiana tomentosiformis]	tr|A0A1U7X9E6|A0A1U7X9E6_NICSY uncharacterized protein LOC104232135 OS=Nicotiana sylvestris GN=LOC104232135 PE=4 SV=1				0
L_10067_c0_g1_i1	gi|731911133|gb|AIZ68183.1|	PREDICTED: E3 ubiquitin ligase BIG BROTHER [Elaeis guineensis]	tr|A0A0A7LYU7|A0A0A7LYU7_ALBBR E3 ubiquitin ligase BIG BROTHER-like protein OS=Albuca bracteata GN=UPL-6 PE=2 SV=1		XP_015632748.1 E3 ubiquitin-protein ligase BIG BROTHER isoform X2 [Oryza sativa Japonica Group]	NP_680148.1 RING/U-box superfamily protein [Arabidopsis thaliana]	21.52	unigene	common	C_17518_c0_g1_i2	97.96	0
L_10068_c0_g1_i1	gi|672191750|ref|XP_008775585.1|	PREDICTED: pentatricopeptide repeat-containing protein At4g18975, chloroplastic [Phoenix dactylifera]	tr|M0U3T4|M0U3T4_MUSAM Uncharacterized protein OS=Musa acuminata subsp. malaccensis PE=4 SV=1		XP_015646797.1 pentatricopeptide repeat-containing protein At4g18975, chloroplastic [Oryza sativa Japonica Group]	NP_001031667.1 Pentatricopeptide repeat (PPR) superfamily protein [Arabidopsis thaliana]	12.72	unigene	common	C_15632_c0_g1_i1	97.43	0
L_10069_c0_g1_i1							1.31	unigene	common	C_30633_c0_g1_i1	99.02	0
L_1007_c0_g1_i1	gi|695080997|ref|XP_009387991.1|	PREDICTED: actin-related protein 7 [Musa acuminata subsp. malaccensis]	tr|A0A1D1XZC0|A0A1D1XZC0_9ARAE Actin-related protein 7 OS=Anthurium amnicola GN=ARP7_0 PE=3 SV=1		XP_015632360.1 actin-related protein 7 [Oryza sativa Japonica Group]	NP_567105.1 actin-related protein 7 [Arabidopsis thaliana]	8.87	unigene	unique
L_10070_c0_g1_i1							1.27
L_10070_c0_g2_i1							1.25	unigene	common	C_11152_c0_g1_i2	95.07	0
L_10071_c0_g1_i1							1.28	unigene	unique
L_10072_c0_g1_i1	gi|672207984|ref|XP_008779984.1|	PREDICTED: benzyl alcohol O-benzoyltransferase-like [Phoenix dactylifera]	tr|A0A0V0I5E7|A0A0V0I5E7_SOLCH Putative benzyl alcohol O-benzoyltransferase-like OS=Solanum chacoense PE=4 SV=1		XP_015641460.1 benzyl alcohol O-benzoyltransferase [Oryza sativa Japonica Group]	NP_197256.1 HXXXD-type acyl-transferase family protein [Arabidopsis thaliana]	0.37	unigene	common	C_20771_c2_g2_i2	98.66	0
L_10072_c0_g1_i2	gi|672207984|ref|XP_008779984.1|	PREDICTED: benzyl alcohol O-benzoyltransferase-like [Phoenix dactylifera]	tr|A0A0V0I5E7|A0A0V0I5E7_SOLCH Putative benzyl alcohol O-benzoyltransferase-like OS=Solanum chacoense PE=4 SV=1		XP_015641460.1 benzyl alcohol O-benzoyltransferase [Oryza sativa Japonica Group]	NP_197256.1 HXXXD-type acyl-transferase family protein [Arabidopsis thaliana]	0.71	unigene	common	C_20771_c2_g2_i1	98.45	0
L_10073_c0_g1_i1							3.34	unigene	common	C_12258_c0_g2_i1	86.24	2e-100
L_10073_c0_g2_i1							4.08
L_10074_c0_g1_i1	gi|672199750|ref|XP_008777696.1|	PREDICTED: uncharacterized membrane protein At3g27390 [Phoenix dactylifera]	tr|M0TTN2|M0TTN2_MUSAM Uncharacterized protein OS=Musa acuminata subsp. malaccensis PE=4 SV=1		XP_025882309.1 uncharacterized membrane protein At3g27390 isoform X3 [Oryza sativa Japonica Group]	NP_193004.2 transmembrane protein [Arabidopsis thaliana]	2.72	unigene	unique
L_10074_c0_g1_i2	gi|672199750|ref|XP_008777696.1|	PREDICTED: uncharacterized membrane protein At3g27390 [Phoenix dactylifera]	tr|M0TTN2|M0TTN2_MUSAM Uncharacterized protein OS=Musa acuminata subsp. malaccensis PE=4 SV=1		XP_025882309.1 uncharacterized membrane protein At3g27390 isoform X3 [Oryza sativa Japonica Group]	NP_193004.2 transmembrane protein [Arabidopsis thaliana]	0.55	unigene	unique
L_10075_c0_g1_i1							0
L_10075_c0_g2_i1							0.9
L_10075_c0_g2_i2							0	unigene	unique
L_10076_c0_g1_i1	gi|720020915|ref|XP_010262560.1|	PREDICTED: pumilio homolog 2-like [Nelumbo nucifera]	tr|A0A1U8A7L1|A0A1U8A7L1_NELNU pumilio homolog 2-like OS=Nelumbo nucifera GN=LOC104601067 PE=4 SV=1		XP_015611225.1 pumilio homolog 1 [Oryza sativa Japonica Group]	NP_180478.1 pumilio 3 [Arabidopsis thaliana]	4.85	unigene	unique
L_10076_c0_g2_i1	gi|720020915|ref|XP_010262560.1|	PREDICTED: pumilio homolog 2-like [Nelumbo nucifera]	tr|A0A1D1Y1N2|A0A1D1Y1N2_9ARAE Pumilio 1 (Fragment) OS=Anthurium amnicola GN=APUM1_1 PE=4 SV=1		XP_015611225.1 pumilio homolog 1 [Oryza sativa Japonica Group]	NP_180478.1 pumilio 3 [Arabidopsis thaliana]	3.24
L_10077_c0_g1_i1	gi|743829135|ref|XP_010934063.1|	PREDICTED: uncharacterized protein LOC105054271 [Elaeis guineensis]	tr|A0A1D1YL59|A0A1D1YL59_9ARAE Enhancer of polycomb-like protein OS=Anthurium amnicola GN=EPL1_0 PE=3 SV=1		XP_015625790.1 uncharacterized protein LOC4327972 [Oryza sativa Japonica Group]	NP_196087.1 Enhancer of polycomb-like transcription factor protein [Arabidopsis thaliana]	0	unigene	unique
L_10077_c0_g2_i1	gi|743829135|ref|XP_010934063.1|	PREDICTED: uncharacterized protein LOC105054271 [Elaeis guineensis]	tr|A0A1D1YL59|A0A1D1YL59_9ARAE Enhancer of polycomb-like protein OS=Anthurium amnicola GN=EPL1_0 PE=3 SV=1		XP_015625790.1 uncharacterized protein LOC4327972 [Oryza sativa Japonica Group]	NP_196087.1 Enhancer of polycomb-like transcription factor protein [Arabidopsis thaliana]	10.15
L_10077_c0_g3_i1	gi|743829135|ref|XP_010934063.1|	PREDICTED: uncharacterized protein LOC105054271 [Elaeis guineensis]	tr|M0SZP9|M0SZP9_MUSAM Enhancer of polycomb-like protein OS=Musa acuminata subsp. malaccensis PE=3 SV=1		XP_015625790.1 uncharacterized protein LOC4327972 [Oryza sativa Japonica Group]	NP_196087.1 Enhancer of polycomb-like transcription factor protein [Arabidopsis thaliana]	7.16	unigene	common	C_5353_c0_g1_i1	98.32	0
L_10078_c0_g1_i1	gi|743885349|ref|XP_010909899.1|	PREDICTED: LOW QUALITY PROTEIN: uncharacterized protein LOC105035882 [Elaeis guineensis]	tr|A0A199VGR4|A0A199VGR4_ANACO Uncharacterized protein OS=Ananas comosus GN=ACMD2_19649 PE=4 SV=1		XP_015636214.1 protein SON [Oryza sativa Japonica Group]	NP_001320365.1 cyclin-like protein [Arabidopsis thaliana]	0.86	unigene	unique
L_10078_c0_g2_i1	gi|743885349|ref|XP_010909899.1|	PREDICTED: LOW QUALITY PROTEIN: uncharacterized protein LOC105035882 [Elaeis guineensis]	tr|A0A199VGR4|A0A199VGR4_ANACO Uncharacterized protein OS=Ananas comosus GN=ACMD2_19649 PE=4 SV=1		XP_015636214.1 protein SON [Oryza sativa Japonica Group]	NP_001320365.1 cyclin-like protein [Arabidopsis thaliana]	2.01
L_10079_c0_g1_i1	gi|672194886|ref|XP_008776404.1|	PREDICTED: uncharacterized protein LOC103696526 isoform X1 [Phoenix dactylifera]	tr|A0A1D1ZDV2|A0A1D1ZDV2_9ARAE Protein Jade-1 OS=Anthurium amnicola GN=phf17_4 PE=4 SV=1		XP_015625862.1 uncharacterized protein LOC107277268 isoform X2 [Oryza sativa Japonica Group]	NP_001321110.1 PHD finger family protein [Arabidopsis thaliana]	0.69
L_10079_c0_g1_i2	gi|672194886|ref|XP_008776404.1|	PREDICTED: uncharacterized protein LOC103696526 isoform X1 [Phoenix dactylifera]	tr|A0A1D1ZDV2|A0A1D1ZDV2_9ARAE Protein Jade-1 OS=Anthurium amnicola GN=phf17_4 PE=4 SV=1		XP_015625862.1 uncharacterized protein LOC107277268 isoform X2 [Oryza sativa Japonica Group]	NP_001185422.1 PHD finger family protein [Arabidopsis thaliana]	3.01	unigene	common	C_10627_c0_g1_i1	98.34	0
L_1008_c0_g1_i1							1.37	unigene	common	C_23619_c0_g1_i1	90.58	9e-147
L_10080_c0_g1_i1	gi|743755599|ref|XP_010912331.1|	PREDICTED: uncharacterized protein LOC105038276 [Elaeis guineensis]	tr|A0A199VEW9|A0A199VEW9_ANACO Uncharacterized protein OS=Ananas comosus GN=ACMD2_01899 PE=4 SV=1		XP_015650816.1 uncharacterized protein LOC4345510 [Oryza sativa Japonica Group]	NP_566080.1 transmembrane protein [Arabidopsis thaliana]	5.23	unigene	common	C_18652_c0_g2_i1	98.12	0
L_10080_c0_g2_i1	gi|743755599|ref|XP_010912331.1|	PREDICTED: uncharacterized protein LOC105038276 [Elaeis guineensis]	tr|A0A199VEW9|A0A199VEW9_ANACO Uncharacterized protein OS=Ananas comosus GN=ACMD2_01899 PE=4 SV=1		XP_015650816.1 uncharacterized protein LOC4345510 [Oryza sativa Japonica Group]	NP_566080.1 transmembrane protein [Arabidopsis thaliana]	2.97
L_10081_c0_g1_i1	gi|743759794|ref|XP_010933834.1|	PREDICTED: uncharacterized protein LOC105054088 isoform X4 [Elaeis guineensis]	tr|M0TQM9|M0TQM9_MUSAM Uncharacterized protein OS=Musa acuminata subsp. malaccensis PE=4 SV=1	Thermosynechococcus_elongatus_BP_1_uid57907	XP_015620083.2 uncharacterized protein LOC4352911 [Oryza sativa Japonica Group]	NP_001190440.1 FAD/NAD(P)-binding oxidoreductase family protein [Arabidopsis thaliana]	0.33
L_10081_c0_g2_i1	gi|743759794|ref|XP_010933834.1|	PREDICTED: uncharacterized protein LOC105054088 isoform X4 [Elaeis guineensis]	tr|B9RUK8|B9RUK8_RICCO Oxidoreductase, putative OS=Ricinus communis GN=RCOM_0853910 PE=4 SV=1	Thermosynechococcus_elongatus_BP_1_uid57907	XP_015620083.2 uncharacterized protein LOC4352911 [Oryza sativa Japonica Group]	NP_001190440.1 FAD/NAD(P)-binding oxidoreductase family protein [Arabidopsis thaliana]	1.2	unigene	unique
L_10082_c0_g1_i1							2.31	unigene	unique
L_10082_c1_g1_i1							1.14	unigene	unique
L_10083_c0_g1_i1							0.86	unigene	common	C_29896_c0_g1_i1	91.39	4e-91
L_10084_c0_g1_i1	gi|672180144|ref|XP_008810253.1|	PREDICTED: E3 ubiquitin-protein ligase RKP isoform X3 [Phoenix dactylifera]	tr|A0A199VVF3|A0A199VVF3_ANACO E3 ubiquitin-protein ligase RKP OS=Ananas comosus GN=ACMD2_01126 PE=4 SV=1		XP_015647159.1 E3 ubiquitin-protein ligase RKP [Oryza sativa Japonica Group]	NP_850020.1 related to KPC1 [Arabidopsis thaliana]	4.24	unigene	common	C_13827_c0_g2_i1	98.83	0
L_10085_c0_g1_i1	gi|743842309|ref|XP_010937771.1|	PREDICTED: serine/threonine-protein kinase CDL1 isoform X1 [Elaeis guineensis]	tr|M0T796|M0T796_MUSAM Uncharacterized protein OS=Musa acuminata subsp. malaccensis PE=3 SV=1	Sideroxydans_lithotrophicus_ES_1_uid46801	XP_025882825.1 probable serine/threonine-protein kinase PBL7 isoform X1 [Oryza sativa Japonica Group]	NP_197362.1 Protein kinase superfamily protein [Arabidopsis thaliana]	2.3	unigene	common	C_10803_c0_g1_i2	99.02	0
L_10085_c0_g2_i1	gi|743842309|ref|XP_010937771.1|	PREDICTED: serine/threonine-protein kinase CDL1 isoform X1 [Elaeis guineensis]	tr|W1NJS0|W1NJS0_AMBTC Uncharacterized protein OS=Amborella trichopoda GN=AMTR_s00023p00210090 PE=3 SV=1	Sideroxydans_lithotrophicus_ES_1_uid46801	XP_015646612.1 probable serine/threonine-protein kinase PBL7 isoform X2 [Oryza sativa Japonica Group]	NP_197362.1 Protein kinase superfamily protein [Arabidopsis thaliana]	19.36
L_10086_c0_g1_i1	gi|743827615|ref|XP_010933635.1|	PREDICTED: LOW QUALITY PROTEIN: E3 ubiquitin-protein ligase BRE1-like 1 [Elaeis guineensis]	tr|A0A199V3Z5|A0A199V3Z5_ANACO E3 ubiquitin-protein ligase BRE1-like 1 OS=Ananas comosus GN=ACMD2_08493 PE=4 SV=1		XP_015636384.1 E3 ubiquitin-protein ligase BRE1-like 1 [Oryza sativa Japonica Group]	NP_001323852.1 histone mono-ubiquitination 1 [Arabidopsis thaliana]	0.83
L_10086_c0_g2_i1	gi|743778350|ref|XP_010919635.1|	PREDICTED: E3 ubiquitin-protein ligase BRE1-like 1 isoform X1 [Elaeis guineensis]	tr|A0A199V3Z5|A0A199V3Z5_ANACO E3 ubiquitin-protein ligase BRE1-like 1 OS=Ananas comosus GN=ACMD2_08493 PE=4 SV=1		XP_015636384.1 E3 ubiquitin-protein ligase BRE1-like 1 [Oryza sativa Japonica Group]	NP_182022.2 histone mono-ubiquitination 1 [Arabidopsis thaliana]	4.16	unigene	common	C_40156_c0_g1_i1	98.13	0
L_10086_c0_g3_i1	gi|672144454|ref|XP_008796128.1|	PREDICTED: E3 ubiquitin-protein ligase BRE1-like 1 isoform X3 [Phoenix dactylifera]	tr|A0A199V3Z5|A0A199V3Z5_ANACO E3 ubiquitin-protein ligase BRE1-like 1 OS=Ananas comosus GN=ACMD2_08493 PE=4 SV=1		XP_015636384.1 E3 ubiquitin-protein ligase BRE1-like 1 [Oryza sativa Japonica Group]	NP_182022.2 histone mono-ubiquitination 1 [Arabidopsis thaliana]	1.5
L_10087_c0_g1_i1							0.93
L_10087_c0_g2_i1							0.68	unigene	common	C_34703_c0_g1_i1	93.69	4e-83
L_10088_c0_g1_i1							1.06
L_10088_c0_g2_i1	gi|695037581|ref|XP_009406286.1|	PREDICTED: transcription initiation factor TFIID subunit 15 [Musa acuminata subsp. malaccensis]	tr|M0TAL3|M0TAL3_MUSAM Uncharacterized protein OS=Musa acuminata subsp. malaccensis PE=4 SV=1		XP_015646752.1 transcription initiation factor TFIID subunit 15 isoform X1 [Oryza sativa Japonica Group]	NP_564565.1 TBP-associated factor 15 [Arabidopsis thaliana]	1.97
L_10088_c0_g2_i2	gi|695037581|ref|XP_009406286.1|	PREDICTED: transcription initiation factor TFIID subunit 15 [Musa acuminata subsp. malaccensis]	tr|M0TAL3|M0TAL3_MUSAM Uncharacterized protein OS=Musa acuminata subsp. malaccensis PE=4 SV=1		XP_015646752.1 transcription initiation factor TFIID subunit 15 isoform X1 [Oryza sativa Japonica Group]	NP_564565.1 TBP-associated factor 15 [Arabidopsis thaliana]	1.44
L_10088_c0_g2_i3	gi|823134678|ref|XP_012467139.1|	PREDICTED: transcription initiation factor TFIID subunit 15-like [Gossypium raimondii]	tr|A0A0D2Q7L7|A0A0D2Q7L7_GOSRA Uncharacterized protein OS=Gossypium raimondii GN=B456_002G167000 PE=4 SV=1		XP_015646753.1 transcription initiation factor TFIID subunit 15 isoform X2 [Oryza sativa Japonica Group]	NP_001321763.1 TBP-associated factor 15 [Arabidopsis thaliana]	3.21
L_10088_c0_g2_i4	gi|225425084|ref|XP_002273586.1|	PREDICTED: transcription initiation factor TFIID subunit 15 [Vitis vinifera]	tr|M0TAL3|M0TAL3_MUSAM Uncharacterized protein OS=Musa acuminata subsp. malaccensis PE=4 SV=1		XP_015646753.1 transcription initiation factor TFIID subunit 15 isoform X2 [Oryza sativa Japonica Group]	NP_564565.1 TBP-associated factor 15 [Arabidopsis thaliana]	0.43
L_10088_c0_g2_i5	gi|672173861|ref|XP_008807070.1|	PREDICTED: transcription initiation factor TFIID subunit 15 isoform X1 [Phoenix dactylifera]	tr|M0TAL3|M0TAL3_MUSAM Uncharacterized protein OS=Musa acuminata subsp. malaccensis PE=4 SV=1		XP_015646753.1 transcription initiation factor TFIID subunit 15 isoform X2 [Oryza sativa Japonica Group]	NP_564565.1 TBP-associated factor 15 [Arabidopsis thaliana]	0.57	unigene	common	C_33531_c0_g1_i1	98.62	0
L_10089_c0_g1_i1							0.36	unigene	unique
L_10089_c0_g2_i1	gi|672112256|ref|XP_008804801.1|	PREDICTED: UTP--glucose-1-phosphate uridylyltransferase [Phoenix dactylifera]	tr|A0A1D6EUQ4|A0A1D6EUQ4_MAIZE UTP--glucose-1-phosphate uridylyltransferase OS=Zea mays GN=100191463 PE=4 SV=1	Beutenbergia_cavernae_DSM_12333_uid59047	XP_015611911.1 UTP--glucose-1-phosphate uridylyltransferase [Oryza sativa Japonica Group]	NP_186975.1 UDP-GLUCOSE PYROPHOSPHORYLASE 1 [Arabidopsis thaliana]	0	unigene	unique
L_10089_c0_g2_i2	gi|672112256|ref|XP_008804801.1|	PREDICTED: UTP--glucose-1-phosphate uridylyltransferase [Phoenix dactylifera]	tr|A0A1D6EUQ4|A0A1D6EUQ4_MAIZE UTP--glucose-1-phosphate uridylyltransferase OS=Zea mays GN=100191463 PE=4 SV=1		XP_015611911.1 UTP--glucose-1-phosphate uridylyltransferase [Oryza sativa Japonica Group]	NP_186975.1 UDP-GLUCOSE PYROPHOSPHORYLASE 1 [Arabidopsis thaliana]	5.05
L_1009_c0_g1_i1							0.87	unigene	unique
L_10090_c0_g1_i1	gi|672140244|ref|XP_008793928.1|	PREDICTED: uncharacterized protein LOC103710092 isoform X1 [Phoenix dactylifera]	tr|A0A0H5QJR2|A0A0H5QJR2_9EUKA Uncharacterized protein OS=Spongospora subterranea PE=4 SV=1		XP_015645793.1 uncharacterized protein LOC107276094 [Oryza sativa Japonica Group]	NP_180068.1 Myb/SANT-like DNA-binding domain protein [Arabidopsis thaliana]	2.03	unigene	unique
L_10090_c0_g1_i2	gi|672140246|ref|XP_008793929.1|	PREDICTED: uncharacterized protein LOC103710092 isoform X2 [Phoenix dactylifera]	tr|A0A0H5QJR2|A0A0H5QJR2_9EUKA Uncharacterized protein OS=Spongospora subterranea PE=4 SV=1		XP_015611391.1 uncharacterized protein LOC107275777 [Oryza sativa Japonica Group]	NP_001118381.1 Myb/SANT-like DNA-binding domain protein [Arabidopsis thaliana]	1.04	unigene	common	C_7336_c0_g1_i1	98.25	2e-79
L_10090_c0_g1_i3	gi|672140244|ref|XP_008793928.1|	PREDICTED: uncharacterized protein LOC103710092 isoform X1 [Phoenix dactylifera]	tr|A0A0H5QJR2|A0A0H5QJR2_9EUKA Uncharacterized protein OS=Spongospora subterranea PE=4 SV=1		XP_015614141.1 uncharacterized protein LOC107275978 [Oryza sativa Japonica Group]	NP_001118381.1 Myb/SANT-like DNA-binding domain protein [Arabidopsis thaliana]	0.53
L_10090_c0_g1_i4	gi|672140246|ref|XP_008793929.1|	PREDICTED: uncharacterized protein LOC103710092 isoform X2 [Phoenix dactylifera]	tr|A0A0H5QJR2|A0A0H5QJR2_9EUKA Uncharacterized protein OS=Spongospora subterranea PE=4 SV=1		XP_015614141.1 uncharacterized protein LOC107275978 [Oryza sativa Japonica Group]	NP_001118381.1 Myb/SANT-like DNA-binding domain protein [Arabidopsis thaliana]	0	unigene	common	C_7336_c0_g2_i1	97.76	6e-59
L_10091_c0_g1_i1	gi|743766020|ref|XP_010913240.1|	PREDICTED: probable protein phosphatase 2C 66 [Elaeis guineensis]	tr|A0A199VDV1|A0A199VDV1_ANACO Uncharacterized protein OS=Ananas comosus GN=ACMD2_02893 PE=4 SV=1	Waddlia_chondrophila_WSU_86_1044_uid49531	XP_015650128.1 probable protein phosphatase 2C 66 [Oryza sativa Japonica Group]	NP_173072.1 Protein phosphatase 2C family protein [Arabidopsis thaliana]	2.63	unigene	common	C_18551_c0_g1_i1	98.01	0
L_10091_c0_g1_i2	gi|743766020|ref|XP_010913240.1|	PREDICTED: probable protein phosphatase 2C 66 [Elaeis guineensis]	tr|A0A199VDV1|A0A199VDV1_ANACO Uncharacterized protein OS=Ananas comosus GN=ACMD2_02893 PE=4 SV=1	Waddlia_chondrophila_WSU_86_1044_uid49531	XP_015650128.1 probable protein phosphatase 2C 66 [Oryza sativa Japonica Group]	NP_001320220.1 Protein phosphatase 2C family protein [Arabidopsis thaliana]	2.41
L_10092_c0_g1_i1	gi|734306132|gb|KHM98825.1|	PREDICTED: patellin-2-like [Solanum tuberosum]	tr|A0A0D9V8G2|A0A0D9V8G2_9ORYZ Uncharacterized protein OS=Leersia perrieri PE=4 SV=1		XP_015621303.1 patellin-3 [Oryza sativa Japonica Group]	NP_177361.1 Sec14p-like phosphatidylinositol transfer family protein [Arabidopsis thaliana]	2.98	unigene	unique
L_10092_c0_g1_i2	gi|743882426|ref|XP_010909148.1|	PREDICTED: patellin-3-like isoform X2 [Elaeis guineensis]	tr|M0T876|M0T876_MUSAM Uncharacterized protein OS=Musa acuminata subsp. malaccensis PE=4 SV=1		XP_015621303.1 patellin-3 [Oryza sativa Japonica Group]	NP_001328491.1 SEC14 cytosolic factor family protein / phosphoglyceride transfer family protein [Arabidopsis thaliana]	49.31	unigene	common	C_18821_c1_g1_i3	93.74	0
L_10093_c0_g1_i1							2.99	unigene	common	C_761_c0_g1_i1	97.76	0
L_10094_c0_g1_i1	gi|672202891|ref|XP_008778500.1|	PREDICTED: premnaspirodiene oxygenase-like [Phoenix dactylifera]	tr|A0A199VJQ9|A0A199VJQ9_ANACO Alpha-humulene 10-hydroxylase OS=Ananas comosus GN=ACMD2_22552 PE=3 SV=1	Spirosoma_linguale_DSM_74_uid43413	XP_015625002.1 premnaspirodiene oxygenase [Oryza sativa Japonica Group]	NP_189261.1 cytochrome P450, family 71, subfamily B, polypeptide 34 [Arabidopsis thaliana]	12.16	unigene	common	C_21434_c0_g1_i1	98.68	0
L_10095_c0_g1_i1	gi|672191282|ref|XP_008775468.1|	PREDICTED: cinnamoyl-CoA reductase 1-like [Phoenix dactylifera]	tr|A0A1L3GY95|A0A1L3GY95_9ASPA Putative cinnamoyl-CoA reductase 4 OS=Freesia hybrid cultivar PE=2 SV=1	Pelodictyon_phaeoclathratiforme_BU_1_uid58173	XP_015641137.1 cinnamoyl-CoA reductase 2 [Oryza sativa Japonica Group]	NP_180917.1 NAD(P)-binding Rossmann-fold superfamily protein [Arabidopsis thaliana]	65.57	unigene	common	C_762_c0_g1_i1	95.3	0
L_10096_c0_g1_i1							1.56	unigene	unique
L_10097_c0_g1_i1	gi|672130776|ref|XP_008788929.1|	PREDICTED: probable leucine-rich repeat receptor-like serine/threonine-protein kinase At5g15730 [Phoenix dactylifera]	tr|A0A199ULY2|A0A199ULY2_ANACO Putative leucine-rich repeat receptor-like serine/threonine-protein kinase OS=Ananas comosus GN=ACMD2_00863 PE=4 SV=1		XP_015643360.1 calcium/calmodulin-regulated receptor-like kinase 2 [Oryza sativa Japonica Group]	NP_001331208.1 Protein kinase superfamily protein [Arabidopsis thaliana]	2.64
L_10097_c0_g2_i1	gi|672130776|ref|XP_008788929.1|	PREDICTED: probable leucine-rich repeat receptor-like serine/threonine-protein kinase At5g15730 [Phoenix dactylifera]	tr|A0A0N9H807|A0A0N9H807_COCNU Serine-threonine kinase STK8 OS=Cocos nucifera PE=2 SV=1	Candidatus_Amoebophilus_asiaticus_5a2_uid58963	XP_015643360.1 calcium/calmodulin-regulated receptor-like kinase 2 [Oryza sativa Japonica Group]	NP_001331208.1 Protein kinase superfamily protein [Arabidopsis thaliana]	2.46	unigene	common	C_4540_c0_g1_i1	98.27	0
L_10097_c0_g2_i2	gi|672130776|ref|XP_008788929.1|	PREDICTED: probable leucine-rich repeat receptor-like serine/threonine-protein kinase At5g15730 [Phoenix dactylifera]	tr|A0A0N9H807|A0A0N9H807_COCNU Serine-threonine kinase STK8 OS=Cocos nucifera PE=2 SV=1	Candidatus_Amoebophilus_asiaticus_5a2_uid58963	XP_015643360.1 calcium/calmodulin-regulated receptor-like kinase 2 [Oryza sativa Japonica Group]	NP_001331208.1 Protein kinase superfamily protein [Arabidopsis thaliana]	6.43
L_10098_c0_g1_i1							1.79	unigene	unique
L_10099_c0_g1_i1							2.53	unigene	unique
L_10099_c0_g2_i1							1.74	unigene	unique
L_101_c0_g1_i1	gi|658030056|ref|XP_008350478.1|	PREDICTED: F-box protein SKIP23-like [Malus domestica]	tr|B9R8H5|B9R8H5_RICCO Ubiquitin-protein ligase, putative OS=Ricinus communis GN=RCOM_1599830 PE=4 SV=1		XP_015629580.1 putative F-box protein At4g17565 [Oryza sativa Japonica Group]	NP_565401.1 F-box SKIP23-like protein (DUF295) [Arabidopsis thaliana]	2.66	unigene	common	C_6549_c0_g1_i1	96.42	0
L_1010_c0_g1_i1							0.55	unigene	unique
L_1010_c0_g2_i1							1.11
L_10100_c0_g1_i1							1.3	unigene	unique
L_10100_c1_g1_i1							1.26	unigene	common	C_22287_c0_g1_i1	97.63	4e-143
L_10101_c0_g1_i1	gi|743873230|ref|XP_010906763.1|	PREDICTED: DCN1-like protein 2 [Elaeis guineensis]	tr|A0A1U8A785|A0A1U8A785_NELNU Defective in cullin neddylation protein OS=Nelumbo nucifera GN=LOC104597463 PE=4 SV=1		XP_015644417.1 DCN1-like protein 2 isoform X2 [Oryza sativa Japonica Group]	NP_566436.1 defective in cullin neddylation protein [Arabidopsis thaliana]	53.26	unigene	common	C_6453_c0_g2_i1	97.71	0
L_10102_c0_g1_i1	gi|672122144|ref|XP_008784393.1|	PREDICTED: uncharacterized protein LOC103703346 [Phoenix dactylifera]	tr|U5DAZ8|U5DAZ8_AMBTC Uncharacterized protein OS=Amborella trichopoda GN=AMTR_s00069p00159620 PE=4 SV=1		XP_015625714.1 uncharacterized protein LOC4326758 [Oryza sativa Japonica Group]	NP_001332733.1 RWP-RK domain protein [Arabidopsis thaliana]	0.54	unigene	unique
L_10102_c0_g2_i1	gi|743771598|ref|XP_010916090.1|	PREDICTED: uncharacterized protein LOC105041008 isoform X1 [Elaeis guineensis]	tr|A0A199W625|A0A199W625_ANACO Protein RKD5 OS=Ananas comosus GN=ACMD2_24714 PE=4 SV=1		XP_015625714.1 uncharacterized protein LOC4326758 [Oryza sativa Japonica Group]	NP_563767.1 hypothetical protein AT1G06500 [Arabidopsis thaliana]	5.75	unigene	common	C_13925_c0_g1_i1	97.59	0
L_10103_c0_g1_i1							1.98	unigene	unique
L_10103_c1_g1_i1							1.41	unigene	common	C_36997_c0_g1_i1	99.02	1e-100
L_10104_c0_g1_i1							0.76	unigene	unique
L_10104_c0_g2_i1							1.01
L_10105_c0_g1_i1	gi|743802984|ref|XP_010926799.1|	PREDICTED: uridine kinase-like protein 3 [Elaeis guineensis]	tr|D7UAT7|D7UAT7_VITVI Uridine kinase OS=Vitis vinifera GN=VIT_19s0015g01730 PE=3 SV=1	Bacillus_halodurans_C_125_uid57791	XP_025879154.1 uridine kinase-like protein 3 [Oryza sativa Japonica Group]	NP_974037.1 uridine kinase-like 3 [Arabidopsis thaliana]	0.59	unigene	unique
L_10105_c0_g2_i1	gi|743802984|ref|XP_010926799.1|	PREDICTED: uridine kinase-like protein 3 [Elaeis guineensis]	tr|D7UAT7|D7UAT7_VITVI Uridine kinase OS=Vitis vinifera GN=VIT_19s0015g01730 PE=3 SV=1	Bacillus_halodurans_C_125_uid57791	XP_025879154.1 uridine kinase-like protein 3 [Oryza sativa Japonica Group]	NP_974037.1 uridine kinase-like 3 [Arabidopsis thaliana]	1.38
L_10105_c1_g1_i1							0.47	unigene	unique
L_10106_c0_g1_i1							1.02	unigene	common	C_29271_c0_g1_i1	95.65	1e-112
L_10107_c0_g1_i1	gi|672110617|ref|XP_008796414.1|	PREDICTED: pentatricopeptide repeat-containing protein At4g38150-like [Phoenix dactylifera]	tr|M0TJA7|M0TJA7_MUSAM Uncharacterized protein OS=Musa acuminata subsp. malaccensis PE=4 SV=1		XP_015618898.1 pentatricopeptide repeat-containing protein At4g38150 [Oryza sativa Japonica Group]	NP_195528.1 Pentatricopeptide repeat (PPR) superfamily protein [Arabidopsis thaliana]	2.91	unigene	common	C_18994_c0_g1_i1	97.28	0
L_10107_c0_g2_i1	gi|672110617|ref|XP_008796414.1|	PREDICTED: pentatricopeptide repeat-containing protein At4g38150-like [Phoenix dactylifera]	tr|M0TJA7|M0TJA7_MUSAM Uncharacterized protein OS=Musa acuminata subsp. malaccensis PE=4 SV=1		XP_015618898.1 pentatricopeptide repeat-containing protein At4g38150 [Oryza sativa Japonica Group]	NP_195528.1 Pentatricopeptide repeat (PPR) superfamily protein [Arabidopsis thaliana]	0.66
L_10107_c0_g3_i1	gi|672110617|ref|XP_008796414.1|	PREDICTED: pentatricopeptide repeat-containing protein At4g38150-like [Phoenix dactylifera]	tr|M0TJA7|M0TJA7_MUSAM Uncharacterized protein OS=Musa acuminata subsp. malaccensis PE=4 SV=1		XP_015618898.1 pentatricopeptide repeat-containing protein At4g38150 [Oryza sativa Japonica Group]	NP_195528.1 Pentatricopeptide repeat (PPR) superfamily protein [Arabidopsis thaliana]	3.28
L_10108_c0_g1_i1	gi|743882883|ref|XP_010909268.1|	PREDICTED: U6 snRNA-associated Sm-like protein LSm2 [Elaeis guineensis]	tr|A0A1D1XYY2|A0A1D1XYY2_9ARAE U6 snRNA-associated Sm-like protein LSm2 (Fragment) OS=Anthurium amnicola GN=Lsm2_4 PE=4 SV=1		XP_015650113.1 sm-like protein LSM2 [Oryza sativa Japonica Group]	NP_563682.1 Small nuclear ribonucleoprotein family protein [Arabidopsis thaliana]	31.88	unigene	common	C_10319_c0_g1_i1	96.77	0
L_10109_c0_g1_i1							2.38	unigene	unique
L_10109_c0_g2_i1							5.35
L_1011_c0_g1_i1							1.03	unigene	unique
L_1011_c0_g2_i1							6.74
L_10110_c0_g1_i1							2.14	unigene	unique
L_10110_c0_g2_i1							1.68	unigene	unique
L_10110_c0_g3_i1							1.73	unigene	unique
L_10111_c0_g1_i1	gi|672131482|ref|XP_008789304.1|	PREDICTED: uncharacterized protein LOC103706836 isoform X1 [Phoenix dactylifera]	tr|M0TXY7|M0TXY7_MUSAM Uncharacterized protein OS=Musa acuminata subsp. malaccensis PE=4 SV=1		XP_015636806.1 uncharacterized protein LOC4324538 [Oryza sativa Japonica Group]	NP_188241.4 DNA-directed RNA polymerase subunit beta [Arabidopsis thaliana]	9.21	unigene	common	C_17623_c0_g1_i2	97.85	0
L_10112_c0_g1_i1							0.82
L_10112_c0_g2_i1							0.91	unigene	common	C_40021_c0_g1_i1	97.67	0
L_10112_c0_g3_i1							0.83	unigene	common	C_3329_c0_g1_i1	97.68	0
L_10113_c0_g1_i1	gi|743839119|ref|XP_010936912.1|	PREDICTED: uncharacterized protein LOC105056423 isoform X2 [Elaeis guineensis]	tr|A0A0K9PJC4|A0A0K9PJC4_ZOSMR Uncharacterized protein OS=Zostera marina GN=ZOSMA_240G00230 PE=4 SV=1	Photobacterium_profundum_SS9_uid62923	XP_015632661.1 uncharacterized protein LOC4331818 [Oryza sativa Japonica Group]	NP_564022.1 alpha/beta-Hydrolases superfamily protein [Arabidopsis thaliana]	7.87	unigene	unique
L_10114_c0_g1_i1							2.7	unigene	unique
L_10114_c0_g2_i1							1.02	unigene	unique
L_10115_c0_g1_i1							0.28
L_10115_c0_g2_i1							0.98	unigene	common	C_5925_c0_g1_i1	94.82	2e-171
L_10116_c0_g1_i1							1.4
L_10116_c0_g2_i1							8.74	unigene	common	C_44297_c0_g1_i1	98.53	2e-98
L_10117_c0_g1_i1							1.68	unigene	unique
L_10118_c0_g1_i1	gi|319996466|dbj|BAJ61942.1|	hypothetical protein CARUB_v10001095mg, partial [Capsella rubella]	tr|A0A1D6CD31|A0A1D6CD31_WHEAT Uncharacterized protein OS=Triticum aestivum PE=4 SV=1	Ruminococcus_albus_7_uid51721	XP_015640221.1 polyubiquitin [Oryza sativa Japonica Group]	NP_001328999.1 polyubiquitin 10 [Arabidopsis thaliana]	36.78	unigene	common	C_9020_c0_g2_i1	95.36	0
L_10118_c1_g1_i1							1.94	unigene	common	C_29133_c0_g1_i1	94.52	0
L_10119_c0_g1_i1	gi|743829331|ref|XP_010934117.1|	PREDICTED: aluminum-activated malate transporter 14-like [Elaeis guineensis]	tr|A0A0A0LI60|A0A0A0LI60_CUCSA Uncharacterized protein OS=Cucumis sativus GN=Csa_3G903470 PE=4 SV=1		XP_015614622.1 aluminum-activated malate transporter 12 [Oryza sativa Japonica Group]	NP_193531.1 aluminum-activated, malate transporter 12 [Arabidopsis thaliana]	2.24	unigene	common	C_49215_c0_g1_i1	99.62	2e-136
L_10119_c1_g1_i1	gi|728840175|gb|KHG19618.1|	Aluminum-activated malate transporter 12 [Theobroma cacao]	tr|A0A0B0NYN8|A0A0B0NYN8_GOSAR Aluminum-activated malate transporter 12-like protein OS=Gossypium arboreum GN=F383_26436 PE=4 SV=1		XP_015614622.1 aluminum-activated malate transporter 12 [Oryza sativa Japonica Group]	NP_193531.1 aluminum-activated, malate transporter 12 [Arabidopsis thaliana]	1.58	unigene	unique
L_1012_c0_g1_i1							1.7	unigene	unique
L_1012_c0_g2_i1							0	unigene	unique
L_10120_c0_g1_i1		PREDICTED: aldehyde dehydrogenase family 7 member A1-like [Zea mays]	tr|A0A1D6J702|A0A1D6J702_MAIZE Aldehyde dehydrogenase family 7 member A1 OS=Zea mays GN=ZEAMMB73_Zm00001d025417 PE=4 SV=1		XP_015611835.1 aldehyde dehydrogenase family 7 member A1 [Oryza sativa Japonica Group]		7.21	unigene	unique
L_10121_c0_g1_i1	gi|674887114|emb|CDY45523.1|	NADH dehydrogenase subunit 1 (mitochondrion) [Silene latifolia]	tr|A0A078I8S9|A0A078I8S9_BRANA BnaCnng12820D protein OS=Brassica napus GN=BnaCnng12820D PE=3 SV=1	Tistrella_mobilis_KA081020_065_uid167486	YP_002000548.1 NADH dehydrogenase subunit 1 (mitochondrion) [Oryza sativa Japonica Group]	YP_009472104.1 NADH dehydrogenase subunit 1 (mitochondrion) [Arabidopsis thaliana]	1.33	unigene	common	C_20957_c1_g2_i2	99.82	0
L_10121_c0_g2_i1	gi|307101747|ref|YP_003875500.1|	NADH dehydrogenase subunit 1 (mitochondrion) [Silene latifolia]	tr|A0A0V0HCW2|A0A0V0HCW2_SOLCH Putative ovule protein OS=Solanum chacoense PE=3 SV=1	Tistrella_mobilis_KA081020_065_uid167486	YP_002000548.1 NADH dehydrogenase subunit 1 (mitochondrion) [Oryza sativa Japonica Group]	YP_009472104.1 NADH dehydrogenase subunit 1 (mitochondrion) [Arabidopsis thaliana]	2.99
L_10122_c0_g1_i1	gi|743775753|ref|XP_010918267.1|	PREDICTED: cancer-related nucleoside-triphosphatase homolog [Elaeis guineensis]	tr|M0S726|M0S726_MUSAM Uncharacterized protein OS=Musa acuminata subsp. malaccensis PE=3 SV=1	Thermodesulfatator_indicus_DSM_15286_uid68285		NP_001032157.1 Expressed protein [Arabidopsis thaliana]	4.02
L_10122_c0_g2_i1	gi|695005439|ref|XP_009389170.1|	PREDICTED: cancer-related nucleoside-triphosphatase homolog [Musa acuminata subsp. malaccensis]	tr|M0S726|M0S726_MUSAM Uncharacterized protein OS=Musa acuminata subsp. malaccensis PE=3 SV=1	Thermodesulfatator_indicus_DSM_15286_uid68285		NP_001032157.1 Expressed protein [Arabidopsis thaliana]	6.58	unigene	common	C_39286_c0_g1_i1	97.71	0
L_10122_c0_g3_i1	gi|743775753|ref|XP_010918267.1|	PREDICTED: cancer-related nucleoside-triphosphatase homolog [Elaeis guineensis]	tr|M0S726|M0S726_MUSAM Uncharacterized protein OS=Musa acuminata subsp. malaccensis PE=3 SV=1	Thermodesulfatator_indicus_DSM_15286_uid68285		NP_001032157.1 Expressed protein [Arabidopsis thaliana]	7.14
L_10123_c0_g1_i1							4.68
L_10123_c0_g1_i2							16.84	unigene	common	C_40408_c0_g1_i1	96.04	2e-101
L_10124_c0_g1_i1							2.02	unigene	unique
L_10125_c0_g1_i1							1.07
L_10125_c0_g2_i1							0.53	unigene	unique
L_10125_c1_g1_i1							0.75	unigene	unique
L_10126_c0_g1_i1	gi|672178362|ref|XP_008809311.1|	PREDICTED: uncharacterized protein LOC103721056 [Phoenix dactylifera]	tr|A0A151QTI0|A0A151QTI0_CAJCA Uncharacterized protein OS=Cajanus cajan GN=KK1_045508 PE=4 SV=1	Nostoc_punctiforme_PCC_73102_uid57767	XP_015631534.1 uncharacterized protein LOC4332899 [Oryza sativa Japonica Group]	NP_195891.1 zinc/iron-chelating domain protein [Arabidopsis thaliana]	4.28	unigene	common	C_22829_c0_g2_i1	98.58	0
L_10126_c0_g2_i1	gi|672178362|ref|XP_008809311.1|	PREDICTED: uncharacterized protein LOC103721056 [Phoenix dactylifera]	tr|M0YNH7|M0YNH7_HORVV Uncharacterized protein OS=Hordeum vulgare subsp. vulgare PE=4 SV=1		XP_015631534.1 uncharacterized protein LOC4332899 [Oryza sativa Japonica Group]	NP_195891.1 zinc/iron-chelating domain protein [Arabidopsis thaliana]	1.11	unigene	unique
L_10127_c0_g1_i1	gi|743835730|ref|XP_010935900.1|	PREDICTED: myb-related protein Myb4 isoform X2 [Elaeis guineensis]	tr|A0A1U8BDN9|A0A1U8BDN9_NELNU myb-related protein Myb4-like OS=Nelumbo nucifera GN=LOC104610016 PE=4 SV=1		XP_015633465.1 transcription factor MYB4 [Oryza sativa Japonica Group]		1.45	unigene	common	C_22825_c0_g1_i1	93.01	9e-106
L_10128_c0_g1_i1	gi|672188102|ref|XP_008813500.1|	PREDICTED: LOW QUALITY PROTEIN: ETO1-like protein 1 [Phoenix dactylifera]	tr|M0SQS7|M0SQS7_MUSAM Uncharacterized protein OS=Musa acuminata subsp. malaccensis PE=4 SV=1	Oligotropha_carboxidovorans_OM5_uid59155	XP_015617235.1 ETO1-like protein 1 [Oryza sativa Japonica Group]	NP_192177.1 ETO1-like 1 [Arabidopsis thaliana]	12.86	unigene	common	C_21819_c0_g1_i1	98.86	0
L_10129_c0_g1_i1	gi|661894148|emb|CDP02589.1|	PREDICTED: casein kinase II subunit alpha, chloroplastic-like [Tarenaya hassleriana]	tr|A0A068U351|A0A068U351_COFCA Uncharacterized protein OS=Coffea canephora GN=GSCOC_T00040024001 PE=4 SV=1		XP_015646887.1 casein kinase II subunit alpha-2 [Oryza sativa Japonica Group]	NP_179889.1 Protein kinase superfamily protein [Arabidopsis thaliana]	0.33
L_10129_c0_g2_i1	gi|661894149|emb|CDP02590.1|	PREDICTED: casein kinase II subunit alpha-like [Nelumbo nucifera]	tr|A0A1J7GMR0|A0A1J7GMR0_LUPAN Uncharacterized protein OS=Lupinus angustifolius GN=TanjilG_22226 PE=4 SV=1		XP_015646887.1 casein kinase II subunit alpha-2 [Oryza sativa Japonica Group]	NP_179889.1 Protein kinase superfamily protein [Arabidopsis thaliana]	4.09	unigene	unique
L_10129_c0_g3_i1	gi|902164794|gb|KNA07005.1|	PREDICTED: casein kinase II subunit alpha-like [Nelumbo nucifera]	tr|A0A0K9QID5|A0A0K9QID5_SPIOL Uncharacterized protein OS=Spinacia oleracea GN=SOVF_175810 PE=3 SV=1	Rhodopirellula_baltica_SH_1_uid61589	XP_015646887.1 casein kinase II subunit alpha-2 [Oryza sativa Japonica Group]	NP_179889.1 Protein kinase superfamily protein [Arabidopsis thaliana]	11.54	unigene	common	C_15836_c0_g2_i1	98.61	0
L_10129_c1_g1_i1							1.15	unigene	common	C_42948_c0_g1_i1	95.51	4e-108
L_1013_c0_g1_i1							0.53	unigene	unique
L_1013_c0_g2_i1							0.54
L_10130_c0_g1_i1	gi|743859519|ref|XP_010942768.1|	PREDICTED: LOW QUALITY PROTEIN: myosin-2 heavy chain [Elaeis guineensis]	tr|A0A199UR66|A0A199UR66_ANACO Uncharacterized protein OS=Ananas comosus GN=ACMD2_19030 PE=4 SV=1		XP_025880171.1 putative leucine-rich repeat-containing protein DDB_G0290503 isoform X1 [Oryza sativa Japonica Group]	NP_179075.1 myosin heavy chain-like protein [Arabidopsis thaliana]	0.67	unigene	unique
L_10130_c0_g1_i2	gi|743859519|ref|XP_010942768.1|	PREDICTED: LOW QUALITY PROTEIN: myosin-2 heavy chain [Elaeis guineensis]	tr|A0A199UR66|A0A199UR66_ANACO Uncharacterized protein OS=Ananas comosus GN=ACMD2_19030 PE=4 SV=1		XP_025880172.1 putative leucine-rich repeat-containing protein DDB_G0290503 isoform X2 [Oryza sativa Japonica Group]	NP_179075.1 myosin heavy chain-like protein [Arabidopsis thaliana]	3.05	unigene	unique
L_10130_c0_g1_i3	gi|672143541|ref|XP_008795652.1|	PREDICTED: myosin-10 isoform X2 [Phoenix dactylifera]	tr|M0SJ21|M0SJ21_MUSAM Uncharacterized protein OS=Musa acuminata subsp. malaccensis PE=4 SV=1		XP_025880174.1 uncharacterized protein LOC9269925 isoform X3 [Oryza sativa Japonica Group]	NP_001154517.1 myosin heavy chain-like protein [Arabidopsis thaliana]	0.88	unigene	common	C_16345_c0_g1_i1	98.58	0
L_10131_c0_g1_i1	gi|720047940|ref|XP_010270968.1|	PREDICTED: pto-interacting protein 1 [Nelumbo nucifera]	tr|A0A1R3L674|A0A1R3L674_ASPOF Uncharacterized protein OS=Asparagus officinalis GN=A4U43_UnF7520 PE=3 SV=1	Mahella_australiensis_50_1_BON_uid66917	XP_015638781.1 pto-interacting protein 1 [Oryza sativa Japonica Group]	NP_001031552.1 Protein kinase superfamily protein [Arabidopsis thaliana]	19.24	unigene	common	C_18567_c0_g1_i1	96.51	0
L_10132_c0_g1_i1							32.59	unigene	common	C_22597_c0_g1_i1	98.5	0
L_10132_c1_g1_i1	gi|743796670|ref|XP_010924787.1|	PREDICTED: uncharacterized protein LOC105047532 isoform X1 [Elaeis guineensis]	tr|A0A1D1YLC4|A0A1D1YLC4_9ARAE D-inositol 3-phosphate glycosyltransferase OS=Anthurium amnicola GN=mshA_2 PE=4 SV=1		XP_015651225.1 uncharacterized protein LOC9271596 [Oryza sativa Japonica Group]	NP_192030.4 glycosyl transferase family 1 protein [Arabidopsis thaliana]	12.58	unigene	common	C_30491_c0_g1_i1	97.94	0
L_10133_c0_g1_i1	gi|672106888|ref|XP_008783515.1|	PREDICTED: uncharacterized protein LOC103702712 [Phoenix dactylifera]	tr|M0RRL1|M0RRL1_MUSAM Uncharacterized protein OS=Musa acuminata subsp. malaccensis PE=4 SV=1		XP_015643399.1 uncharacterized protein LOC4341220 [Oryza sativa Japonica Group]	NP_001190123.1 hypothetical protein AT3G58110 [Arabidopsis thaliana]	4.3	unigene	common	C_36955_c0_g1_i1	94.85	0
L_10134_c1_g1_i1							0.66	unigene	common	C_26119_c0_g1_i1	84.92	5e-82
L_10135_c0_g1_i1							1.53	unigene	unique
L_10135_c0_g1_i2							6.16	unigene	unique
L_10136_c0_g1_i1	gi|743788936|ref|XP_010922796.1|	PREDICTED: probable LRR receptor-like serine/threonine-protein kinase At1g06840 isoform X1 [Elaeis guineensis]	tr|A0A199UR84|A0A199UR84_ANACO Putative LRR receptor-like serine/threonine-protein kinase OS=Ananas comosus GN=ACMD2_09267 PE=3 SV=1	Krokinobacter_4H_3_7_5_uid66593	XP_015620926.1 probable LRR receptor-like serine/threonine-protein kinase At1g06840 isoform X2 [Oryza sativa Japonica Group]	NP_172169.2 Leucine-rich repeat protein kinase family protein [Arabidopsis thaliana]	1.47
L_10136_c0_g1_i2	gi|743788936|ref|XP_010922796.1|	PREDICTED: probable LRR receptor-like serine/threonine-protein kinase At1g06840 isoform X1 [Elaeis guineensis]	tr|A0A199UR84|A0A199UR84_ANACO Putative LRR receptor-like serine/threonine-protein kinase OS=Ananas comosus GN=ACMD2_09267 PE=3 SV=1	Cyclobacterium_marinum_DSM_745_uid71485	XP_015620926.1 probable LRR receptor-like serine/threonine-protein kinase At1g06840 isoform X2 [Oryza sativa Japonica Group]	NP_172169.2 Leucine-rich repeat protein kinase family protein [Arabidopsis thaliana]	0.89	unigene	common	C_22612_c0_g1_i1	99.04	0
L_10137_c0_g1_i1	gi|25044829|gb|AAM28285.1|	PREDICTED: probable linoleate 9S-lipoxygenase 5 [Musa acuminata subsp. malaccensis]	tr|A0A199W8P8|A0A199W8P8_ANACO Lipoxygenase OS=Ananas comosus GN=ACMD2_24264 PE=3 SV=1		XP_015632769.1 linoleate 9S-lipoxygenase 1 [Oryza sativa Japonica Group]	NP_175900.1 lipoxygenase 1 [Arabidopsis thaliana]	1.76	unigene	unique
L_10138_c0_g1_i1							1.3
L_10138_c0_g2_i1							1.2	unigene	common	C_21600_c0_g1_i1	98.02	7e-175
L_10139_c0_g1_i1	gi|695019296|ref|XP_009396649.1|	PREDICTED: tyrosine-protein kinase ABL1-like [Musa acuminata subsp. malaccensis]	tr|M0SMC3|M0SMC3_MUSAM Uncharacterized protein OS=Musa acuminata subsp. malaccensis PE=4 SV=1		XP_015630588.1 mitogen-activated protein kinase kinase kinase 7 [Oryza sativa Japonica Group]	NP_564829.1 Protein kinase family protein [Arabidopsis thaliana]	0.96	unigene	unique
L_10139_c0_g2_i1	gi|695019296|ref|XP_009396649.1|	PREDICTED: tyrosine-protein kinase ABL1-like [Musa acuminata subsp. malaccensis]	tr|M0SMC3|M0SMC3_MUSAM Uncharacterized protein OS=Musa acuminata subsp. malaccensis PE=4 SV=1		XP_015630588.1 mitogen-activated protein kinase kinase kinase 7 [Oryza sativa Japonica Group]	NP_564829.1 Protein kinase family protein [Arabidopsis thaliana]	1.44
L_1014_c0_g1_i1	gi|672184663|ref|XP_008812622.1|	PREDICTED: LOW QUALITY PROTEIN: uncharacterized protein LOC103723483 [Phoenix dactylifera]	tr|M0U4U8|M0U4U8_MUSAM Uncharacterized protein OS=Musa acuminata subsp. malaccensis PE=4 SV=1		XP_015619313.1 nitrate regulatory gene2 protein isoform X2 [Oryza sativa Japonica Group]	NP_001189676.1 benzoyl-CoA reductase subunit C, putative (DUF630 and DUF632) [Arabidopsis thaliana]	3.38	unigene	common	C_14626_c0_g1_i1	99.21	0
L_10140_c0_g1_i1	gi|672181228|ref|XP_008810825.1|	PREDICTED: protein ROOT PRIMORDIUM DEFECTIVE 1 [Phoenix dactylifera]	tr|A0A067H345|A0A067H345_CITSI Uncharacterized protein OS=Citrus sinensis GN=CISIN_1g009820mg PE=4 SV=1		XP_015637556.1 protein WHAT'S THIS FACTOR 1 homolog [Oryza sativa Japonica Group]	NP_001118908.1 Ubiquitin carboxyl-terminal hydrolase family protein [Arabidopsis thaliana]	6.36	unigene	common	C_18722_c0_g1_i1	98.38	0
L_10141_c0_g1_i1							2.01	unigene	unique
L_10141_c1_g1_i1							2.92	unigene	common	C_3010_c0_g1_i1	81.82	5e-70
L_10142_c0_g1_i1	gi|590640235|ref|XP_007029898.1|	ELMO/CED-12 family protein isoform 1 [Theobroma cacao]	tr|A0A061F014|A0A061F014_THECC ELMO/CED-12 family protein isoform 1 OS=Theobroma cacao GN=TCM_025763 PE=4 SV=1		XP_015628245.1 ELMO domain-containing protein A [Oryza sativa Japonica Group]	NP_001326125.1 ELMO/CED-12 family protein [Arabidopsis thaliana]	2
L_10142_c0_g2_i1	gi|590640235|ref|XP_007029898.1|	ELMO/CED-12 family protein isoform 1 [Theobroma cacao]	tr|A0A061F014|A0A061F014_THECC ELMO/CED-12 family protein isoform 1 OS=Theobroma cacao GN=TCM_025763 PE=4 SV=1		XP_015628245.1 ELMO domain-containing protein A [Oryza sativa Japonica Group]	NP_566211.1 ELMO/CED-12 family protein [Arabidopsis thaliana]	3.07
L_10142_c0_g3_i1	gi|590640235|ref|XP_007029898.1|	ELMO/CED-12 family protein isoform 1 [Theobroma cacao]	tr|A0A061F014|A0A061F014_THECC ELMO/CED-12 family protein isoform 1 OS=Theobroma cacao GN=TCM_025763 PE=4 SV=1		XP_015628245.1 ELMO domain-containing protein A [Oryza sativa Japonica Group]	NP_566211.1 ELMO/CED-12 family protein [Arabidopsis thaliana]	1.24	unigene	common	C_18169_c0_g1_i1	99.02	0
L_10143_c0_g1_i1							2.09	unigene	unique
L_10144_c0_g1_i1							1.79	unigene	common	C_16779_c1_g1_i1	95.87	0
L_10144_c1_g1_i1							1.8	unigene	unique
L_10145_c0_g1_i1	gi|743844315|ref|XP_010938310.1|	PREDICTED: uncharacterized protein LOC105057408 [Elaeis guineensis]	tr|M0S2T7|M0S2T7_MUSAM Uncharacterized protein OS=Musa acuminata subsp. malaccensis PE=4 SV=1		XP_015629378.1 uncharacterized protein LOC4332584 [Oryza sativa Japonica Group]	NP_198686.2 cotton fiber protein [Arabidopsis thaliana]	12.64	unigene	common	C_21815_c0_g1_i1	95.16	0
L_10145_c0_g2_i1	gi|743844315|ref|XP_010938310.1|	PREDICTED: uncharacterized protein LOC105057408 [Elaeis guineensis]	tr|M0S2T7|M0S2T7_MUSAM Uncharacterized protein OS=Musa acuminata subsp. malaccensis PE=4 SV=1		XP_015629378.1 uncharacterized protein LOC4332584 [Oryza sativa Japonica Group]	NP_198686.2 cotton fiber protein [Arabidopsis thaliana]	7.71
L_10146_c0_g1_i1							2.88	unigene	unique
L_10146_c0_g1_i2							0
L_10146_c0_g2_i1							0.72
L_10147_c0_g1_i1							3.37	unigene	unique
L_10148_c0_g1_i1							0.5
L_10148_c0_g2_i1							1.69	unigene	common	C_10701_c0_g1_i1	91.07	3e-104
L_10149_c0_g1_i1							0.64	unigene	unique
L_10149_c0_g2_i1							0.65
L_1015_c0_g1_i1							2.36	unigene	unique
L_10150_c0_g1_i1	gi|743795574|ref|XP_010924507.1|	PREDICTED: calcineurin B-like protein 7 isoform X2 [Elaeis guineensis]	tr|W9RDS5|W9RDS5_9ROSA Calcineurin B-like protein 7 OS=Morus notabilis GN=L484_006815 PE=4 SV=1	Cylindrospermum_stagnale_PCC_7417_uid183111	XP_015623172.1 calcineurin B-like protein 7 [Oryza sativa Japonica Group]	NP_197815.1 Calcium-binding EF-hand family protein [Arabidopsis thaliana]	6.53	unigene	common	C_39291_c0_g1_i1	97.53	0
L_10151_c0_g1_i1							1.69	unigene	unique
L_10151_c0_g2_i1							0.43	unigene	unique
L_10152_c0_g1_i1							1.17	unigene	unique
L_10153_c1_g1_i1							0
L_10154_c0_g1_i1	gi|672124876|ref|XP_008785839.1|	PREDICTED: LOW QUALITY PROTEIN: sterol 3-beta-glucosyltransferase UGT80B1 [Phoenix dactylifera]	tr|A0A1U8A1T2|A0A1U8A1T2_NELNU sterol 3-beta-glucosyltransferase UGT80B1 OS=Nelumbo nucifera GN=LOC104599918 PE=4 SV=1	Calothrix_PCC_7507_uid182930	XP_015622442.1 sterol 3-beta-glucosyltransferase UGT80B1 [Oryza sativa Japonica Group]	NP_001320889.1 UDP-Glycosyltransferase superfamily protein [Arabidopsis thaliana]	0.51	unigene	common	C_16332_c0_g1_i2	98.55	0
L_10154_c0_g2_i1	gi|672124876|ref|XP_008785839.1|	PREDICTED: LOW QUALITY PROTEIN: sterol 3-beta-glucosyltransferase UGT80B1 [Phoenix dactylifera]	tr|A0A1U8A1T2|A0A1U8A1T2_NELNU sterol 3-beta-glucosyltransferase UGT80B1 OS=Nelumbo nucifera GN=LOC104599918 PE=4 SV=1	Calothrix_PCC_7507_uid182930	XP_015622442.1 sterol 3-beta-glucosyltransferase UGT80B1 [Oryza sativa Japonica Group]	NP_001320889.1 UDP-Glycosyltransferase superfamily protein [Arabidopsis thaliana]	3.17
L_10155_c0_g1_i1	gi|743862150|ref|XP_010943463.1|	PREDICTED: uncharacterized protein At1g51745 [Elaeis guineensis]	tr|A0A199V740|A0A199V740_ANACO Uncharacterized protein OS=Ananas comosus GN=ACMD2_10550 PE=4 SV=1		XP_015635764.1 uncharacterized protein At1g51745 [Oryza sativa Japonica Group]	NP_186964.1 Tudor/PWWP/MBT superfamily protein [Arabidopsis thaliana]	2.78	unigene	common	C_40278_c0_g1_i1	97.95	4e-168
L_10156_c0_g1_i1	gi|672140499|ref|XP_008794054.1|	PREDICTED: uncharacterized protein LOC103710189 [Phoenix dactylifera]	tr|A0A199UN74|A0A199UN74_ANACO Uncharacterized protein OS=Ananas comosus GN=ACMD2_06364 PE=4 SV=1		XP_015629004.1 uncharacterized protein LOC9270058 isoform X1 [Oryza sativa Japonica Group]	NP_172315.1 recQ-mediated instability-like protein [Arabidopsis thaliana]	2.45
L_10156_c0_g2_i1	gi|672140499|ref|XP_008794054.1|	PREDICTED: uncharacterized protein LOC103710189 [Phoenix dactylifera]	tr|A0A199UN74|A0A199UN74_ANACO Uncharacterized protein OS=Ananas comosus GN=ACMD2_06364 PE=4 SV=1		XP_015629004.1 uncharacterized protein LOC9270058 isoform X1 [Oryza sativa Japonica Group]	NP_172315.1 recQ-mediated instability-like protein [Arabidopsis thaliana]	1.7	unigene	common	C_17324_c0_g1_i1	98.69	0
L_10156_c0_g3_i1	gi|672140499|ref|XP_008794054.1|	PREDICTED: uncharacterized protein LOC103710189 [Phoenix dactylifera]	tr|A0A199UN74|A0A199UN74_ANACO Uncharacterized protein OS=Ananas comosus GN=ACMD2_06364 PE=4 SV=1		XP_015629004.1 uncharacterized protein LOC9270058 isoform X1 [Oryza sativa Japonica Group]	NP_172315.1 recQ-mediated instability-like protein [Arabidopsis thaliana]	0	unigene	unique
L_10157_c0_g1_i1							1.79
L_10157_c0_g1_i2							5.69	unigene	common	C_52090_c0_g1_i1	97.07	9e-112
L_10158_c0_g1_i1							18.91
L_10158_c0_g2_i1							22.6	unigene	unique
L_10159_c0_g1_i1	gi|743886345|ref|XP_010910122.1|	PREDICTED: LOW QUALITY PROTEIN: xyloglucan endotransglucosylase/hydrolase protein 9-like [Elaeis guineensis]	tr|A0A0D2VAH3|A0A0D2VAH3_GOSRA Xyloglucan endotransglucosylase/hydrolase OS=Gossypium raimondii GN=B456_013G072200 PE=3 SV=1		XP_015634302.1 xyloglucan endotransglucosylase/hydrolase protein 9 isoform X2 [Oryza sativa Japonica Group]	NP_192230.1 xyloglucan endotransglucosylase/hydrolase 9 [Arabidopsis thaliana]	3.25	unigene	unique
L_10159_c0_g2_i1	gi|743886345|ref|XP_010910122.1|	PREDICTED: LOW QUALITY PROTEIN: xyloglucan endotransglucosylase/hydrolase protein 9-like [Elaeis guineensis]	tr|M0U4Q5|M0U4Q5_MUSAM Xyloglucan endotransglucosylase/hydrolase OS=Musa acuminata subsp. malaccensis PE=3 SV=1		XP_015634302.1 xyloglucan endotransglucosylase/hydrolase protein 9 isoform X2 [Oryza sativa Japonica Group]	NP_192230.1 xyloglucan endotransglucosylase/hydrolase 9 [Arabidopsis thaliana]	4.49
L_10160_c0_g1_i1	gi|672129149|ref|XP_008788079.1|	PREDICTED: putative nuclease HARBI1 [Phoenix dactylifera]	tr|A0A1D1Y3L9|A0A1D1Y3L9_9ARAE Putative nuclease HARBI1 OS=Anthurium amnicola GN=Harbi1_3 PE=4 SV=1		XP_015615304.1 protein ALP1-like [Oryza sativa Japonica Group]	NP_191095.1 PIF / Ping-Pong family of plant transposase [Arabidopsis thaliana]	3.14	unigene	unique
L_10161_c0_g1_i1							2.02	unigene	common	C_11274_c0_g1_i1	91.69	3e-149
L_10161_c1_g1_i1							1.55	unigene	unique
L_10162_c0_g1_i1	gi|743789854|ref|XP_010923019.1|	PREDICTED: uncharacterized protein LOC105046196 [Elaeis guineensis]	tr|M0V3R5|M0V3R5_HORVV Uncharacterized protein OS=Hordeum vulgare subsp. vulgare PE=4 SV=1		XP_015628797.1 uncharacterized protein LOC4334564 [Oryza sativa Japonica Group]	NP_974959.1 P-loop containing nucleoside triphosphate hydrolases superfamily protein [Arabidopsis thaliana]	1.08	unigene	common	C_21734_c0_g1_i1	98.28	2e-82
L_10162_c0_g2_i1	gi|743789854|ref|XP_010923019.1|	PREDICTED: uncharacterized protein LOC105046196 [Elaeis guineensis]	tr|M0V3R5|M0V3R5_HORVV Uncharacterized protein OS=Hordeum vulgare subsp. vulgare PE=4 SV=1		XP_015628797.1 uncharacterized protein LOC4334564 [Oryza sativa Japonica Group]	NP_974959.1 P-loop containing nucleoside triphosphate hydrolases superfamily protein [Arabidopsis thaliana]	1.38
L_10163_c0_g1_i1							1.34	unigene	unique
L_10163_c1_g1_i1							1.57	unigene	common	C_31587_c0_g1_i1	94.16	5e-61
L_10164_c0_g1_i1	gi|672133832|ref|XP_008790552.1|	PREDICTED: mitochondrial import inner membrane translocase subunit TIM23-1-like [Phoenix dactylifera]	tr|A0A199VAV3|A0A199VAV3_ANACO Mitochondrial import inner membrane translocase subunit TIM23-1 OS=Ananas comosus GN=ACMD2_08695 PE=4 SV=1		XP_015632212.1 mitochondrial import inner membrane translocase subunit TIM23-2 [Oryza sativa Japonica Group]	NP_177419.1 translocase inner membrane subunit 23-2 [Arabidopsis thaliana]	3.76	unigene	common	C_19428_c3_g1_i1	98.47	0
L_10165_c0_g1_i1							0.44	unigene	unique
L_10165_c0_g2_i1							0.74
L_10166_c0_g1_i1							4.96	unigene	unique
L_10166_c0_g2_i1							1.93	unigene	unique
L_10166_c0_g3_i1							2.39
L_10167_c0_g1_i1							2.36	unigene	unique
L_10167_c1_g1_i1							1.85	unigene	unique
L_10168_c0_g1_i1							1.28	unigene	common	C_16336_c0_g2_i1	96.26	1e-42
L_10169_c0_g1_i1							7.67	unigene	unique
L_1017_c0_g1_i1							0
L_1017_c0_g2_i1							1	unigene	common	C_14064_c0_g1_i1	97.54	9e-179
L_10170_c0_g1_i1	gi|695062283|ref|XP_009419606.1|	PREDICTED: mRNA cap guanine-N7 methyltransferase 1-like isoform X1 [Musa acuminata subsp. malaccensis]	tr|A0A0S3QYA7|A0A0S3QYA7_PHAAN Uncharacterized protein OS=Vigna angularis var. angularis GN=Vigan.01G073500 PE=4 SV=1		XP_015648407.2 mRNA cap guanine-N7 methyltransferase 1 [Oryza sativa Japonica Group]	NP_974346.1 mRNA capping enzyme family protein [Arabidopsis thaliana]	0.82	unigene	unique
L_10170_c1_g1_i1							0.48	unigene	unique
L_10171_c0_g1_i1							1.53	unigene	unique
L_10171_c1_g1_i1							0.66	unigene	unique
L_10172_c0_g1_i1							1.07	unigene	unique
L_10172_c0_g2_i1							1.35	unigene	unique
L_10173_c0_g1_i1	gi|147800065|emb|CAN64151.1|	PREDICTED: uncharacterized protein LOC100267457 [Vitis vinifera]	tr|F6HTT4|F6HTT4_VITVI Uncharacterized protein OS=Vitis vinifera GN=VIT_14s0030g01760 PE=4 SV=1		XP_015633310.1 uncharacterized protein LOC4334504 [Oryza sativa Japonica Group]	NP_198167.1 hypothetical protein (DUF868) [Arabidopsis thaliana]	2.76	unigene	unique
L_10173_c0_g2_i1	gi|147800065|emb|CAN64151.1|	PREDICTED: uncharacterized protein LOC100267457 [Vitis vinifera]	tr|F6HTT4|F6HTT4_VITVI Uncharacterized protein OS=Vitis vinifera GN=VIT_14s0030g01760 PE=4 SV=1		XP_015633310.1 uncharacterized protein LOC4334504 [Oryza sativa Japonica Group]	NP_198167.1 hypothetical protein (DUF868) [Arabidopsis thaliana]	0
L_10174_c0_g1_i1							2.57	unigene	unique
L_10175_c0_g1_i1	gi|743821695|ref|XP_010932103.1|	PREDICTED: uncharacterized protein LOC105052845 [Elaeis guineensis]	tr|Q5YJM6|Q5YJM6_HYAOR Fiber protein (Fragment) OS=Hyacinthus orientalis PE=2 SV=1		XP_015627345.1 uncharacterized protein LOC9268832 [Oryza sativa Japonica Group]	NP_194730.1 ATP-dependent RNA helicase [Arabidopsis thaliana]	0.4
L_10175_c0_g2_i1	gi|42565482|gb|AAS21008.1|	PREDICTED: uncharacterized protein LOC105052845 [Elaeis guineensis]	tr|Q5YJM6|Q5YJM6_HYAOR Fiber protein (Fragment) OS=Hyacinthus orientalis PE=2 SV=1		XP_015627345.1 uncharacterized protein LOC9268832 [Oryza sativa Japonica Group]	NP_194730.1 ATP-dependent RNA helicase [Arabidopsis thaliana]	0.39	unigene	unique
L_10176_c0_g1_i1							0.72	unigene	unique
L_10176_c0_g2_i1							1.54
L_10177_c0_g1_i1							1.37	unigene	common	C_27852_c0_g1_i1	99.13	3e-115
L_10177_c2_g1_i1							1.29	unigene	unique
L_10178_c0_g1_i1							0	unigene	unique
L_10178_c0_g2_i1							2.89	unigene	unique
L_10179_c0_g1_i1	gi|674948664|emb|CDX84643.1|	PREDICTED: 60S ribosomal protein L18a-2-like, partial [Brassica napus]	tr|A0A078DBE8|A0A078DBE8_BRANA 60S ribosomal protein L18a OS=Brassica napus GN=BnaA03g15870D PE=3 SV=1		XP_015621966.1 60S ribosomal protein L18a [Oryza sativa Japonica Group]	NP_180995.1 Ribosomal protein L18ae/LX family protein [Arabidopsis thaliana]	28.28	unigene	common	C_8034_c0_g1_i1	97.73	2e-150
L_1018_c0_g1_i1							4.07	unigene	unique
L_10180_c0_g1_i1	gi|743860909|ref|XP_010943136.1|	PREDICTED: uncharacterized protein LOC105060946 isoform X2 [Elaeis guineensis]	tr|M0TV61|M0TV61_MUSAM Uncharacterized protein OS=Musa acuminata subsp. malaccensis PE=4 SV=1		XP_015628764.1 uncharacterized protein LOC4331964 [Oryza sativa Japonica Group]	NP_201563.1 DUF4228 domain protein [Arabidopsis thaliana]	4.29	unigene	common	C_15475_c0_g2_i2	96.02	0
L_10180_c1_g1_i1							1.28	unigene	unique
L_10181_c0_g1_i1					XP_025878799.1 uncharacterized protein LOC4331239 isoform X1 [Oryza sativa Japonica Group]		0.81	unigene	unique
L_10182_c0_g1_i1	gi|672120558|ref|XP_008783550.1|	PREDICTED: nucleolar protein 58-like [Phoenix dactylifera]	tr|M0T064|M0T064_MUSAM Uncharacterized protein OS=Musa acuminata subsp. malaccensis PE=4 SV=1			NP_568449.1 Heavy metal transport/detoxification superfamily protein [Arabidopsis thaliana]	3.07	unigene	unique
L_10183_c0_g1_i1							1.03	unigene	common	C_36494_c0_g1_i1	97.98	4e-120
L_10183_c0_g1_i2							1.17
L_10185_c0_g1_i1							1.49
L_10185_c0_g2_i1							1.98	unigene	common	C_31644_c0_g1_i1	96.22	2e-172
L_10186_c0_g1_i1							2.12	unigene	unique
L_10187_c0_g1_i1	gi|743783811|ref|XP_010921496.1|	PREDICTED: uncharacterized protein LOC105045033 [Elaeis guineensis]	tr|M0RPJ2|M0RPJ2_MUSAM Uncharacterized protein OS=Musa acuminata subsp. malaccensis PE=4 SV=1		XP_015631797.1 uncharacterized protein LOC4332605 [Oryza sativa Japonica Group]	NP_001322304.1 hypothetical protein AT1G56423 [Arabidopsis thaliana]	2.18	unigene	common	C_47880_c0_g1_i1	98.37	0
L_10188_c0_g1_i1							2.57	unigene	unique
L_10189_c0_g1_i1	gi|672166053|ref|XP_008802945.1|	PREDICTED: protein Rf1, mitochondrial-like [Phoenix dactylifera]	tr|A0A1E5WCZ1|A0A1E5WCZ1_9POAL Protein Rf1, mitochondrial OS=Dichanthelium oligosanthes GN=BAE44_0003677 PE=4 SV=1		XP_025880832.1 protein Rf1, mitochondrial [Oryza sativa Japonica Group]	NP_176481.2 Tetratricopeptide repeat (TPR)-like superfamily protein [Arabidopsis thaliana]	1.21	unigene	common	C_52467_c0_g1_i1	92.76	6e-86
L_10189_c1_g1_i1	gi|255570422|ref|XP_002526170.1|	pentatricopeptide repeat-containing protein, putative [Ricinus communis]	tr|B9SJK1|B9SJK1_RICCO Pentatricopeptide repeat-containing protein, putative OS=Ricinus communis GN=RCOM_0138820 PE=4 SV=1		XP_025878674.1 putative pentatricopeptide repeat-containing protein At5g59900 [Oryza sativa Japonica Group]		2.42	unigene	unique
L_1019_c0_g1_i1	gi|721621884|ref|XP_003557887.2|	PREDICTED: SAC3 family protein 1 isoform X1 [Brachypodium distachyon]	tr|F6I6M3|F6I6M3_VITVI Uncharacterized protein OS=Vitis vinifera GN=VIT_13s0067g01260 PE=4 SV=1		XP_015631371.1 SAC3 family protein C [Oryza sativa Japonica Group]	NP_851016.1 SAC3/GANP/Nin1/mts3/eIF-3 p25 family [Arabidopsis thaliana]	6.47	unigene	common	C_19896_c0_g1_i3	97.69	0
L_10190_c0_g1_i1							7.71
L_10190_c0_g2_i1							13.5
L_10190_c0_g3_i1							5.78
L_10191_c0_g1_i1	gi|555946148|gb|AGZ19352.1|	ORF58f (chloroplast) [Pinus koraiensis]	tr|U5U8B3|U5U8B3_9CHLO Uncharacterized protein OS=Chlorella sp. ArM0029B GN=orf114 PE=4 SV=1				1.44	unigene	unique
L_10192_c0_g1_i1	gi|802699252|ref|XP_012083550.1|	PREDICTED: peptidyl-prolyl cis-trans isomerase CYP18-1 [Jatropha curcas]	tr|A0A067JXS2|A0A067JXS2_JATCU Peptidyl-prolyl cis-trans isomerase OS=Jatropha curcas GN=JCGZ_14507 PE=3 SV=1	Ignavibacterium_album_JCM_16511_uid162097	XP_015641711.1 peptidyl-prolyl cis-trans isomerase CYP18-1 [Oryza sativa Japonica Group]	NP_171696.2 Cyclophilin-like peptidyl-prolyl cis-trans isomerase family protein [Arabidopsis thaliana]	2.69
L_10192_c0_g1_i2	gi|802699252|ref|XP_012083550.1|	PREDICTED: peptidyl-prolyl cis-trans isomerase CYP18-1 [Jatropha curcas]	tr|A0A067JXS2|A0A067JXS2_JATCU Peptidyl-prolyl cis-trans isomerase OS=Jatropha curcas GN=JCGZ_14507 PE=3 SV=1	Ignavibacterium_album_JCM_16511_uid162097	XP_015641711.1 peptidyl-prolyl cis-trans isomerase CYP18-1 [Oryza sativa Japonica Group]	NP_171696.2 Cyclophilin-like peptidyl-prolyl cis-trans isomerase family protein [Arabidopsis thaliana]	24.73	unigene	common	C_17240_c0_g1_i1	98.2	0
L_10193_c1_g1_i1	gi|672127718|ref|XP_008787331.1|	PREDICTED: LOW QUALITY PROTEIN: protein FAR-RED IMPAIRED RESPONSE 1-like [Phoenix dactylifera]	tr|A0A1D5ZTK2|A0A1D5ZTK2_WHEAT Uncharacterized protein OS=Triticum aestivum PE=4 SV=1		XP_025880978.1 protein FAR1-RELATED SEQUENCE 5-like [Oryza sativa Japonica Group]	NP_195531.1 FAR1-related sequence 5 [Arabidopsis thaliana]	1.89	unigene	common	C_23443_c0_g1_i1	97.29	0
L_10194_c0_g1_i1							70.25	unigene	common	C_10269_c0_g1_i1	88.68	0
L_10195_c0_g1_i1	gi|672184198|ref|XP_008812404.1|	PREDICTED: sterol 3-beta-glucosyltransferase UGT80A2-like [Phoenix dactylifera]	tr|A0A199UIS0|A0A199UIS0_ANACO Sterol 3-beta-glucosyltransferase UGT80A2 OS=Ananas comosus GN=ACMD2_01922 PE=4 SV=1	Herpetosiphon_aurantiacus_DSM_785_uid58599	XP_015636571.1 sterol 3-beta-glucosyltransferase UGT80A2 isoform X2 [Oryza sativa Japonica Group]	NP_001326118.1 UDP-Glycosyltransferase superfamily protein [Arabidopsis thaliana]	2.1	unigene	unique
L_10195_c0_g2_i1	gi|255542330|ref|XP_002512228.1|	ATP binding protein, putative [Ricinus communis]	tr|A0A199USU6|A0A199USU6_ANACO Serine/threonine-protein kinase Nek2 OS=Ananas comosus GN=ACMD2_08549 PE=4 SV=1		XP_015618225.1 serine/threonine-protein kinase Nek2 [Oryza sativa Japonica Group]	NP_198181.1 NIMA-related kinase 3 [Arabidopsis thaliana]	0.37	unigene	unique
L_10196_c0_g1_i1	gi|951074539|ref|XP_014492559.1|	PREDICTED: uncharacterized protein LOC104882368 [Vitis vinifera]	tr|A0A1S3TFL2|A0A1S3TFL2_VIGRR uncharacterized protein LOC106754991 OS=Vigna radiata var. radiata GN=LOC106754991 PE=4 SV=1		XP_025876177.1 uncharacterized protein LOC4346569 [Oryza sativa Japonica Group]	NP_176608.2 MuDR family transposase [Arabidopsis thaliana]	1.08	unigene	unique
L_10196_c0_g2_i1	gi|951074539|ref|XP_014492559.1|	PREDICTED: uncharacterized protein LOC104882368 [Vitis vinifera]	tr|A0A1S3TFL2|A0A1S3TFL2_VIGRR uncharacterized protein LOC106754991 OS=Vigna radiata var. radiata GN=LOC106754991 PE=4 SV=1		XP_025876177.1 uncharacterized protein LOC4346569 [Oryza sativa Japonica Group]	NP_176608.2 MuDR family transposase [Arabidopsis thaliana]	1.08
L_10196_c1_g1_i1							1.84	unigene	unique
L_10197_c0_g1_i1							1.85	unigene	unique
L_10198_c1_g1_i1							0.79	unigene	unique
L_10199_c0_g1_i1							1.06	unigene	unique
L_10199_c1_g1_i1							0	unigene	unique
L_1020_c0_g1_i1							1.13	unigene	common	C_52757_c0_g1_i1	96.9	7e-105
L_10200_c0_g1_i1	gi|743835367|ref|XP_010935794.1|	PREDICTED: methyltransferase-like protein 1 [Elaeis guineensis]	tr|A0A0B2V245|A0A0B2V245_TOXCA Circumsporozoite protein OS=Toxocara canis GN=Tcan_18326 PE=4 SV=1				1.41	unigene	unique
L_10201_c0_g1_i1							1.07	unigene	unique
L_10201_c1_g1_i1							1.06	unigene	common	C_20917_c0_g1_i1	95.8	5e-118
L_10202_c0_g1_i1							1.47	unigene	unique
L_10203_c0_g1_i1							3.37	unigene	unique
L_10204_c1_g1_i1							0.93	unigene	unique
L_10205_c0_g1_i1					XP_025878361.1 pentatricopeptide repeat-containing protein At3g62890 isoform X2 [Oryza sativa Japonica Group]		3.35	unigene	common	C_46838_c0_g1_i1	90.78	7e-74
L_10206_c0_g1_i1							1.2	unigene	unique
L_10206_c1_g1_i1							0.4	unigene	unique
L_10206_c2_g1_i1							1.32	unigene	common	C_36904_c0_g1_i1	100	1e-90
L_10207_c0_g1_i1							1.48	unigene	common	C_20662_c1_g2_i19	92.52	0
L_10207_c0_g2_i1							0
L_10208_c0_g1_i1							2.05	unigene	unique
L_10208_c0_g2_i1							0.05
L_10209_c0_g1_i1	gi|743760551|ref|XP_010937582.1|	PREDICTED: transcription factor TCP5-like isoform X1 [Elaeis guineensis]	tr|A0A1U8A5K3|A0A1U8A5K3_NELNU transcription factor TCP2-like OS=Nelumbo nucifera GN=LOC104599350 PE=4 SV=1		XP_015626542.1 transcription factor PCF6-like [Oryza sativa Japonica Group]	NP_200905.1 TEOSINTE BRANCHED 1, cycloidea and PCF transcription factor 5 [Arabidopsis thaliana]	0.46	unigene	common	C_9481_c0_g1_i1	95.92	4e-170
L_10209_c0_g2_i1	gi|743760551|ref|XP_010937582.1|	PREDICTED: transcription factor TCP5-like isoform X1 [Elaeis guineensis]	tr|A0A1U8A5K3|A0A1U8A5K3_NELNU transcription factor TCP2-like OS=Nelumbo nucifera GN=LOC104599350 PE=4 SV=1		XP_015626542.1 transcription factor PCF6-like [Oryza sativa Japonica Group]	NP_200905.1 TEOSINTE BRANCHED 1, cycloidea and PCF transcription factor 5 [Arabidopsis thaliana]	0.62
L_10209_c1_g1_i1	gi|743792193|ref|XP_010923623.1|	PREDICTED: uncharacterized protein LOC105046665 [Elaeis guineensis]	tr|A0A1Q3C442|A0A1Q3C442_CEPFO TCP domain-containing protein OS=Cephalotus follicularis GN=CFOL_v3_18328 PE=4 SV=1				1.74	unigene	common	C_9481_c1_g1_i1	98.38	3e-154
L_1021_c0_g1_i1	gi|672178968|ref|XP_008809639.1|	PREDICTED: putative disease resistance protein RGA3 [Phoenix dactylifera]	tr|A0A199V843|A0A199V843_ANACO Putative disease resistance protein OS=Ananas comosus GN=ACMD2_02602 PE=4 SV=1	Chamaesiphon_PCC_6605_uid183005	XP_015627818.1 putative disease resistance protein RGA4 [Oryza sativa Japonica Group]	NP_188065.1 NB-ARC domain-containing disease resistance protein [Arabidopsis thaliana]	1.09	unigene	unique
L_10210_c0_g1_i1							3.57
L_10210_c0_g2_i1							2.83	unigene	unique
L_10211_c0_g1_i1							1.81	unigene	common	C_47840_c0_g1_i1	96.21	2e-158
L_10212_c0_g1_i1	gi|698523978|ref|XP_009758806.1|	PREDICTED: probable polyamine transporter At3g13620 [Nicotiana sylvestris]	tr|A0A1U7V1F7|A0A1U7V1F7_NICSY probable polyamine transporter At3g13620 OS=Nicotiana sylvestris GN=LOC104211444 PE=4 SV=1		XP_015631239.1 probable polyamine transporter At3g13620 [Oryza sativa Japonica Group]	NP_566460.1 Amino acid permease family protein [Arabidopsis thaliana]	0.7
L_10212_c0_g2_i1	gi|747084645|ref|XP_011089741.1|	PREDICTED: probable polyamine transporter At3g13620 [Sesamum indicum]	tr|I1JGW0|I1JGW0_SOYBN Uncharacterized protein OS=Glycine max GN=LOC100801109 PE=4 SV=2		XP_015631239.1 probable polyamine transporter At3g13620 [Oryza sativa Japonica Group]	NP_566460.1 Amino acid permease family protein [Arabidopsis thaliana]	2.64	unigene	unique
L_10213_c0_g1_i1							1.59
L_10213_c0_g2_i1							1.22	unigene	unique
L_10214_c0_g1_i1	gi|922398801|ref|XP_013466553.1|	VAC14-like protein [Medicago truncatula]	tr|A0A072VR25|A0A072VR25_MEDTR VAC14-like protein OS=Medicago truncatula GN=MTR_1g032110 PE=4 SV=1		XP_015632046.1 protein VAC14 homolog isoform X2 [Oryza sativa Japonica Group]	NP_565275.1 ARM repeat superfamily protein [Arabidopsis thaliana]	0.45
L_10214_c0_g1_i2	gi|743771845|ref|XP_010916213.1|	PREDICTED: protein VAC14 homolog isoform X1 [Elaeis guineensis]	tr|A0A1D1ZJJ1|A0A1D1ZJJ1_9ARAE Protein VAC14 OS=Anthurium amnicola GN=vac14_4 PE=4 SV=1		XP_015632046.1 protein VAC14 homolog isoform X2 [Oryza sativa Japonica Group]	NP_565275.1 ARM repeat superfamily protein [Arabidopsis thaliana]	2	unigene	common	C_7212_c0_g1_i1	98.66	0
L_10214_c0_g2_i1	gi|255570069|ref|XP_002525997.1|	conserved hypothetical protein [Ricinus communis]	tr|A0A1R3JGM7|A0A1R3JGM7_9ROSI Armadillo-like helical OS=Corchorus olitorius GN=COLO4_16587 PE=4 SV=1		XP_015632046.1 protein VAC14 homolog isoform X2 [Oryza sativa Japonica Group]	NP_565275.1 ARM repeat superfamily protein [Arabidopsis thaliana]	0.25	unigene	unique
L_10215_c0_g1_i1							1.15	unigene	unique
L_10215_c0_g2_i1							0
L_10216_c0_g1_i1							0.81	unigene	unique
L_10216_c1_g1_i1							1.73	unigene	unique
L_10217_c0_g1_i1							3.31	unigene	unique
L_10218_c0_g1_i1	gi|743882883|ref|XP_010909268.1|	PREDICTED: U6 snRNA-associated Sm-like protein LSm2 [Elaeis guineensis]	tr|A0A1D1XYY2|A0A1D1XYY2_9ARAE U6 snRNA-associated Sm-like protein LSm2 (Fragment) OS=Anthurium amnicola GN=Lsm2_4 PE=4 SV=1		XP_015650113.1 sm-like protein LSM2 [Oryza sativa Japonica Group]	NP_563682.1 Small nuclear ribonucleoprotein family protein [Arabidopsis thaliana]	10.1	unigene	common	C_6297_c0_g1_i1	99.75	0
L_10218_c0_g1_i2	gi|743882883|ref|XP_010909268.1|	PREDICTED: U6 snRNA-associated Sm-like protein LSm2 [Elaeis guineensis]	tr|A0A1D1XYY2|A0A1D1XYY2_9ARAE U6 snRNA-associated Sm-like protein LSm2 (Fragment) OS=Anthurium amnicola GN=Lsm2_4 PE=4 SV=1		XP_015650113.1 sm-like protein LSM2 [Oryza sativa Japonica Group]	NP_563682.1 Small nuclear ribonucleoprotein family protein [Arabidopsis thaliana]	19.46
L_10219_c0_g1_i1	gi|743845155|ref|XP_010938513.1|	PREDICTED: molybdate transporter 1-like [Elaeis guineensis]	tr|A0A1U8P0H0|A0A1U8P0H0_GOSHI molybdate transporter 1-like OS=Gossypium hirsutum GN=LOC107953807 PE=4 SV=1	Isosphaera_pallida_ATCC_43644_uid62207	XP_015650610.1 molybdate transporter 1 [Oryza sativa Japonica Group]	NP_180139.1 molybdate transporter 1 [Arabidopsis thaliana]	3.36	unigene	unique
L_10219_c0_g2_i1	gi|695012221|ref|XP_009392860.1|	PREDICTED: LOW QUALITY PROTEIN: molybdate transporter 1-like [Musa acuminata subsp. malaccensis]	tr|M0SI65|M0SI65_MUSAM Uncharacterized protein OS=Musa acuminata subsp. malaccensis PE=4 SV=1	Isosphaera_pallida_ATCC_43644_uid62207	XP_015650610.1 molybdate transporter 1 [Oryza sativa Japonica Group]	NP_180139.1 molybdate transporter 1 [Arabidopsis thaliana]	0.55	unigene	unique
L_10219_c1_g1_i1							1.06	unigene	unique
L_1022_c0_g1_i1	gi|573913265|ref|XP_006644317.1|	PREDICTED: SNF1-related protein kinase regulatory subunit gamma-1-like [Oryza brachyantha]	tr|A0A1D1YRY1|A0A1D1YRY1_9ARAE SNF1-related protein kinase regulatory subunit gamma-1-like OS=Anthurium amnicola GN=CBSCBS2_5 PE=4 SV=1		XP_015611245.1 SNF1-related protein kinase regulatory subunit gamma-1-like [Oryza sativa Japonica Group]	NP_564975.2 Cystathionine beta-synthase (CBS) protein [Arabidopsis thaliana]	9.26	unigene	common	C_8987_c0_g1_i1	97.96	0
L_1022_c0_g2_i1	gi|573913265|ref|XP_006644317.1|	PREDICTED: SNF1-related protein kinase regulatory subunit gamma-1-like [Oryza brachyantha]	tr|A0A1D1YRY1|A0A1D1YRY1_9ARAE SNF1-related protein kinase regulatory subunit gamma-1-like OS=Anthurium amnicola GN=CBSCBS2_5 PE=4 SV=1		XP_015611245.1 SNF1-related protein kinase regulatory subunit gamma-1-like [Oryza sativa Japonica Group]	NP_564975.2 Cystathionine beta-synthase (CBS) protein [Arabidopsis thaliana]	6.86
L_10220_c0_g1_i1							7.04	unigene	unique
L_10221_c0_g1_i1							1.17	unigene	unique
L_10221_c0_g2_i1							0.66	unigene	unique
L_10223_c0_g1_i1	gi|743826881|ref|XP_010933429.1|	PREDICTED: uncharacterized protein LOC105053825 [Elaeis guineensis]	tr|A0A199V0W8|A0A199V0W8_ANACO Uncharacterized protein (Fragment) OS=Ananas comosus GN=ACMD2_24925 PE=4 SV=1		XP_015614071.1 uncharacterized protein LOC4349490 [Oryza sativa Japonica Group]	NP_001322933.1 ARM repeat superfamily protein [Arabidopsis thaliana]	1.4	unigene	common	C_22283_c0_g2_i1	95.83	0
L_10224_c0_g1_i1							0.69	unigene	unique
L_10225_c0_g1_i1							0.51	unigene	unique
L_10225_c0_g2_i1							1.28
L_10226_c0_g1_i1	gi|672109438|ref|XP_008790124.1|	PREDICTED: uncharacterized protein LOC103707422 [Phoenix dactylifera]	tr|A0A1Q3B7M4|A0A1Q3B7M4_CEPFO Uncharacterized protein OS=Cephalotus follicularis GN=CFOL_v3_07413 PE=4 SV=1				3.27
L_10226_c0_g1_i2	gi|672109438|ref|XP_008790124.1|	PREDICTED: uncharacterized protein LOC103707422 [Phoenix dactylifera]	tr|M0S7H4|M0S7H4_MUSAM Uncharacterized protein OS=Musa acuminata subsp. malaccensis PE=4 SV=1			NP_566965.1 transmembrane protein [Arabidopsis thaliana]	17.03	unigene	common	C_36088_c0_g1_i1	98.25	1e-110
L_10226_c0_g1_i3	gi|695005102|ref|XP_009388986.1|	PREDICTED: uncharacterized protein LOC103975681 [Musa acuminata subsp. malaccensis]	tr|M0S7H4|M0S7H4_MUSAM Uncharacterized protein OS=Musa acuminata subsp. malaccensis PE=4 SV=1			NP_566965.1 transmembrane protein [Arabidopsis thaliana]	6.22	unigene	unique
L_10226_c0_g1_i4	gi|672109438|ref|XP_008790124.1|	PREDICTED: uncharacterized protein LOC103707422 [Phoenix dactylifera]	tr|A0A1Q3B7M4|A0A1Q3B7M4_CEPFO Uncharacterized protein OS=Cephalotus follicularis GN=CFOL_v3_07413 PE=4 SV=1				24.95	unigene	unique
L_10227_c0_g1_i1	gi|743822818|ref|XP_010932373.1|	PREDICTED: 3-oxoacyl-[acyl-carrier-protein] synthase II, chloroplastic-like isoform X4 [Elaeis guineensis]	tr|Q9M604|Q9M604_ELAGV Beta-ketoacyl-ACP synthase II OS=Elaeis guineensis var. tenera PE=2 SV=2	Candidatus_Protochlamydia_amoebophila_UWE25_uid58079	XP_015630630.1 3-oxoacyl-[acyl-carrier-protein] synthase II, chloroplastic-like [Oryza sativa Japonica Group]	NP_849888.1 fatty acid biosynthesis 1 [Arabidopsis thaliana]	0.73	unigene	common	C_20273_c0_g1_i1	98.29	0
L_10227_c0_g2_i1	gi|743822818|ref|XP_010932373.1|	PREDICTED: 3-oxoacyl-[acyl-carrier-protein] synthase II, chloroplastic-like isoform X4 [Elaeis guineensis]	tr|Q9M604|Q9M604_ELAGV Beta-ketoacyl-ACP synthase II OS=Elaeis guineensis var. tenera PE=2 SV=2	Candidatus_Protochlamydia_amoebophila_UWE25_uid58079	XP_015630630.1 3-oxoacyl-[acyl-carrier-protein] synthase II, chloroplastic-like [Oryza sativa Japonica Group]	NP_849888.1 fatty acid biosynthesis 1 [Arabidopsis thaliana]	0.73
L_10228_c0_g1_i1							1.62	unigene	unique
L_10228_c0_g2_i1							0
L_10229_c0_g1_i1							1.16
L_10229_c0_g2_i1							1.14	unigene	unique
L_1023_c0_g1_i1	gi|743791713|ref|XP_010923506.1|	PREDICTED: 60S ribosomal protein L4 [Elaeis guineensis]	tr|A0A1D1Z279|A0A1D1Z279_9ARAE 60S ribosomal protein L4-1 OS=Anthurium amnicola GN=RPL4A_5 PE=4 SV=1	Methanococcoides_burtonii_DSM_6242_uid58023	XP_015647011.1 60S ribosomal protein L4-1 [Oryza sativa Japonica Group]	NP_187574.1 Ribosomal protein L4/L1 family [Arabidopsis thaliana]	62.95	unigene	unique
L_1023_c0_g2_i1	gi|695024298|ref|XP_009399357.1|	PREDICTED: 60S ribosomal protein L4-like [Musa acuminata subsp. malaccensis]	tr|M0SV85|M0SV85_MUSAM Uncharacterized protein OS=Musa acuminata subsp. malaccensis PE=4 SV=1	Methanothermobacter_thermautotrophicus_Delta_H_uid57877	XP_015647011.1 60S ribosomal protein L4-1 [Oryza sativa Japonica Group]	NP_187574.1 Ribosomal protein L4/L1 family [Arabidopsis thaliana]	85.71	unigene	common	C_21393_c0_g1_i1	98.56	0
L_10230_c0_g1_i1	gi|743779538|ref|XP_010920238.1|	PREDICTED: uncharacterized protein DDB_G0286299-like [Elaeis guineensis]	tr|A0A199VB35|A0A199VB35_ANACO Uncharacterized protein (Fragment) OS=Ananas comosus GN=ACMD2_08707 PE=4 SV=1		XP_015631925.1 nucleolin [Oryza sativa Japonica Group]	NP_173428.1 nucleolin [Arabidopsis thaliana]	2.27	unigene	common	C_19907_c0_g1_i1	96.18	0
L_10231_c0_g1_i1	gi|672149120|ref|XP_008797243.1|	PREDICTED: putative pentatricopeptide repeat-containing protein At3g16890, mitochondrial [Phoenix dactylifera]	tr|M0S4B6|M0S4B6_MUSAM Uncharacterized protein OS=Musa acuminata subsp. malaccensis PE=4 SV=1		XP_025877958.1 putative pentatricopeptide repeat-containing protein At3g16890, mitochondrial [Oryza sativa Japonica Group]	NP_188314.1 pentatricopeptide (PPR) domain protein 40 [Arabidopsis thaliana]	1.66	unigene	common	C_11836_c0_g1_i1	98.76	0
L_10231_c1_g1_i1	gi|743768904|ref|XP_010914728.1|	PREDICTED: putative pentatricopeptide repeat-containing protein At3g16890, mitochondrial [Elaeis guineensis]	tr|M0S4B6|M0S4B6_MUSAM Uncharacterized protein OS=Musa acuminata subsp. malaccensis PE=4 SV=1		XP_025877958.1 putative pentatricopeptide repeat-containing protein At3g16890, mitochondrial [Oryza sativa Japonica Group]	NP_001326054.1 pentatricopeptide (PPR) domain protein 40 [Arabidopsis thaliana]	1.58	unigene	common	C_22538_c0_g1_i1	97.55	0
L_10232_c0_g1_i1							8.47
L_10232_c0_g2_i1							6.17	unigene	unique
L_10233_c0_g1_i1	gi|695058881|ref|XP_009417771.1|	PREDICTED: uncharacterized protein LOC103998101 [Musa acuminata subsp. malaccensis]	tr|M0U0Y1|M0U0Y1_MUSAM Uncharacterized protein OS=Musa acuminata subsp. malaccensis PE=4 SV=1			NP_563845.1 hypothetical protein AT1G09520 [Arabidopsis thaliana]	2.23
L_10233_c0_g2_i1							0.53	unigene	common	C_41598_c0_g1_i1	96.79	1e-147
L_10234_c0_g1_i1	gi|672114382|ref|XP_008776759.1|	PREDICTED: probable protein phosphatase 2C 23 [Phoenix dactylifera]	tr|M0W714|M0W714_HORVV Uncharacterized protein OS=Hordeum vulgare subsp. vulgare PE=4 SV=1		XP_015632569.1 protein phosphatase 2C 35 [Oryza sativa Japonica Group]	NP_180455.1 poltergeist like 4 [Arabidopsis thaliana]	0.65	unigene	common	C_30174_c0_g1_i1	98.89	3e-136
L_10234_c0_g2_i1	gi|672114382|ref|XP_008776759.1|	PREDICTED: probable protein phosphatase 2C 23 [Phoenix dactylifera]	tr|M0W714|M0W714_HORVV Uncharacterized protein OS=Hordeum vulgare subsp. vulgare PE=4 SV=1		XP_015632569.1 protein phosphatase 2C 35 [Oryza sativa Japonica Group]	NP_180455.1 poltergeist like 4 [Arabidopsis thaliana]	1.51
L_10234_c1_g1_i1	gi|297746088|emb|CBI16144.3|	hypothetical protein POPTR_0009s03590g [Populus trichocarpa]	tr|F6HLC7|F6HLC7_VITVI Uncharacterized protein OS=Vitis vinifera GN=VIT_08s0007g00310 PE=4 SV=1		XP_015632569.1 protein phosphatase 2C 35 [Oryza sativa Japonica Group]	NP_563791.1 pol-like 5 [Arabidopsis thaliana]	1.04	unigene	common	C_35774_c0_g1_i1	97.78	1e-154
L_10236_c0_g1_i1	gi|720005174|ref|XP_010257571.1|	PREDICTED: protein YLS3 [Nelumbo nucifera]	tr|A0A1U7ZTB4|A0A1U7ZTB4_NELNU protein YLS3 OS=Nelumbo nucifera GN=LOC104597620 PE=4 SV=1		XP_015644962.1 protein YLS3 [Oryza sativa Japonica Group]	NP_001185235.1 Bifunctional inhibitor/lipid-transfer protein/seed storage 2S albumin superfamily protein [Arabidopsis thaliana]	1.84	unigene	common	C_12576_c0_g1_i1	96.8	0
L_10236_c0_g2_i1	gi|802551092|ref|XP_012093337.1|	PREDICTED: protein YLS3 [Jatropha curcas]	tr|A0A067LIC6|A0A067LIC6_JATCU Uncharacterized protein OS=Jatropha curcas GN=JCGZ_19217 PE=3 SV=1		XP_015644962.1 protein YLS3 [Oryza sativa Japonica Group]	NP_001185235.1 Bifunctional inhibitor/lipid-transfer protein/seed storage 2S albumin superfamily protein [Arabidopsis thaliana]	1.52
L_10237_c0_g1_i1							1.77	unigene	unique
L_10238_c0_g1_i1							0	unigene	unique
L_10238_c0_g1_i2							2.32	unigene	unique
L_10239_c0_g1_i1	gi|672116522|ref|XP_008781428.1|	PREDICTED: uncharacterized protein LOC103701218 isoform X3 [Phoenix dactylifera]	tr|M0TYP8|M0TYP8_MUSAM Uncharacterized protein OS=Musa acuminata subsp. malaccensis PE=4 SV=1		XP_025877284.1 uncharacterized protein LOC4349872 isoform X2 [Oryza sativa Japonica Group]	NP_196520.1 heat shock protein [Arabidopsis thaliana]	1.18	unigene	common	C_35467_c0_g1_i1	97.96	3e-16
L_10239_c0_g2_i1	gi|672116522|ref|XP_008781428.1|	PREDICTED: uncharacterized protein LOC103701218 isoform X3 [Phoenix dactylifera]	tr|B9RX60|B9RX60_RICCO Uncharacterized protein OS=Ricinus communis GN=RCOM_0818110 PE=4 SV=1		XP_015617922.1 uncharacterized protein LOC4349872 isoform X1 [Oryza sativa Japonica Group]	NP_001331551.1 heat shock protein [Arabidopsis thaliana]	1.01
L_10239_c0_g3_i1	gi|672116522|ref|XP_008781428.1|	PREDICTED: uncharacterized protein LOC103701218 isoform X3 [Phoenix dactylifera]	tr|M0TYP8|M0TYP8_MUSAM Uncharacterized protein OS=Musa acuminata subsp. malaccensis PE=4 SV=1		XP_025877284.1 uncharacterized protein LOC4349872 isoform X2 [Oryza sativa Japonica Group]	NP_196520.1 heat shock protein [Arabidopsis thaliana]	0.59
L_10240_c0_g1_i1	gi|470127985|ref|XP_004299936.1|	PREDICTED: probable 3-hydroxyisobutyrate dehydrogenase-like 2, mitochondrial [Fragaria vesca subsp. vesca]	tr|A0A1Q3DE04|A0A1Q3DE04_CEPFO NAD_binding_2 domain-containing protein (Fragment) OS=Cephalotus follicularis GN=CFOL_v3_33972 PE=4 SV=1		XP_015640067.1 uncharacterized protein LOC4339629 [Oryza sativa Japonica Group]		12.58	unigene	common	C_21972_c0_g1_i1	96.75	0
L_10241_c0_g1_i1	gi|901807609|gb|KMZ64627.1|	PREDICTED: beta-adaptin-like protein C [Phoenix dactylifera]	tr|A0A0K9P8S1|A0A0K9P8S1_ZOSMR Beta-adaptin-like protein OS=Zostera marina GN=ZOSMA_35G00840 PE=3 SV=1		XP_015631818.1 beta-adaptin-like protein C [Oryza sativa Japonica Group]	NP_194077.1 Adaptin family protein [Arabidopsis thaliana]	0
L_10241_c0_g2_i1	gi|920709119|gb|KOM51116.1|	PREDICTED: beta-adaptin-like protein C [Brachypodium distachyon]	tr|A0A0S3SE93|A0A0S3SE93_PHAAN Beta-adaptin-like protein OS=Vigna angularis var. angularis GN=Vigan.06G246900 PE=3 SV=1		XP_015631818.1 beta-adaptin-like protein C [Oryza sativa Japonica Group]	NP_001190701.1 Adaptin family protein [Arabidopsis thaliana]	1.95	unigene	common	C_47230_c0_g1_i1	98.03	3e-149
L_10242_c0_g1_i1	gi|823178407|ref|XP_012487129.1|	PREDICTED: glucose-1-phosphate adenylyltransferase large subunit 3, chloroplastic/amyloplastic isoform X1 [Gossypium raimondii]	tr|A0A1R3KPR3|A0A1R3KPR3_9ROSI Glucose-1-phosphate adenylyltransferase OS=Corchorus olitorius GN=COLO4_05827 PE=3 SV=1	Gloeobacter_violaceus_PCC_7421_uid58011	XP_015632018.1 glucose-1-phosphate adenylyltransferase large subunit 1, chloroplastic/amyloplastic-like [Oryza sativa Japonica Group]	NP_197423.1 ADP glucose pyrophosphorylase large subunit 1 [Arabidopsis thaliana]	2.04	unigene	unique
L_10243_c0_g1_i1							4.51
L_10243_c0_g2_i1							1.39	unigene	unique
L_10243_c0_g3_i1							0.28
L_10244_c0_g1_i1							1.25	unigene	common	C_20409_c4_g5_i3	97.4	0
L_10244_c1_g1_i1							2.55	unigene	unique
L_10245_c0_g1_i1	gi|548857999|gb|ERN15790.1|	PREDICTED: monothiol glutaredoxin-S10 [Phoenix dactylifera]	tr|U5D0L7|U5D0L7_AMBTC Uncharacterized protein (Fragment) OS=Amborella trichopoda GN=AMTR_s00039p00123020 PE=4 SV=1	Achromobacter_xylosoxidans_A8_uid59899	XP_015649985.1 monothiol glutaredoxin-S10 [Oryza sativa Japonica Group]	NP_194602.2 Glutaredoxin family protein [Arabidopsis thaliana]	1.05	unigene	unique
L_10245_c0_g1_i2	gi|672131840|ref|XP_008789485.1|	PREDICTED: monothiol glutaredoxin-S10 [Phoenix dactylifera]	tr|G3MQU3|G3MQU3_9ACAR Uncharacterized protein OS=Amblyomma maculatum PE=2 SV=1	Achromobacter_xylosoxidans_A8_uid59899	XP_015649985.1 monothiol glutaredoxin-S10 [Oryza sativa Japonica Group]	NP_194602.2 Glutaredoxin family protein [Arabidopsis thaliana]	4.33	unigene	common	C_17815_c0_g1_i2	97.12	0
L_10246_c0_g1_i1							2.19	unigene	unique
L_10247_c0_g1_i1							4.19	unigene	common	C_9976_c0_g1_i1	91.55	1e-20
L_10247_c0_g2_i1							2.31	unigene	unique
L_10248_c0_g1_i1							3.26	unigene	common	C_19960_c2_g1_i1	86.65	5e-133
L_10248_c0_g2_i1							2.55	unigene	unique
L_10249_c0_g1_i1	gi|695037974|ref|XP_009406486.1|	PREDICTED: probable pectinesterase/pectinesterase inhibitor 51 [Musa acuminata subsp. malaccensis]	tr|A0A1U8F013|A0A1U8F013_CAPAN Pectinesterase OS=Capsicum annuum GN=LOC107851475 PE=4 SV=1	Dyadobacter_fermentans_DSM_18053_uid59049	XP_015633925.1 probable pectinesterase/pectinesterase inhibitor 51 [Oryza sativa Japonica Group]	NP_001331158.1 Plant invertase/pectin methylesterase inhibitor superfamily [Arabidopsis thaliana]	1.51	unigene	common	C_43967_c0_g1_i1	95.9	0
L_10249_c0_g2_i1	gi|695037974|ref|XP_009406486.1|	PREDICTED: probable pectinesterase/pectinesterase inhibitor 51 [Musa acuminata subsp. malaccensis]	tr|A0A1U8F013|A0A1U8F013_CAPAN Pectinesterase OS=Capsicum annuum GN=LOC107851475 PE=4 SV=1	Dyadobacter_fermentans_DSM_18053_uid59049	XP_015633925.1 probable pectinesterase/pectinesterase inhibitor 51 [Oryza sativa Japonica Group]	NP_001331158.1 Plant invertase/pectin methylesterase inhibitor superfamily [Arabidopsis thaliana]	0.76
L_1025_c0_g1_i1							1.04	unigene	unique
L_1025_c1_g1_i1							0	unigene	unique
L_10250_c0_g1_i1							0.73	unigene	unique
L_10250_c0_g2_i1							1.1
L_10250_c1_g1_i1							1.8	unigene	common	C_51668_c0_g1_i1	96.8	2e-131
L_10251_c0_g1_i1							6.8	unigene	common	C_33309_c0_g1_i1	98.16	0
L_10252_c0_g1_i1	gi|743838170|ref|XP_010936626.1|	PREDICTED: BTB/POZ domain-containing protein At5g48130 [Elaeis guineensis]	tr|M0S285|M0S285_MUSAM Uncharacterized protein OS=Musa acuminata subsp. malaccensis PE=3 SV=1		XP_015645100.1 BTB/POZ domain-containing protein At5g48130 [Oryza sativa Japonica Group]	NP_199624.1 Phototropic-responsive NPH3 family protein [Arabidopsis thaliana]	0.88	unigene	unique
L_10252_c1_g1_i1	gi|672157558|ref|XP_008798493.1|	PREDICTED: BTB/POZ domain-containing protein At5g48130 [Phoenix dactylifera]	tr|M5XEK9|M5XEK9_PRUPE Uncharacterized protein OS=Prunus persica GN=PRUPE_ppa019538mg PE=3 SV=1		XP_015645100.1 BTB/POZ domain-containing protein At5g48130 [Oryza sativa Japonica Group]	NP_199624.1 Phototropic-responsive NPH3 family protein [Arabidopsis thaliana]	1.21	unigene	unique
L_10252_c2_g1_i1	gi|743838170|ref|XP_010936626.1|	PREDICTED: BTB/POZ domain-containing protein At5g48130 [Elaeis guineensis]	tr|A0A1R3GX02|A0A1R3GX02_9ROSI Uncharacterized protein OS=Corchorus olitorius GN=COLO4_33029 PE=3 SV=1		XP_015645100.1 BTB/POZ domain-containing protein At5g48130 [Oryza sativa Japonica Group]	NP_199624.1 Phototropic-responsive NPH3 family protein [Arabidopsis thaliana]	0.84	unigene	common	C_24479_c0_g1_i1	97.55	1e-74
L_10253_c0_g1_i1							0.79	unigene	unique
L_10254_c0_g1_i1							2.1	unigene	unique
L_10255_c0_g1_i1							1.45	unigene	common	C_5675_c0_g1_i1	97.71	0
L_10256_c0_g1_i1							1.54	unigene	common	C_33724_c0_g1_i1	97.8	0
L_10256_c0_g2_i1							1.92
L_10257_c0_g1_i1							1.16	unigene	common	C_30958_c0_g1_i1	95.3	4e-101
L_10258_c0_g1_i1	gi|672152958|ref|XP_008797530.1|	PREDICTED: uncharacterized protein LOC103712712 [Phoenix dactylifera]	tr|A0A199UHD4|A0A199UHD4_ANACO Auxilin-like protein 1 OS=Ananas comosus GN=ACMD2_17142 PE=4 SV=1			NP_179413.1 hypothetical protein AT2G18210 [Arabidopsis thaliana]	20.67	unigene	common	C_12898_c0_g1_i1	94.77	0
L_10259_c0_g1_i1							0.3
L_10259_c0_g1_i2							3.62	unigene	common	C_17326_c1_g1_i1	91.89	0
L_1026_c0_g1_i1	gi|802558799|ref|XP_012065832.1|	PREDICTED: splicing factor 3B subunit 6-like protein [Jatropha curcas]	tr|A0A067LG94|A0A067LG94_JATCU Uncharacterized protein OS=Jatropha curcas GN=JCGZ_08564 PE=4 SV=1	Hippea_maritima_DSM_10411_uid65267	XP_015631922.1 splicing factor 3B subunit 6-like protein [Oryza sativa Japonica Group]	NP_196780.1 RNA-binding (RRM/RBD/RNP motifs) family protein [Arabidopsis thaliana]	81.75	unigene	common	C_7145_c0_g1_i1	98.09	0
L_10260_c0_g1_i1	gi|672130939|ref|XP_008789020.1|	PREDICTED: serine/threonine-protein kinase PBS1-like isoform X1 [Phoenix dactylifera]	tr|A0A199VBD2|A0A199VBD2_ANACO Serine/threonine-protein kinase CDL1 OS=Ananas comosus GN=ACMD2_01485 PE=3 SV=1	Candidatus_Chloracidobacterium_thermophilum_B_uid73587	XP_015646612.1 probable serine/threonine-protein kinase PBL7 isoform X2 [Oryza sativa Japonica Group]	NP_197362.1 Protein kinase superfamily protein [Arabidopsis thaliana]	1.12
L_10260_c0_g2_i1	gi|672109899|ref|XP_008792563.1|	PREDICTED: serine/threonine-protein kinase PBS1-like isoform X1 [Phoenix dactylifera]	tr|B9SGD4|B9SGD4_RICCO Receptor serine-threonine protein kinase, putative OS=Ricinus communis GN=RCOM_0744030 PE=3 SV=1	Candidatus_Chloracidobacterium_thermophilum_B_uid73587	XP_015646612.1 probable serine/threonine-protein kinase PBL7 isoform X2 [Oryza sativa Japonica Group]	NP_197362.1 Protein kinase superfamily protein [Arabidopsis thaliana]	2.19	unigene	unique
L_10261_c0_g1_i1						NP_001321970.1 Pyridoxal phosphate (PLP)-dependent transferases superfamily protein [Arabidopsis thaliana]	4.04
L_10261_c0_g2_i1						NP_001321970.1 Pyridoxal phosphate (PLP)-dependent transferases superfamily protein [Arabidopsis thaliana]	4.93
L_10261_c0_g3_i1						NP_001321970.1 Pyridoxal phosphate (PLP)-dependent transferases superfamily protein [Arabidopsis thaliana]	1.33	unigene	unique
L_10263_c0_g1_i1							2.73	unigene	common	C_42359_c0_g1_i1	98.33	8e-149
L_10264_c0_g1_i1							0.66	unigene	unique
L_10264_c0_g2_i1							0.33
L_10264_c0_g3_i1							1
L_10265_c0_g1_i1	gi|695034050|ref|XP_009404518.1|	PREDICTED: 60S ribosomal protein L7a [Musa acuminata subsp. malaccensis]	tr|M0RR07|M0RR07_MUSAM Uncharacterized protein OS=Musa acuminata subsp. malaccensis PE=4 SV=1	Thermoplasma_acidophilum_DSM_1728_uid61573	XP_015650875.1 60S ribosomal protein L7a-1 [Oryza sativa Japonica Group]	NP_191846.1 Ribosomal protein L7Ae/L30e/S12e/Gadd45 family protein [Arabidopsis thaliana]	76.27	unigene	unique
L_10267_c0_g1_i1	gi|802632882|ref|XP_012077343.1|	PREDICTED: glutamyl-tRNA(Gln) amidotransferase subunit C, chloroplastic/mitochondrial [Jatropha curcas]	tr|M0STP1|M0STP1_MUSAM Glutamyl-tRNA(Gln) amidotransferase subunit C, chloroplastic/mitochondrial OS=Musa acuminata subsp. malaccensis GN=GATC PE=3 SV=1		XP_015628845.1 glutamyl-tRNA(Gln) amidotransferase subunit C, chloroplastic/mitochondrial [Oryza sativa Japonica Group]	NP_567909.1 glutamyl-tRNA(Gln) amidotransferase subunit C [Arabidopsis thaliana]	12.84	unigene	unique
L_10267_c0_g2_i1	gi|802632882|ref|XP_012077343.1|	PREDICTED: glutamyl-tRNA(Gln) amidotransferase subunit C, chloroplastic/mitochondrial [Jatropha curcas]	tr|M0STP1|M0STP1_MUSAM Glutamyl-tRNA(Gln) amidotransferase subunit C, chloroplastic/mitochondrial OS=Musa acuminata subsp. malaccensis GN=GATC PE=3 SV=1		XP_015628845.1 glutamyl-tRNA(Gln) amidotransferase subunit C, chloroplastic/mitochondrial [Oryza sativa Japonica Group]	NP_567909.1 glutamyl-tRNA(Gln) amidotransferase subunit C [Arabidopsis thaliana]	3.33
L_10268_c0_g1_i1							1.91	unigene	unique
L_10268_c1_g1_i1							1.62	unigene	unique
L_10269_c0_g1_i1							3.54
L_10269_c0_g2_i1							3.07	unigene	common	C_7455_c0_g1_i1	91.82	1e-55
L_1027_c0_g1_i1	gi|672114649|ref|XP_008777944.1|	PREDICTED: probable membrane-associated kinase regulator 4 [Phoenix dactylifera]	tr|B9HTY0|B9HTY0_POPTR Uncharacterized protein OS=Populus trichocarpa GN=POPTR_0010s21960g PE=4 SV=1		XP_015622044.1 probable membrane-associated kinase regulator 4 [Oryza sativa Japonica Group]	NP_181469.1 membrane-associated kinase regulator [Arabidopsis thaliana]	1.27	unigene	common	C_13194_c0_g1_i1	97.28	0
L_10270_c0_g1_i1							0.24	unigene	unique
L_10270_c0_g2_i1							0.94
L_10270_c0_g3_i1							0.84
L_10271_c0_g1_i1							0.74	unigene	common	C_23118_c0_g1_i1	85.35	3e-37
L_10272_c0_g1_i1							1.83	unigene	unique
L_10272_c1_g1_i1							2.32	unigene	common	C_24518_c0_g1_i1	96.47	2e-74
L_10273_c0_g1_i1	gi|728837152|gb|KHG16595.1|	PREDICTED: cyclin-dependent kinase F-4-like isoform X1 [Phoenix dactylifera]	tr|A0A0B0NUQ4|A0A0B0NUQ4_GOSAR Cyclin-dependent kinase F-4 OS=Gossypium arboreum GN=F383_22474 PE=4 SV=1		XP_015626444.1 cyclin-dependent kinase F-4 [Oryza sativa Japonica Group]	NP_567574.1 Protein kinase superfamily protein [Arabidopsis thaliana]	26.98	unigene	common	C_48145_c0_g1_i1	98.42	3e-158
L_10274_c0_g1_i1							0
L_10274_c0_g1_i2							0.43	unigene	unique
L_10275_c0_g1_i1							0	unigene	unique
L_10275_c0_g2_i1							3.45
L_10276_c0_g1_i1							1.18	unigene	common	C_18943_c0_g1_i1	94.83	5e-18
L_10276_c0_g2_i1							0.86	unigene	unique
L_10277_c0_g1_i1							11.6	unigene	unique
L_10277_c0_g2_i1							5.15
L_10278_c0_g1_i1							1.91	unigene	unique
L_10279_c0_g1_i1	gi|764558014|ref|XP_011460849.1|	PREDICTED: uncharacterized protein LOC101300806 [Fragaria vesca subsp. vesca]	tr|A0A151QZQ8|A0A151QZQ8_CAJCA Uncharacterized protein OS=Cajanus cajan GN=KK1_043162 PE=4 SV=1		XP_025881256.1 uncharacterized protein LOC9267833 [Oryza sativa Japonica Group]	NP_680299.4 hAT dimerization domain-containing protein / transposase-like protein [Arabidopsis thaliana]	0.49
L_10279_c0_g2_i1	gi|835908915|ref|XP_012700451.1|	PREDICTED: uncharacterized protein LOC101774910 [Setaria italica]	tr|C7J312|C7J312_ORYSJ Os05g0326650 protein OS=Oryza sativa subsp. japonica GN=Os05g0326650 PE=4 SV=1		XP_025881256.1 uncharacterized protein LOC9267833 [Oryza sativa Japonica Group]		1.47	unigene	common	C_28846_c0_g1_i1	97.16	1e-62
L_1028_c0_g1_i1							0.68	unigene	unique
L_1028_c0_g2_i1							0.34
L_10280_c0_g1_i1	gi|147784422|emb|CAN74951.1|	PREDICTED: uncharacterized protein LOC104733649 [Camelina sativa]	tr|A5BSC1|A5BSC1_VITVI Uncharacterized protein (Fragment) OS=Vitis vinifera GN=VITISV_030567 PE=4 SV=1		XP_025882200.1 uncharacterized protein LOC112939358 [Oryza sativa Japonica Group]		0.66	unigene	unique
L_10280_c1_g1_i1							2.25	unigene	unique
L_10280_c2_g1_i1							2.58	unigene	common	C_24763_c0_g1_i1	97.27	3e-159
L_10281_c0_g1_i1							2.03	unigene	unique
L_10281_c0_g2_i1							0
L_10282_c0_g1_i1							0.97	unigene	common	C_12622_c0_g1_i1	88.89	3e-14
L_10283_c0_g1_i1							2.56	unigene	unique
L_10283_c0_g1_i2							1.71
L_10284_c0_g1_i1	gi|567206916|ref|XP_006409155.1|	hypothetical protein EUTSA_v10023192mg [Eutrema salsugineum]	tr|V4MDP5|V4MDP5_EUTSA Uncharacterized protein OS=Eutrema salsugineum GN=EUTSA_v10023192mg PE=4 SV=1		XP_015638298.1 gibberellin-regulated protein 2 [Oryza sativa Japonica Group]	NP_179433.2 Gibberellin-regulated family protein [Arabidopsis thaliana]	9.86	unigene	common	C_8684_c0_g1_i1	94.09	4e-165
L_10286_c0_g1_i1							0.65	unigene	unique
L_10286_c0_g2_i1							2.6
L_10287_c0_g1_i1	gi|937919089|dbj|BAS94007.1|	Os05g0412000 [Oryza sativa Japonica Group]	tr|A0A0D9WGH9|A0A0D9WGH9_9ORYZ Uncharacterized protein OS=Leersia perrieri PE=4 SV=1		XP_015640251.1 transcription factor MYBC1 [Oryza sativa Japonica Group]		6.88	unigene	common	C_393_c0_g1_i1	94.04	0
L_10288_c0_g1_i1	gi|672192724|ref|XP_008775846.1|	PREDICTED: DNA repair and recombination protein RAD54 [Phoenix dactylifera]	tr|A0A1D6HL65|A0A1D6HL65_MAIZE Protein CHROMATIN REMODELING 25 OS=Zea mays GN=103627774 PE=4 SV=1	Frankia_EAN1pec_uid58367	XP_025878700.1 DNA repair and recombination protein RAD54 [Oryza sativa Japonica Group]	NP_001325757.1 DNA repair/recombination protein [Arabidopsis thaliana]	0.6	unigene	unique
L_10288_c1_g1_i1	gi|747081945|ref|XP_011088271.1|	PREDICTED: protein CHROMATIN REMODELING 25 isoform X1 [Sesamum indicum]	tr|A0A0V0HUJ3|A0A0V0HUJ3_SOLCH Putative ovule protein (Fragment) OS=Solanum chacoense PE=4 SV=1	Niastella_koreensis_GR20_10_uid83125	XP_025878700.1 DNA repair and recombination protein RAD54 [Oryza sativa Japonica Group]	NP_001325757.1 DNA repair/recombination protein [Arabidopsis thaliana]	1.24	unigene	common	C_37194_c0_g1_i1	99.44	3e-88
L_10289_c0_g1_i1							0
L_10289_c0_g2_i1							2.11	unigene	unique
L_1029_c0_g1_i1							1.05	unigene	unique
L_10290_c0_g1_i1							2.75	unigene	common	C_15525_c0_g1_i1	93.82	2e-177
L_10291_c0_g1_i1							3.25
L_10291_c0_g1_i2							6.25	unigene	common	C_928_c0_g1_i1	94.17	2e-129
L_10292_c0_g1_i1							2.19	unigene	unique
L_10292_c0_g2_i1							0.67
L_10293_c0_g1_i1							1.28	unigene	unique
L_10293_c1_g1_i1							1.18	unigene	unique
L_10294_c0_g1_i1							0.38	unigene	unique
L_10294_c1_g1_i1							1.4	unigene	unique
L_10294_c2_g1_i1							1.25	unigene	unique
L_10295_c0_g1_i1							1.49	unigene	common	C_12147_c0_g2_i1	91.35	1e-168
L_10295_c1_g1_i1							1.42	unigene	common	C_18912_c1_g1_i1	95.87	4e-144
L_10296_c0_g1_i1							3.11	unigene	unique
L_10296_c0_g2_i1							1.07	unigene	common	C_19583_c2_g5_i1	92.75	0
L_10297_c0_g1_i1	gi|474401912|gb|EMS66157.1|	Protein IQ-DOMAIN 32 [Morus notabilis]	tr|A0A1D6FII7|A0A1D6FII7_MAIZE Retrovirus-related Pol polyprotein LINE-1 OS=Zea mays GN=ZEAMMB73_Zm00001d009277 PE=4 SV=1				0.98	unigene	common	C_38691_c0_g1_i1	96.28	4e-97
L_10297_c1_g1_i1	gi|698508077|ref|XP_009799336.1|	PREDICTED: uncharacterized protein LOC104245425 [Nicotiana sylvestris]	tr|A0A1U7YBK9|A0A1U7YBK9_NICSY uncharacterized protein LOC104245425 OS=Nicotiana sylvestris GN=LOC104245425 PE=4 SV=1				1.66	unigene	unique
L_10298_c0_g1_i1	gi|699025960|gb|AIU38056.1|	PREDICTED: protein HEADING DATE 3A-like isoform X1 [Elaeis guineensis]	tr|A0A1B4XBF2|A0A1B4XBF2_9ARAE FLOWERING LOCUS T OS=Symplocarpus renifolius GN=SrFT PE=2 SV=1		XP_015641951.1 protein HEADING DATE 3A [Oryza sativa Japonica Group]	NP_176726.1 PEBP (phosphatidylethanolamine-binding protein) family protein [Arabidopsis thaliana]	6.12	unigene	unique
L_10299_c0_g1_i1							1.49	unigene	unique
L_103_c0_g1_i1	gi|743878121|ref|XP_010908099.1|	PREDICTED: uncharacterized protein LOC105034586 isoform X1 [Elaeis guineensis]	tr|A0A0S3R6E2|A0A0S3R6E2_PHAAN Uncharacterized protein OS=Vigna angularis var. angularis GN=Vigan.01G407200 PE=4 SV=1		XP_015630425.1 protein NUCLEAR FUSION DEFECTIVE 2 [Oryza sativa Japonica Group]	NP_173854.1 Ribonuclease III family protein [Arabidopsis thaliana]	72.45	unigene	common	C_14259_c0_g1_i1	95.82	0
L_1030_c0_g1_i1	gi|695063759|ref|XP_009420398.1|	PREDICTED: probable homogentisate phytyltransferase 1, chloroplastic [Musa acuminata subsp. malaccensis]	tr|M0RFS9|M0RFS9_MUSAM Uncharacterized protein OS=Musa acuminata subsp. malaccensis PE=4 SV=1	Synechococcus_PCC_6312_uid182934	XP_015641999.1 homogentisate geranylgeranyltransferase, chloroplastic [Oryza sativa Japonica Group]	NP_849984.1 homogentisate phytyltransferase 1 [Arabidopsis thaliana]	0.65	unigene	common	C_42568_c0_g1_i1	99.29	3e-144
L_1030_c1_g1_i1	gi|922665208|gb|ALA65418.1|	PREDICTED: probable homogentisate phytyltransferase 1, chloroplastic isoform X2 [Elaeis guineensis]	tr|A0A0K2GVI7|A0A0K2GVI7_ELAOL Homogentisate geranylgeranyltransferase OS=Elaeis oleifera PE=2 SV=1	Nostoc_punctiforme_PCC_73102_uid57767	XP_015644511.1 probable homogentisate phytyltransferase 1, chloroplastic [Oryza sativa Japonica Group]	NP_849984.1 homogentisate phytyltransferase 1 [Arabidopsis thaliana]	1.24	unigene	common	C_32443_c0_g1_i1	98.48	1e-95
L_10301_c0_g1_i1							0	unigene	unique
L_10301_c0_g2_i1							6.25
L_10302_c0_g1_i1	gi|672164463|ref|XP_008802109.1|	PREDICTED: bidirectional sugar transporter SWEET14-like [Phoenix dactylifera]	tr|A0A199USE2|A0A199USE2_ANACO Bidirectional sugar transporter SWEET OS=Ananas comosus GN=ACMD2_19202 PE=3 SV=1		XP_015618459.1 bidirectional sugar transporter SWEET13 [Oryza sativa Japonica Group]	NP_196821.1 senescence-associated gene 29 [Arabidopsis thaliana]	1.65	unigene	common	C_48548_c0_g1_i1	97.74	2e-151
L_10303_c0_g1_i1							1.07	unigene	unique
L_10303_c0_g2_i1							3.2
L_10303_c1_g1_i1							0	unigene	unique
L_10303_c1_g2_i1							1.4
L_10306_c0_g1_i1	gi|743779220|ref|XP_010920073.1|	PREDICTED: LOW QUALITY PROTEIN: uncharacterized protein LOC105044004 [Elaeis guineensis]	tr|M0RPW0|M0RPW0_MUSAM Uncharacterized protein OS=Musa acuminata subsp. malaccensis PE=4 SV=1		XP_015630850.1 uncharacterized protein LOC4334479 [Oryza sativa Japonica Group]		1.41	unigene	unique
L_10306_c0_g2_i1	gi|743779220|ref|XP_010920073.1|	PREDICTED: LOW QUALITY PROTEIN: uncharacterized protein LOC105044004 [Elaeis guineensis]	tr|M0RPW0|M0RPW0_MUSAM Uncharacterized protein OS=Musa acuminata subsp. malaccensis PE=4 SV=1		XP_015630850.1 uncharacterized protein LOC4334479 [Oryza sativa Japonica Group]		0.7
L_10306_c1_g1_i1	gi|743779220|ref|XP_010920073.1|	PREDICTED: LOW QUALITY PROTEIN: uncharacterized protein LOC105044004 [Elaeis guineensis]	tr|A0A1D1Z6Y8|A0A1D1Z6Y8_9ARAE Sacsin OS=Anthurium amnicola GN=Sacs_7 PE=4 SV=1		XP_015630850.1 uncharacterized protein LOC4334479 [Oryza sativa Japonica Group]	NP_193111.2 Histidine kinase-, DNA gyrase B-, and HSP90-like ATPase family protein [Arabidopsis thaliana]	0.9	unigene	unique
L_10306_c1_g2_i1	gi|743779220|ref|XP_010920073.1|	PREDICTED: LOW QUALITY PROTEIN: uncharacterized protein LOC105044004 [Elaeis guineensis]	tr|M0RPW0|M0RPW0_MUSAM Uncharacterized protein OS=Musa acuminata subsp. malaccensis PE=4 SV=1		XP_015630850.1 uncharacterized protein LOC4334479 [Oryza sativa Japonica Group]	NP_193111.2 Histidine kinase-, DNA gyrase B-, and HSP90-like ATPase family protein [Arabidopsis thaliana]	0.27	unigene	common	C_31913_c0_g1_i1	96.43	0
L_10307_c0_g1_i1	gi|672187595|ref|XP_008813377.1|	PREDICTED: uncharacterized protein LOC103724030 [Phoenix dactylifera]	tr|A0A199VHR2|A0A199VHR2_ANACO Uncharacterized protein OS=Ananas comosus GN=ACMD2_11695 PE=4 SV=1		XP_015632868.1 uncharacterized protein LOC4332609 isoform X2 [Oryza sativa Japonica Group]	NP_565392.1 Calcium-dependent phosphotriesterase superfamily protein [Arabidopsis thaliana]	1.96	unigene	unique
L_10308_c0_g1_i1							2.68	unigene	common	C_39374_c0_g1_i1	96.89	0
L_10309_c0_g1_i1							0	unigene	unique
L_10309_c0_g2_i1							1.8
L_10309_c1_g1_i1							1.28	unigene	unique
L_1031_c0_g1_i1					XP_015622112.1 60S ribosomal protein L30 [Oryza sativa Japonica Group]		0.31	unigene	unique
L_1031_c0_g2_i1					XP_015638739.1 60S ribosomal protein L30 [Oryza sativa Japonica Group]		0.48	unigene	unique
L_10310_c0_g1_i1	gi|674241169|gb|KFK33934.1|	PREDICTED: uncharacterized protein LOC103703586 isoform X3 [Phoenix dactylifera]	tr|A0A087GVN2|A0A087GVN2_ARAAL Uncharacterized protein OS=Arabis alpina GN=AALP_AA5G080100 PE=4 SV=1		XP_025879892.1 uncharacterized protein LOC9270211 isoform X3 [Oryza sativa Japonica Group]	NP_565471.1 RNA-binding ASCH domain protein [Arabidopsis thaliana]	1.51	unigene	common	C_14570_c0_g2_i1	96.51	0
L_10310_c0_g2_i1	gi|743864449|ref|XP_010904584.1|	PREDICTED: uncharacterized protein LOC105031974 isoform X2 [Elaeis guineensis]	tr|M0RNN8|M0RNN8_MUSAM Uncharacterized protein OS=Musa acuminata subsp. malaccensis PE=4 SV=1		XP_025879892.1 uncharacterized protein LOC9270211 isoform X3 [Oryza sativa Japonica Group]	NP_565471.1 RNA-binding ASCH domain protein [Arabidopsis thaliana]	1.54	unigene	common	C_14570_c0_g1_i1	97.15	0
L_10311_c0_g1_i1							0.75	unigene	unique
L_10312_c0_g1_i1							3.78	unigene	unique
L_10314_c0_g1_i1	gi|672108347|ref|XP_008784696.1|	PREDICTED: uncharacterized protein LOC103703567 [Phoenix dactylifera]	tr|A0A199V8G6|A0A199V8G6_ANACO Nephrocystin-3 OS=Ananas comosus GN=ACMD2_18366 PE=4 SV=1		XP_015633154.1 nephrocystin-3 [Oryza sativa Japonica Group]	NP_850163.1 Tetratricopeptide repeat (TPR)-like superfamily protein [Arabidopsis thaliana]	0.46	unigene	unique
L_10314_c0_g2_i1	gi|672108347|ref|XP_008784696.1|	PREDICTED: uncharacterized protein LOC103703567 [Phoenix dactylifera]	tr|A0A199V8G6|A0A199V8G6_ANACO Nephrocystin-3 OS=Ananas comosus GN=ACMD2_18366 PE=4 SV=1		XP_015633154.1 nephrocystin-3 [Oryza sativa Japonica Group]	NP_850163.1 Tetratricopeptide repeat (TPR)-like superfamily protein [Arabidopsis thaliana]	1.16
L_10315_c0_g1_i1	gi|698541688|ref|XP_009766169.1|	PREDICTED: uncharacterized protein LOC104217581 [Nicotiana sylvestris]	tr|A0A1U7VUS8|A0A1U7VUS8_NICSY uncharacterized protein LOC104217581 OS=Nicotiana sylvestris GN=LOC104217581 PE=4 SV=1				1.15	unigene	unique
L_10315_c1_g1_i1							1.33	unigene	unique
L_10316_c0_g1_i1							4.55	unigene	unique
L_10317_c0_g1_i1							1.33	unigene	unique
L_10317_c0_g2_i1							3.1
L_10318_c0_g1_i1							9.64	unigene	common	C_33732_c0_g1_i1	99.18	0
L_10319_c0_g1_i1							1.21	unigene	unique
L_1032_c0_g1_i1							1.77	unigene	unique
L_10320_c0_g1_i1							0.84	unigene	unique
L_10321_c0_g1_i1							0.81
L_10321_c0_g2_i1							1.12	unigene	common	C_23687_c0_g1_i1	94.35	1e-47
L_10322_c0_g1_i1							0	unigene	unique
L_10322_c0_g2_i1							0.86
L_10322_c1_g1_i1							1.16	unigene	unique
L_10323_c0_g1_i1							0.4	unigene	unique
L_10323_c0_g2_i1							1.07
L_10324_c0_g1_i1		PREDICTED: eukaryotic translation initiation factor 5A-like, partial [Malus domestica]	tr|A0A1Q0ZHZ7|A0A1Q0ZHZ7_MAIZE Eukaryotic translation initiation factor 5A-1 OS=Zea mays GN=ZEAMMB73_Zm00001d013648 PE=4 SV=1		XP_015620359.1 eukaryotic translation initiation factor 5A-2 [Oryza sativa Japonica Group]	NP_172848.1 eukaryotic elongation factor 5A-1 [Arabidopsis thaliana]	0	unigene	common	C_17069_c0_g3_i1	90.55	1e-41
L_10324_c1_g1_i1							1.92	unigene	unique
L_10325_c0_g1_i1							9.63	unigene	common	C_47439_c0_g1_i1	93.46	6e-125
L_10325_c1_g1_i1							1.06	unigene	unique
L_10325_c1_g1_i2							2.53	unigene	unique
L_10326_c0_g1_i1	gi|743773184|ref|XP_010916926.1|	PREDICTED: F-box/kelch-repeat protein At1g22040 [Elaeis guineensis]	tr|A0A1D1ZLG9|A0A1D1ZLG9_9ARAE F-box/kelch-repeat protein At1g22040 OS=Anthurium amnicola GN=At1g22040 PE=4 SV=1	Candidatus_Nitrososphaera_gargensis_Ga9_2_uid176707	XP_015614881.1 F-box/kelch-repeat protein At1g22040 [Oryza sativa Japonica Group]	NP_173623.1 Galactose oxidase/kelch repeat superfamily protein [Arabidopsis thaliana]	3.55	unigene	common	C_15698_c0_g1_i1	99.23	0
L_10326_c1_g1_i1	gi|672157426|ref|XP_008798422.1|	PREDICTED: F-box/kelch-repeat protein At1g22040 [Phoenix dactylifera]					2.51	unigene	common	C_15698_c1_g1_i1	98.65	0
L_10327_c0_g1_i1	gi|743870750|ref|XP_010906125.1|	PREDICTED: uncharacterized protein LOC105033145, partial [Elaeis guineensis]					1.49	unigene	common	C_18507_c0_g2_i1	96.76	0
L_10327_c0_g2_i1	gi|743870750|ref|XP_010906125.1|	PREDICTED: uncharacterized protein LOC105033145, partial [Elaeis guineensis]					1.51
L_10328_c0_g1_i1							2.97	unigene	unique
L_10328_c1_g1_i1							0	unigene	unique
L_10329_c0_g1_i1							2.14	unigene	common	C_7410_c0_g1_i1	95.29	9e-180
L_10329_c0_g1_i2							4.75	unigene	unique
L_1033_c0_g1_i1							1.41	unigene	unique
L_10330_c0_g1_i1							8.4	unigene	unique
L_10331_c0_g1_i1	gi|695045887|ref|XP_009410748.1|	PREDICTED: uncharacterized protein LOC103992674 [Musa acuminata subsp. malaccensis]	tr|M0TK71|M0TK71_MUSAM Uncharacterized protein OS=Musa acuminata subsp. malaccensis PE=4 SV=1		XP_015621691.1 uncharacterized protein LOC4324964 [Oryza sativa Japonica Group]	NP_850667.1 RING/FYVE/PHD zinc finger superfamily protein [Arabidopsis thaliana]	0.66	unigene	unique
L_10331_c0_g2_i1	gi|672129356|ref|XP_008788186.1|	PREDICTED: uncharacterized protein LOC103706026 isoform X2 [Phoenix dactylifera]	tr|M0TK71|M0TK71_MUSAM Uncharacterized protein OS=Musa acuminata subsp. malaccensis PE=4 SV=1		XP_015621691.1 uncharacterized protein LOC4324964 [Oryza sativa Japonica Group]	NP_973406.1 RING/FYVE/PHD zinc finger superfamily protein [Arabidopsis thaliana]	1.72	unigene	common	C_1040_c0_g1_i1	98.98	0
L_10331_c1_g1_i1							1.38	unigene	unique
L_10333_c0_g1_i1							24.92	unigene	common	C_44103_c0_g1_i1	90.91	2e-100
L_10334_c0_g1_i1	gi|672182754|ref|XP_008811632.1|	PREDICTED: two pore potassium channel a [Phoenix dactylifera]	tr|M0S038|M0S038_MUSAM Uncharacterized protein OS=Musa acuminata subsp. malaccensis PE=4 SV=1		XP_015630531.1 two pore potassium channel a [Oryza sativa Japonica Group]	NP_851196.1 Outward rectifying potassium channel protein [Arabidopsis thaliana]	1.28	unigene	common	C_15066_c0_g1_i1	98.61	0
L_10336_c0_g1_i1							1.62	unigene	unique
L_10337_c0_g1_i1							2.07	unigene	unique
L_10338_c0_g1_i1							1.31	unigene	unique
L_10339_c0_g1_i1							1.68	unigene	unique
L_10339_c0_g2_i1							1.68
L_10340_c0_g1_i1	gi|357110682|ref|XP_003557145.1|	PREDICTED: cellulose synthase-like protein D2 [Brachypodium distachyon]	tr|I1H1B3|I1H1B3_BRADI Uncharacterized protein OS=Brachypodium distachyon GN=LOC100834644 PE=3 SV=1		XP_015643357.1 cellulose synthase-like protein D2 [Oryza sativa Japonica Group]	NP_001318575.1 cellulose-synthase like D2 [Arabidopsis thaliana]	1.14	unigene	unique
L_10341_c0_g1_i1							7.54	unigene	unique
L_10342_c0_g1_i1	gi|719978775|ref|XP_010249273.1|	PREDICTED: uncharacterized protein LOC104591881 [Nelumbo nucifera]	tr|A0A1D6F5Z8|A0A1D6F5Z8_MAIZE Aminopeptidase OS=Zea mays GN=ZEAMMB73_Zm00001d007391 PE=4 SV=1		XP_015616503.1 uncharacterized protein LOC4350630 [Oryza sativa Japonica Group]	NP_188565.1 aminopeptidase (DUF3754) [Arabidopsis thaliana]	4	unigene	common	C_18088_c0_g2_i3	97.52	0
L_10343_c0_g1_i1							0.91	unigene	unique
L_10344_c0_g1_i1							4.33	unigene	common	C_20199_c0_g1_i2	98.82	4e-81
L_10344_c0_g2_i1							4.82
L_10345_c0_g1_i1							1.87	unigene	unique
L_10346_c0_g1_i1	gi|743855638|ref|XP_010941529.1|	PREDICTED: DNA damage-binding protein 1a isoform X1 [Elaeis guineensis]	tr|M0TNC3|M0TNC3_MUSAM Uncharacterized protein OS=Musa acuminata subsp. malaccensis PE=4 SV=1		XP_015639287.1 DNA damage-binding protein 1 isoform X1 [Oryza sativa Japonica Group]	NP_192451.1 damaged DNA binding protein 1A [Arabidopsis thaliana]	20.49	unigene	common	C_20676_c1_g1_i1	99.04	0
L_10347_c0_g1_i1							1.57	unigene	common	C_26265_c0_g1_i1	96.71	2e-156
L_10348_c0_g1_i1							1.92	unigene	common	C_2143_c0_g1_i1	98.08	1e-154
L_10348_c0_g2_i1							6.18
L_10349_c0_g1_i1	gi|297745843|emb|CBI15899.3|	PREDICTED: 40S ribosomal protein S4 [Vitis vinifera]	tr|A0A068UE00|A0A068UE00_COFCA 40S ribosomal protein S4 OS=Coffea canephora GN=GSCOC_T00023293001 PE=3 SV=1	Pyrolobus_fumarii_1A_uid73415	XP_015637379.1 40S ribosomal protein S4-like [Oryza sativa Japonica Group]	NP_200650.1 Ribosomal protein S4 (RPS4A) family protein [Arabidopsis thaliana]	77.45
L_1035_c0_g1_i1	gi|672110593|ref|XP_008796296.1|	PREDICTED: TATA-binding protein-associated factor BTAF1 [Phoenix dactylifera]	tr|M5WK27|M5WK27_PRUPE Uncharacterized protein OS=Prunus persica GN=PRUPE_ppa000203mg PE=4 SV=1		XP_025879020.1 TATA-binding protein-associated factor BTAF1 [Oryza sativa Japonica Group]	NP_190996.3 ROOT GROWTH DEFECTIVE 3 [Arabidopsis thaliana]	3.33
L_10350_c0_g1_i1							1.75	unigene	unique
L_10352_c0_g1_i1	gi|428230930|gb|AFY99087.1|	PREDICTED: adenosylhomocysteinase [Musa acuminata subsp. malaccensis]	tr|K9UTC0|K9UTC0_9ASTR S-adenosyl-l-homocysteine hydrolase (Fragment) OS=Campanula persicifolia GN=SAHH2 PE=4 SV=1	Acidimicrobidae_bacterium_YM16_304_uid193703	XP_015616900.1 LOW QUALITY PROTEIN: adenosylhomocysteinase [Oryza sativa Japonica Group]	NP_001078387.1 S-adenosyl-L-homocysteine hydrolase [Arabidopsis thaliana]	3.06
L_10352_c0_g1_i2	gi|428230930|gb|AFY99087.1|	PREDICTED: adenosylhomocysteinase [Musa acuminata subsp. malaccensis]	tr|K9UTC0|K9UTC0_9ASTR S-adenosyl-l-homocysteine hydrolase (Fragment) OS=Campanula persicifolia GN=SAHH2 PE=4 SV=1	Acidimicrobidae_bacterium_YM16_304_uid193703	XP_015616900.1 LOW QUALITY PROTEIN: adenosylhomocysteinase [Oryza sativa Japonica Group]	NP_001078387.1 S-adenosyl-L-homocysteine hydrolase [Arabidopsis thaliana]	0.52	unigene	unique
L_10353_c0_g1_i1	gi|719998622|ref|XP_010255458.1|	PREDICTED: uncharacterized protein LOC104596128 [Nelumbo nucifera]	tr|A0A1U8Q2N4|A0A1U8Q2N4_NELNU uncharacterized protein LOC104596128 OS=Nelumbo nucifera GN=LOC104596128 PE=4 SV=1		XP_015612483.1 uncharacterized protein LOC4347849 [Oryza sativa Japonica Group]	NP_567180.1 transmembrane protein [Arabidopsis thaliana]	72.87	unigene	common	C_17688_c0_g4_i3	91.94	0
L_10353_c0_g2_i1	gi|672139741|ref|XP_008793662.1|	PREDICTED: uncharacterized protein LOC103709911 [Phoenix dactylifera]	tr|A0A1D1YVJ4|A0A1D1YVJ4_9ARAE Uncharacterized protein (Fragment) OS=Anthurium amnicola GN=g.11062 PE=4 SV=1		XP_015612483.1 uncharacterized protein LOC4347849 [Oryza sativa Japonica Group]	NP_567180.1 transmembrane protein [Arabidopsis thaliana]	191.58	unigene	common	C_17688_c0_g1_i1	98.94	0
L_10354_c0_g1_i1	gi|641857539|gb|KDO76284.1|	PREDICTED: beta-adaptin-like protein C [Tarenaya hassleriana]	tr|A0A067G9L8|A0A067G9L8_CITSI Uncharacterized protein (Fragment) OS=Citrus sinensis GN=CISIN_1g0029712mg PE=4 SV=1			NP_194077.1 Adaptin family protein [Arabidopsis thaliana]	1.45	unigene	unique
L_10355_c0_g1_i1							0.96	unigene	unique
L_10355_c0_g2_i1							0.48
L_10356_c0_g1_i1							2.69	unigene	common	C_43754_c0_g1_i1	96.26	4e-96
L_10357_c0_g1_i1							3.27	unigene	unique
L_10358_c0_g1_i1	gi|743818072|ref|XP_010931112.1|	PREDICTED: protein ROOT PRIMORDIUM DEFECTIVE 1 [Elaeis guineensis]	tr|A0A199VLV3|A0A199VLV3_ANACO Protein ROOT PRIMORDIUM DEFECTIVE 1 OS=Ananas comosus GN=ACMD2_16251 PE=4 SV=1		XP_015628040.1 protein WHAT'S THIS FACTOR 1 [Oryza sativa Japonica Group]	NP_181445.1 Ubiquitin carboxyl-terminal hydrolase family protein [Arabidopsis thaliana]	1.17	unigene	common	C_39300_c0_g1_i1	98.82	0
L_10358_c1_g1_i1	gi|743818072|ref|XP_010931112.1|	PREDICTED: protein ROOT PRIMORDIUM DEFECTIVE 1 [Elaeis guineensis]	tr|M0S650|M0S650_MUSAM Uncharacterized protein OS=Musa acuminata subsp. malaccensis PE=4 SV=1		XP_015628040.1 protein WHAT'S THIS FACTOR 1 [Oryza sativa Japonica Group]	NP_181445.1 Ubiquitin carboxyl-terminal hydrolase family protein [Arabidopsis thaliana]	2.44	unigene	unique
L_10359_c0_g1_i1							1.74	unigene	common	C_16214_c0_g1_i1	97.75	0
L_10359_c1_g1_i1	gi|147863044|emb|CAN80924.1|	PREDICTED: LOW QUALITY PROTEIN: uncharacterized protein LOC104427482 [Eucalyptus grandis]	tr|A0A1Q3B1C4|A0A1Q3B1C4_CEPFO Uncharacterized protein (Fragment) OS=Cephalotus follicularis GN=CFOL_v3_05119 PE=4 SV=1		XP_015639858.1 uncharacterized protein LOC107281114 [Oryza sativa Japonica Group]	NP_001328701.1 cysteine-rich RECEPTOR-like kinase [Arabidopsis thaliana]	1.72	unigene	unique
L_1036_c0_g1_i1							4.44	unigene	unique
L_10360_c0_g1_i1	gi|743863683|ref|XP_010943852.1|	PREDICTED: uncharacterized protein LOC105061488 [Elaeis guineensis]	tr|Q1ENZ8|Q1ENZ8_MUSAC Uncharacterized protein OS=Musa acuminata GN=MA4_112I10.44 PE=4 SV=1		XP_015629388.1 uncharacterized protein LOC9272643 [Oryza sativa Japonica Group]	NP_567499.1 hypothetical protein AT4G16447 [Arabidopsis thaliana]	3.44	unigene	common	C_39221_c0_g1_i1	97.48	0
L_10361_c0_g1_i1							1.76	unigene	unique
L_10362_c0_g1_i1							1.27	unigene	common	C_50982_c0_g1_i1	95	8e-95
L_10362_c1_g1_i1							0.71	unigene	common	C_27249_c0_g1_i1	98.98	1e-43
L_10363_c0_g1_i1	gi|743891221|ref|XP_010911264.1|	PREDICTED: cation/H(+) antiporter 20-like, partial [Elaeis guineensis]	tr|A0A1D1Z6R0|A0A1D1Z6R0_9ARAE Cation/H(+) antiporter 20 OS=Anthurium amnicola GN=CHX20_2 PE=4 SV=1	Actinosynnema_mirum_DSM_43827_uid58951	XP_015637717.1 cation/H(+) antiporter 20 [Oryza sativa Japonica Group]	NP_190940.1 cation/H+ exchanger 20 [Arabidopsis thaliana]	3.56	unigene	common	C_52976_c0_g1_i1	80.75	2e-50
L_10364_c0_g1_i1	gi|672181220|ref|XP_008810821.1|	PREDICTED: probable LRR receptor-like serine/threonine-protein kinase At3g47570 [Phoenix dactylifera]	tr|M5VT57|M5VT57_PRUPE Uncharacterized protein (Fragment) OS=Prunus persica GN=PRUPE_ppa020277mg PE=3 SV=1	Selenomonas_ruminantium_lactilytica_TAM6421_uid157247	XP_015624354.2 probable LRR receptor-like serine/threonine-protein kinase At3g47570 [Oryza sativa Japonica Group]	NP_190342.1 Leucine-rich repeat protein kinase family protein [Arabidopsis thaliana]	1.03	unigene	common	C_18871_c1_g1_i1	97.64	0
L_10364_c0_g2_i1	gi|672181246|ref|XP_008810835.1|	PREDICTED: probable LRR receptor-like serine/threonine-protein kinase At3g47570 [Phoenix dactylifera]	tr|A0A0D9VDN0|A0A0D9VDN0_9ORYZ Uncharacterized protein OS=Leersia perrieri PE=3 SV=1		XP_015624354.2 probable LRR receptor-like serine/threonine-protein kinase At3g47570 [Oryza sativa Japonica Group]	NP_190342.1 Leucine-rich repeat protein kinase family protein [Arabidopsis thaliana]	1.66
L_10365_c0_g1_i1							3.86	unigene	unique
L_10365_c1_g1_i1							1.79	unigene	common	C_25769_c0_g1_i1	99.03	4e-158
L_10366_c0_g1_i1							1.16	unigene	unique
L_10366_c0_g2_i1							1.74
L_10367_c0_g1_i1	gi|297602104|ref|NP_001052104.2|	Os04g0137500, partial [Oryza sativa Japonica Group]	tr|Q0JF69|Q0JF69_ORYSJ Os04g0137500 protein (Fragment) OS=Oryza sativa subsp. japonica GN=Os04g0137500 PE=4 SV=2		XP_015633905.1 V-type proton ATPase subunit F [Oryza sativa Japonica Group]	NP_192171.1 vacuolar ATPase subunit F family protein [Arabidopsis thaliana]	1	unigene	unique
L_10367_c0_g2_i1	gi|586760742|ref|XP_006854297.1|	PREDICTED: V-type proton ATPase subunit F [Amborella trichopoda]	tr|U5D010|U5D010_AMBTC V-type proton ATPase subunit F OS=Amborella trichopoda GN=AMTR_s00039p00093490 PE=3 SV=1		XP_015633905.1 V-type proton ATPase subunit F [Oryza sativa Japonica Group]	NP_192171.1 vacuolar ATPase subunit F family protein [Arabidopsis thaliana]	6.84	unigene	unique
L_10368_c0_g1_i1					XP_015621540.1 ATP-dependent 6-phosphofructokinase 6 [Oryza sativa Japonica Group]		2.88
L_10368_c0_g2_i1					XP_015621540.1 ATP-dependent 6-phosphofructokinase 6 [Oryza sativa Japonica Group]		3.93	unigene	unique
L_10369_c0_g1_i1							19.67	unigene	common	C_47378_c0_g1_i1	89.33	2e-43
L_10370_c0_g1_i1							1.97	unigene	common	C_32190_c0_g1_i1	93.52	9e-88
L_10371_c0_g1_i1							2.03	unigene	common	C_25182_c0_g1_i1	92.71	5e-136
L_10371_c1_g1_i1							2.06	unigene	unique
L_10372_c0_g1_i1							4.56
L_10372_c0_g2_i1							3.03
L_10373_c0_g1_i1	gi|743816908|ref|XP_010930779.1|	PREDICTED: uncharacterized zinc finger protein At4g06634-like [Elaeis guineensis]	tr|M0T9S1|M0T9S1_MUSAM Uncharacterized protein OS=Musa acuminata subsp. malaccensis PE=4 SV=1		XP_015627690.1 zinc finger transcription factor YY1 isoform X2 [Oryza sativa Japonica Group]	NP_001190684.1 zinc finger (C2H2 type) family protein [Arabidopsis thaliana]	2.37	unigene	common	C_40689_c0_g1_i1	98.33	0
L_10374_c0_g1_i1							2.06	unigene	common	C_14643_c0_g1_i1	93.5	0
L_10375_c0_g1_i1							0.77
L_10375_c0_g1_i2							1.28	unigene	common	C_50935_c0_g1_i1	90.57	1e-74
L_10376_c0_g1_i1							0.5	unigene	unique
L_10377_c0_g1_i1							0
L_10377_c0_g1_i2							0.71	unigene	common	C_4194_c0_g1_i1	87.21	1e-65
L_10377_c0_g1_i3							0	unigene	common	C_276_c0_g1_i1	85.83	5e-66
L_10378_c0_g1_i1							0.41	unigene	unique
L_10378_c0_g2_i1							0.81
L_10379_c0_g1_i1	gi|672180304|ref|XP_008810339.1|	PREDICTED: UPF0664 stress-induced protein C29B12.11c [Phoenix dactylifera]	tr|M5XGJ9|M5XGJ9_PRUPE Uncharacterized protein OS=Prunus persica GN=PRUPE_ppa010837mg PE=4 SV=1		XP_015651216.1 UPF0664 stress-induced protein C29B12.11c [Oryza sativa Japonica Group]	NP_196729.1 classical AGP protein [Arabidopsis thaliana]	43.03
L_10379_c0_g2_i1	gi|802754177|ref|XP_012088657.1|	PREDICTED: UPF0664 stress-induced protein C29B12.11c [Jatropha curcas]	tr|A0A1U8MCK4|A0A1U8MCK4_GOSHI UPF0664 stress-induced protein C29B12.11c OS=Gossypium hirsutum GN=LOC107936318 PE=4 SV=1		XP_015651216.1 UPF0664 stress-induced protein C29B12.11c [Oryza sativa Japonica Group]	NP_196729.1 classical AGP protein [Arabidopsis thaliana]	3.93	unigene	common	C_5519_c0_g1_i1	97.1	0
L_10380_c0_g1_i1	gi|296088615|emb|CBI37606.3|	PREDICTED: trihelix transcription factor GTL1 isoform X2 [Fragaria vesca subsp. vesca]	tr|A0A103XXB5|A0A103XXB5_CYNCS Myb-like domain-containing protein (Fragment) OS=Cynara cardunculus var. scolymus GN=Ccrd_023146 PE=4 SV=1		XP_025878531.1 trihelix transcription factor GTL1 isoform X2 [Oryza sativa Japonica Group]	NP_177814.1 Duplicated homeodomain-like superfamily protein [Arabidopsis thaliana]	1.17	unigene	unique
L_10380_c0_g1_i2	gi|296088615|emb|CBI37606.3|	PREDICTED: trihelix transcription factor GTL1 isoform X2 [Fragaria vesca subsp. vesca]	tr|A0A103XXB5|A0A103XXB5_CYNCS Myb-like domain-containing protein (Fragment) OS=Cynara cardunculus var. scolymus GN=Ccrd_023146 PE=4 SV=1		XP_025878531.1 trihelix transcription factor GTL1 isoform X2 [Oryza sativa Japonica Group]	NP_177814.1 Duplicated homeodomain-like superfamily protein [Arabidopsis thaliana]	0	unigene	unique
L_10380_c0_g1_i3	gi|296088615|emb|CBI37606.3|	PREDICTED: trihelix transcription factor GTL1 isoform X2 [Fragaria vesca subsp. vesca]	tr|A0A103XXB5|A0A103XXB5_CYNCS Myb-like domain-containing protein (Fragment) OS=Cynara cardunculus var. scolymus GN=Ccrd_023146 PE=4 SV=1		XP_025878531.1 trihelix transcription factor GTL1 isoform X2 [Oryza sativa Japonica Group]	NP_177814.1 Duplicated homeodomain-like superfamily protein [Arabidopsis thaliana]	0.57	unigene	unique
L_10381_c0_g1_i1	gi|695014932|ref|XP_009394311.1|	PREDICTED: uncharacterized protein LOC103979820 [Musa acuminata subsp. malaccensis]	tr|M0SJ62|M0SJ62_MUSAM Uncharacterized protein OS=Musa acuminata subsp. malaccensis PE=4 SV=1		XP_015620574.1 uncharacterized protein LOC4352266 [Oryza sativa Japonica Group]	NP_974939.1 isopentenyl-diphosphate delta-isomerase [Arabidopsis thaliana]	3.55	unigene	unique
L_10382_c0_g1_i1							8.82
L_10383_c0_g1_i1							6.88	unigene	common	C_49158_c0_g1_i1	95.67	1e-101
L_10384_c0_g1_i1							1.36	unigene	common	C_27447_c0_g1_i1	96.98	0
L_10385_c0_g1_i1							1.56	unigene	common	C_25113_c0_g1_i1	99.55	8e-112
L_10386_c0_g1_i1							1.01	unigene	common	C_5171_c0_g2_i1	77.27	1e-18
L_10386_c0_g2_i1							0.53
L_10386_c1_g1_i1							0.96	unigene	unique
L_10387_c1_g1_i1							1.3	unigene	unique
L_10388_c0_g1_i1	gi|743887497|ref|XP_010910390.1|	PREDICTED: uncharacterized TPR repeat-containing protein At1g05150-like [Elaeis guineensis]	tr|A0A0C9QLL8|A0A0C9QLL8_9SPER TSA: Wollemia nobilis Ref_Wollemi_Transcript_28229_3695 transcribed RNA sequence OS=Wollemia nobilis PE=4 SV=1		XP_015631391.1 uncharacterized TPR repeat-containing protein At1g05150 [Oryza sativa Japonica Group]	NP_172007.1 Calcium-binding tetratricopeptide family protein [Arabidopsis thaliana]	2.37	unigene	unique
L_10389_c0_g1_i1							3.38	unigene	unique
L_10389_c1_g1_i1							0.7	unigene	unique
L_10390_c0_g1_i1	gi|672142015|ref|XP_008794857.1|	PREDICTED: probable dolichyl pyrophosphate Glc1Man9GlcNAc2 alpha-1,3-glucosyltransferase [Phoenix dactylifera]	tr|A0A199VED4|A0A199VED4_ANACO Alpha-1,3-glucosyltransferase OS=Ananas comosus GN=ACMD2_01903 PE=3 SV=1		XP_015622955.1 probable dolichyl pyrophosphate Glc1Man9GlcNAc2 alpha-1,3-glucosyltransferase [Oryza sativa Japonica Group]	NP_181994.5 ALG6, ALG8 glycosyltransferase family [Arabidopsis thaliana]	1.46
L_10390_c0_g1_i2	gi|672142015|ref|XP_008794857.1|	PREDICTED: probable dolichyl pyrophosphate Glc1Man9GlcNAc2 alpha-1,3-glucosyltransferase [Phoenix dactylifera]	tr|M0SXZ4|M0SXZ4_MUSAM Alpha-1,3-glucosyltransferase OS=Musa acuminata subsp. malaccensis PE=3 SV=1		XP_015622955.1 probable dolichyl pyrophosphate Glc1Man9GlcNAc2 alpha-1,3-glucosyltransferase [Oryza sativa Japonica Group]	NP_181994.5 ALG6, ALG8 glycosyltransferase family [Arabidopsis thaliana]	2.66	unigene	common	C_9560_c0_g1_i1	95.67	0
L_10390_c1_g1_i1							2.39	unigene	unique
L_10392_c0_g1_i1							1.98	unigene	common	C_17412_c0_g1_i1	99.09	0
L_10392_c0_g2_i1							1.33
L_10393_c0_g1_i1							0
L_10393_c0_g2_i1							1.25	unigene	common	C_27503_c0_g1_i1	97.82	5e-109
L_10394_c0_g1_i1							1.78	unigene	common	C_28805_c0_g1_i1	96.88	2e-151
L_10395_c0_g1_i1	gi|695008094|ref|XP_009390623.1|	PREDICTED: protein ASPARTIC PROTEASE IN GUARD CELL 2-like [Musa acuminata subsp. malaccensis]	tr|M0SBM5|M0SBM5_MUSAM Uncharacterized protein OS=Musa acuminata subsp. malaccensis PE=3 SV=1		XP_015611115.1 aspartyl protease family protein At5g10770 [Oryza sativa Japonica Group]	NP_196638.2 Eukaryotic aspartyl protease family protein [Arabidopsis thaliana]	1.97	unigene	common	C_13719_c0_g1_i1	97.8	0
L_10396_c0_g1_i1	gi|672173660|ref|XP_008806962.1|	PREDICTED: F-box/WD repeat-containing protein pof10-like isoform X1 [Phoenix dactylifera]	tr|A0A1U8GGC5|A0A1U8GGC5_CAPAN F-box protein SKIP31-like OS=Capsicum annuum GN=LOC107866109 PE=4 SV=1		XP_015622562.1 uncharacterized protein LOC4330355 isoform X2 [Oryza sativa Japonica Group]		3.23	unigene	common	C_13170_c0_g1_i1	97.51	0
L_10396_c0_g2_i1	gi|672173660|ref|XP_008806962.1|	PREDICTED: F-box/WD repeat-containing protein pof10-like isoform X1 [Phoenix dactylifera]	tr|A0A1U8GGC5|A0A1U8GGC5_CAPAN F-box protein SKIP31-like OS=Capsicum annuum GN=LOC107866109 PE=4 SV=1		XP_015622562.1 uncharacterized protein LOC4330355 isoform X2 [Oryza sativa Japonica Group]		2.91
L_10397_c0_g1_i1							1.97	unigene	common	C_11295_c1_g1_i1	89.55	2e-70
L_10397_c1_g1_i1							1.05	unigene	common	C_27429_c0_g1_i1	98.19	1e-164
L_10397_c2_g1_i1							1.5	unigene	unique
L_10398_c0_g1_i1							0
L_10398_c0_g2_i1							1.67	unigene	common	C_18078_c0_g1_i1	96.27	0
L_10398_c0_g2_i2							1.88
L_10399_c0_g1_i1	gi|695038426|ref|XP_009406724.1|	PREDICTED: uncharacterized protein LOC103989570 [Musa acuminata subsp. malaccensis]	tr|U5D9I3|U5D9I3_AMBTC Uncharacterized protein OS=Amborella trichopoda GN=AMTR_s00046p00220180 PE=4 SV=1	Marinomonas_MWYL1_uid58715	XP_015648868.2 uncharacterized protein LOC4344586 [Oryza sativa Japonica Group]	NP_178511.2 Magnesium transporter CorA-like family protein [Arabidopsis thaliana]	2.64	unigene	common	C_23045_c0_g1_i1	98.67	0
L_104_c0_g1_i1							0.94	unigene	unique
L_10400_c0_g1_i1							1	unigene	unique
L_10401_c0_g1_i1							4.64	unigene	common	C_36691_c0_g1_i1	99.57	7e-119
L_10401_c0_g2_i1							1.27	unigene	unique
L_10402_c0_g1_i1	gi|743786206|ref|XP_010922113.1|	PREDICTED: CBL-interacting protein kinase 32 isoform X1 [Elaeis guineensis]	tr|A0A061GU34|A0A061GU34_THECC Non-specific serine/threonine protein kinase OS=Theobroma cacao GN=TCM_041026 PE=3 SV=1		XP_015619860.1 CBL-interacting protein kinase 32 [Oryza sativa Japonica Group]	NP_850094.1 CBL-interacting protein kinase 3 [Arabidopsis thaliana]	4.39	unigene	common	C_16474_c0_g1_i1	98.41	0
L_10402_c0_g1_i2	gi|743786209|ref|XP_010922114.1|	PREDICTED: CBL-interacting protein kinase 32 isoform X2 [Elaeis guineensis]	tr|A0A061GU34|A0A061GU34_THECC Non-specific serine/threonine protein kinase OS=Theobroma cacao GN=TCM_041026 PE=3 SV=1		XP_015619860.1 CBL-interacting protein kinase 32 [Oryza sativa Japonica Group]	NP_850094.1 CBL-interacting protein kinase 3 [Arabidopsis thaliana]	2	unigene	common	C_16474_c0_g1_i2	98.47	0
L_10402_c1_g1_i1							5.76	unigene	unique
L_10403_c0_g1_i1	gi|695010285|ref|XP_009391811.1|	PREDICTED: ADP,ATP carrier protein 1, mitochondrial-like [Musa acuminata subsp. malaccensis]	tr|M0SDM1|M0SDM1_MUSAM Uncharacterized protein OS=Musa acuminata subsp. malaccensis PE=3 SV=1		XP_025878648.1 ADP,ATP carrier protein, mitochondrial [Oryza sativa Japonica Group]	NP_196853.1 ADP/ATP carrier 2 [Arabidopsis thaliana]	2.52	unigene	unique
L_10404_c0_g1_i1	gi|743815275|ref|XP_010930291.1|	PREDICTED: glycosyltransferase family 64 protein C4-like [Elaeis guineensis]	tr|A0A1U8AN17|A0A1U8AN17_NELNU glycosyltransferase family 64 protein C4-like isoform X1 OS=Nelumbo nucifera GN=LOC104602241 PE=4 SV=1		XP_015644213.1 glycosyltransferase family 64 protein C4 [Oryza sativa Japonica Group]	NP_191142.1 Nucleotide-diphospho-sugar transferases superfamily protein [Arabidopsis thaliana]	28.09	unigene	common	C_9562_c0_g1_i1	98.7	0
L_10405_c0_g1_i1							2.66	unigene	unique
L_10406_c0_g1_i1	gi|695065716|ref|XP_009421456.1|	PREDICTED: auxin-responsive protein IAA21-like [Musa acuminata subsp. malaccensis]	tr|M0RIC4|M0RIC4_MUSAM Auxin-responsive protein OS=Musa acuminata subsp. malaccensis PE=3 SV=1		XP_015644240.1 auxin-responsive protein IAA21 [Oryza sativa Japonica Group]	NP_194637.1 phytochrome-associated protein 2 [Arabidopsis thaliana]	40.28
L_10406_c0_g2_i1	gi|695065716|ref|XP_009421456.1|	PREDICTED: auxin-responsive protein IAA21-like [Musa acuminata subsp. malaccensis]	tr|M0RIC4|M0RIC4_MUSAM Auxin-responsive protein OS=Musa acuminata subsp. malaccensis PE=3 SV=1		XP_015644240.1 auxin-responsive protein IAA21 [Oryza sativa Japonica Group]	NP_194637.1 phytochrome-associated protein 2 [Arabidopsis thaliana]	8.3	unigene	common	C_11790_c0_g1_i1	97.46	0
L_10407_c0_g1_i1	gi|743803330|ref|XP_010926889.1|	PREDICTED: biotin--protein ligase 2-like [Elaeis guineensis]	tr|M0TVT5|M0TVT5_MUSAM Uncharacterized protein OS=Musa acuminata subsp. malaccensis PE=4 SV=1	Desulfobacca_acetoxidans_DSM_11109_uid65785	XP_015623302.1 biotin--protein ligase 2 [Oryza sativa Japonica Group]	NP_001324830.1 holocarboxylase synthase 1 [Arabidopsis thaliana]	0.77	unigene	unique
L_10407_c0_g2_i1	gi|743803330|ref|XP_010926889.1|	PREDICTED: biotin--protein ligase 2-like [Elaeis guineensis]	tr|M0TVT5|M0TVT5_MUSAM Uncharacterized protein OS=Musa acuminata subsp. malaccensis PE=4 SV=1	Desulfobacca_acetoxidans_DSM_11109_uid65785	XP_015623302.1 biotin--protein ligase 2 [Oryza sativa Japonica Group]	NP_850067.1 holocarboxylase synthase 1 [Arabidopsis thaliana]	3.94	unigene	common	C_13020_c0_g2_i4	97.95	0
L_10408_c0_g1_i1							0.94	unigene	unique
L_10409_c0_g1_i1	gi|695045953|ref|XP_009410784.1|	PREDICTED: chaperonin CPN60-like 2, mitochondrial [Musa acuminata subsp. malaccensis]	tr|M0TK95|M0TK95_MUSAM Uncharacterized protein OS=Musa acuminata subsp. malaccensis PE=3 SV=1	Azospirillum_brasilense_Sp245_uid162161	XP_015639320.1 chaperonin CPN60-like 2, mitochondrial [Oryza sativa Japonica Group]	NP_189041.1 heat shock protein 60 [Arabidopsis thaliana]	14.8	unigene	unique
L_10410_c0_g1_i1							4.21	unigene	unique
L_10410_c1_g1_i1							2.15	unigene	unique
L_10411_c0_g1_i1	gi|743807241|ref|XP_010928044.1|	PREDICTED: ATP-dependent 6-phosphofructokinase 2-like [Elaeis guineensis]	tr|M0T0S2|M0T0S2_MUSAM ATP-dependent 6-phosphofructokinase OS=Musa acuminata subsp. malaccensis GN=PFK PE=3 SV=1	Desulfovibrio_vulgaris_Hildenborough_uid57645	XP_015635419.1 LOW QUALITY PROTEIN: ATP-dependent 6-phosphofructokinase 2-like [Oryza sativa Japonica Group]	NP_199592.1 phosphofructokinase 2 [Arabidopsis thaliana]	6.61	unigene	common	C_23585_c0_g1_i1	98.12	0
L_10412_c0_g1_i1	gi|595887375|ref|XP_007213385.1|	hypothetical protein PRUPE_ppa026473mg [Prunus persica]	tr|A0A1R3IS61|A0A1R3IS61_9ROSI Putative Zinc finger, BED-type OS=Corchorus capsularis GN=CCACVL1_10223 PE=4 SV=1		XP_025883375.1 zinc finger BED domain-containing protein RICESLEEPER 2-like [Oryza sativa Japonica Group]	NP_189803.1 BED zinc finger and hAT dimerization domain-containing protein DAYSLEEPER [Arabidopsis thaliana]	0.9	unigene	unique
L_10412_c0_g2_i1	gi|595887375|ref|XP_007213385.1|	hypothetical protein PRUPE_ppa026473mg [Prunus persica]	tr|A0A1R3IS61|A0A1R3IS61_9ROSI Putative Zinc finger, BED-type OS=Corchorus capsularis GN=CCACVL1_10223 PE=4 SV=1		XP_025883375.1 zinc finger BED domain-containing protein RICESLEEPER 2-like [Oryza sativa Japonica Group]	NP_001325676.1 BED zinc finger and hAT dimerization domain-containing protein DAYSLEEPER [Arabidopsis thaliana]	1.2
L_10413_c0_g1_i1	gi|672183348|ref|XP_008811948.1|	PREDICTED: metacaspase-9 [Phoenix dactylifera]	tr|B9RUK7|B9RUK7_RICCO Caspase, putative OS=Ricinus communis GN=RCOM_0853900 PE=4 SV=1		XP_015616095.1 protein ZINC INDUCED FACILITATOR-LIKE 1 [Oryza sativa Japonica Group]	NP_196040.1 metacaspase 9 [Arabidopsis thaliana]	2.21	unigene	common	C_26909_c0_g1_i1	97.32	0
L_10414_c0_g1_i1	gi|548863202|gb|ERN20556.1|	PREDICTED: DNA-directed RNA polymerases II, IV and V subunit 8B [Amborella trichopoda]	tr|U5D4P8|U5D4P8_AMBTC Uncharacterized protein OS=Amborella trichopoda GN=AMTR_s00070p00019820 PE=4 SV=1		XP_015644253.1 DNA-directed RNA polymerases II, IV and V subunit 8B [Oryza sativa Japonica Group]	NP_175827.1 RNA polymerase Rpb8 [Arabidopsis thaliana]	1.81
L_10414_c0_g1_i2	gi|548863202|gb|ERN20556.1|	PREDICTED: DNA-directed RNA polymerases II, IV and V subunit 8B [Amborella trichopoda]	tr|U5D4P8|U5D4P8_AMBTC Uncharacterized protein OS=Amborella trichopoda GN=AMTR_s00070p00019820 PE=4 SV=1		XP_015644253.1 DNA-directed RNA polymerases II, IV and V subunit 8B [Oryza sativa Japonica Group]	NP_191519.1 RNA polymerase Rpb8 [Arabidopsis thaliana]	11.15	unigene	common	C_9786_c0_g1_i1	93.49	2e-170
L_10414_c0_g1_i3	gi|548863202|gb|ERN20556.1|	PREDICTED: DNA-directed RNA polymerases II, IV and V subunit 8B [Amborella trichopoda]	tr|U5D4P8|U5D4P8_AMBTC Uncharacterized protein OS=Amborella trichopoda GN=AMTR_s00070p00019820 PE=4 SV=1		XP_015644253.1 DNA-directed RNA polymerases II, IV and V subunit 8B [Oryza sativa Japonica Group]	NP_175827.1 RNA polymerase Rpb8 [Arabidopsis thaliana]	0.48	unigene	unique
L_10414_c1_g1_i1							1.43	unigene	unique
L_10415_c0_g1_i1	gi|734548894|gb|KHN76964.1|	PREDICTED: ras-related protein RABA6b-like [Brassica napus]	tr|A0A183V1J4|A0A183V1J4_TOXCA Uncharacterized protein OS=Toxocara canis PE=4 SV=1		XP_015614702.1 ras-related protein Rab11D [Oryza sativa Japonica Group]	NP_177505.1 RAB GTPase homolog A6A [Arabidopsis thaliana]	1.19	unigene	unique
L_10415_c0_g2_i1	gi|734548894|gb|KHN76964.1|	PREDICTED: ras-related protein RABA6b-like [Brassica napus]	tr|A0A183V1J4|A0A183V1J4_TOXCA Uncharacterized protein OS=Toxocara canis PE=4 SV=1		XP_015614702.1 ras-related protein Rab11D [Oryza sativa Japonica Group]	NP_177505.1 RAB GTPase homolog A6A [Arabidopsis thaliana]	1.66
L_10417_c0_g1_i1	gi|743763793|ref|XP_010912096.1|	PREDICTED: sugar transporter ERD6-like 16 [Elaeis guineensis]	tr|A0A199V7W2|A0A199V7W2_ANACO Sugar transporter ERD6-like 7 OS=Ananas comosus GN=ACMD2_24148 PE=4 SV=1		XP_015631532.1 sugar transporter ERD6-like 16 [Oryza sativa Japonica Group]	NP_001323194.1 Major facilitator superfamily protein [Arabidopsis thaliana]	4.38	unigene	unique
L_10419_c0_g1_i1	gi|672139937|ref|XP_008793772.1|	PREDICTED: F-box protein CPR30-like [Phoenix dactylifera]	tr|A0A1D1YL88|A0A1D1YL88_9ARAE Putative F-box protein At1g47790 OS=Anthurium amnicola GN=At1g47790_1 PE=4 SV=1		XP_015651364.1 putative F-box protein At3g52320 [Oryza sativa Japonica Group]		2.28	unigene	unique
L_1042_c0_g1_i1							2.43	unigene	common	C_26746_c0_g1_i1	97.97	2e-119
L_10420_c0_g1_i1							1.49	unigene	unique
L_10420_c0_g2_i1							0.56
L_10422_c0_g1_i1							1.74	unigene	common	C_5877_c0_g1_i1	98.6	0
L_10423_c0_g1_i1	gi|743855570|ref|XP_010941490.1|	PREDICTED: ubiquitin-40S ribosomal protein S27a-like [Elaeis guineensis]	tr|B7FGN8|B7FGN8_MEDTR Ubiquitin-40S ribosomal S27a-like protein OS=Medicago truncatula GN=MTR_8g088060 PE=2 SV=1	Ruminococcus_albus_7_uid51721	XP_015621791.1 ubiquitin-40S ribosomal protein S27a-1 [Oryza sativa Japonica Group]	NP_566095.1 ubiquitin 6 [Arabidopsis thaliana]	12.63	unigene	common	C_13486_c0_g1_i1	96.1	0
L_10423_c0_g2_i1	gi|743855570|ref|XP_010941490.1|	PREDICTED: ubiquitin-40S ribosomal protein S27a-like [Elaeis guineensis]	tr|B3TLP8|B3TLP8_ELAGV Ubiquitin extension protein-like protein OS=Elaeis guineensis var. tenera PE=2 SV=1	Ruminococcus_albus_7_uid51721	XP_015621791.1 ubiquitin-40S ribosomal protein S27a-1 [Oryza sativa Japonica Group]	NP_566095.1 ubiquitin 6 [Arabidopsis thaliana]	184.45
L_10424_c0_g1_i1	gi|695074288|ref|XP_009384340.1|	PREDICTED: NAD(P)H-quinone oxidoreductase subunit N, organellar chromatophore [Musa acuminata subsp. malaccensis]	tr|A0A199UNQ3|A0A199UNQ3_ANACO NAD(P)H-quinone oxidoreductase subunit N, chloroplastic OS=Ananas comosus GN=ACMD2_15386 PE=4 SV=1		XP_015620988.1 NAD(P)H-quinone oxidoreductase subunit N, chloroplastic [Oryza sativa Japonica Group]	NP_001119457.1 oxidoreductases, acting on NADH or NADPH, quinone or similar compound as acceptor [Arabidopsis thaliana]	1.91	unigene	unique
L_10425_c0_g1_i1							7.06	unigene	unique
L_10426_c0_g1_i1							2.66	unigene	unique
L_10426_c0_g2_i1							2.06	unigene	unique
L_10426_c0_g3_i1							0
L_10427_c0_g1_i1							0.45	unigene	unique
L_10427_c0_g2_i1							1.13
L_10428_c0_g1_i1	gi|672110637|ref|XP_008796512.1|	PREDICTED: uncharacterized protein At1g76660 isoform X2 [Phoenix dactylifera]	tr|M0T0P7|M0T0P7_MUSAM Uncharacterized protein OS=Musa acuminata subsp. malaccensis PE=4 SV=1		XP_015632409.1 uncharacterized protein At1g76660 [Oryza sativa Japonica Group]	NP_001321072.1 hydroxyproline-rich glycoprotein family protein [Arabidopsis thaliana]	1.98	unigene	unique
L_10428_c1_g1_i1	gi|743805577|ref|XP_010927479.1|	PREDICTED: uncharacterized protein At1g76660 isoform X2 [Elaeis guineensis]			XP_015622353.1 uncharacterized protein At1g76660 [Oryza sativa Japonica Group]		30.08	unigene	common	C_20621_c0_g1_i1	96.8	0
L_10429_c0_g1_i1							1.58
L_10429_c0_g2_i1							0.67	unigene	common	C_10769_c0_g1_i1	96.34	4e-84
L_10429_c1_g1_i1		PREDICTED: B3 domain-containing protein REM10-like [Nelumbo nucifera]				NP_001320107.1 transcriptional factor B3 family protein [Arabidopsis thaliana]	0.88	unigene	common	C_28397_c0_g1_i1	97.35	2e-145
L_10430_c0_g1_i1							2.61	unigene	unique
L_10431_c0_g1_i1	gi|743809362|ref|XP_010928587.1|	PREDICTED: uncharacterized protein LOC105050319 [Elaeis guineensis]	tr|A0A199VQ42|A0A199VQ42_ANACO Uncharacterized protein OS=Ananas comosus GN=ACMD2_00089 PE=4 SV=1		XP_015627454.1 uncharacterized protein LOC4330699 [Oryza sativa Japonica Group]	NP_001331366.1 NHL domain protein [Arabidopsis thaliana]	6.97	unigene	common	C_9956_c0_g1_i1	98.22	0
L_10432_c0_g1_i1							0.56
L_10432_c0_g2_i1							0.52	unigene	unique
L_10433_c0_g1_i1	gi|702432731|ref|XP_010069257.1|	PREDICTED: endochitinase PR4-like [Eucalyptus grandis]	tr|A0A059AVV0|A0A059AVV0_EUCGR Uncharacterized protein OS=Eucalyptus grandis GN=EUGRSUZ_H00324 PE=4 SV=1	Catenulispora_acidiphila_DSM_44928_uid59077	XP_015623420.1 chitinase 6 [Oryza sativa Japonica Group]	NP_191010.1 homolog of carrot EP3-3 chitinase [Arabidopsis thaliana]	2.64	unigene	common	C_20231_c0_g1_i1	93.84	0
L_10434_c0_g1_i1							1.53	unigene	unique
L_10435_c0_g1_i1	gi|672188844|ref|XP_008813683.1|	PREDICTED: arogenate dehydratase/prephenate dehydratase 6, chloroplastic-like [Phoenix dactylifera]	tr|A0A1U7Z7Y6|A0A1U7Z7Y6_NELNU Arogenate dehydratase OS=Nelumbo nucifera GN=LOC104587717 PE=4 SV=1	Anaerolinea_thermophila_UNI_1_uid62245	XP_015637196.1 arogenate dehydratase/prephenate dehydratase 6, chloroplastic [Oryza sativa Japonica Group]	NP_563809.1 arogenate dehydratase 6 [Arabidopsis thaliana]	7.72	unigene	common	C_16638_c0_g1_i1	95.93	0
L_10436_c0_g1_i1	gi|672125546|ref|XP_008786195.1|	PREDICTED: histone-lysine N-methyltransferase, H3 lysine-9 specific SUVH6-like [Phoenix dactylifera]	tr|A0A199W7N1|A0A199W7N1_ANACO Histone-lysine N-methyltransferase, H3 lysine-9 specific SUVH6 OS=Ananas comosus GN=ACMD2_05670 PE=4 SV=1	Deinococcus_radiodurans_R1_uid57665	XP_015633413.1 histone-lysine N-methyltransferase, H3 lysine-9 specific SUVH5 [Oryza sativa Japonica Group]	NP_973514.1 SU(VAR)3-9 homolog 6 [Arabidopsis thaliana]	2.09	unigene	common	C_10698_c0_g1_i1	99.09	0
L_10436_c1_g1_i1							2.05	unigene	unique
L_10436_c2_g1_i1	gi|720093564|ref|XP_010246093.1|	PREDICTED: uncharacterized protein LOC104589448 isoform X2 [Nelumbo nucifera]	tr|A0A1U7ZF38|A0A1U7ZF38_NELNU uncharacterized protein LOC104589448 isoform X2 OS=Nelumbo nucifera GN=LOC104589448 PE=4 SV=1		XP_015633413.1 histone-lysine N-methyltransferase, H3 lysine-9 specific SUVH5 [Oryza sativa Japonica Group]	NP_001324387.1 SU(VAR)3-9 homolog 5 [Arabidopsis thaliana]	2.25	unigene	unique
L_10436_c3_g1_i1							1.36	unigene	unique
L_10437_c0_g1_i1							1.36	unigene	common	C_44781_c0_g1_i1	93.13	3e-92
L_10438_c0_g1_i1	gi|731910919|gb|AIZ68163.1|	PREDICTED: RNA polymerase II-associated protein 3 [Nelumbo nucifera]	tr|A0A0A7LYT5|A0A0A7LYT5_ALBBR Tetratricopeptide repeat protein 1-like protein OS=Albuca bracteata GN=TRP-1 PE=2 SV=1	Trichodesmium_erythraeum_IMS101_uid57925	XP_015619953.1 tetratricopeptide repeat protein 1 isoform X1 [Oryza sativa Japonica Group]	NP_171915.1 Tetratricopeptide repeat (TPR)-like superfamily protein [Arabidopsis thaliana]	11.88	unigene	common	C_14609_c0_g1_i2	98.25	0
L_10438_c1_g1_i1	gi|743820586|ref|XP_010931819.1|	PREDICTED: polyadenylation and cleavage factor homolog 4 isoform X3 [Elaeis guineensis]	tr|A0A0J8B9P3|A0A0J8B9P3_BETVU Uncharacterized protein OS=Beta vulgaris subsp. vulgaris GN=BVRB_8g200280 PE=4 SV=1		XP_015650021.1 polyadenylation and cleavage factor homolog 4 isoform X2 [Oryza sativa Japonica Group]	NP_680598.2 PCF11P-similar protein 4 [Arabidopsis thaliana]	9.12	unigene	common	C_24123_c0_g1_i1	95.85	0
L_10439_c0_g1_i1	gi|672157454|ref|XP_008798436.1|	PREDICTED: CTP synthase isoform X5 [Phoenix dactylifera]	tr|A0A1D1Y3J9|A0A1D1Y3J9_9ARAE CTP synthase OS=Anthurium amnicola GN=ctps_0 PE=3 SV=1	Thermoanaerobacterium_thermosaccharolyticum_M0795_uid184821	XP_015621404.1 CTP synthase [Oryza sativa Japonica Group]	NP_187873.1 CTP synthase family protein [Arabidopsis thaliana]	3.66	unigene	common	C_17896_c0_g1_i2	99.44	0
L_1044_c0_g1_i1							1.12	unigene	common	C_23946_c0_g1_i1	98.26	0
L_10440_c0_g1_i1	gi|695073276|ref|XP_009383797.1|	PREDICTED: LOW QUALITY PROTEIN: putative nuclear matrix constituent protein 1-like protein [Musa acuminata subsp. malaccensis]	tr|M0RRY8|M0RRY8_MUSAM Uncharacterized protein OS=Musa acuminata subsp. malaccensis PE=4 SV=1		XP_015625722.1 protein CROWDED NUCLEI 1 [Oryza sativa Japonica Group]	NP_563924.1 nuclear matrix constituent protein-like protein [Arabidopsis thaliana]	2.16	unigene	unique
L_10441_c0_g1_i1							3.16
L_10441_c0_g2_i1							2.5	unigene	unique
L_10442_c0_g1_i1	gi|672121797|ref|XP_008784204.1|	PREDICTED: acetyltransferase At1g77540-like [Phoenix dactylifera]	tr|G3MHC8|G3MHC8_9ACAR Uncharacterized protein (Fragment) OS=Amblyomma maculatum PE=2 SV=1		XP_015634838.1 uncharacterized protein LOC4335873 [Oryza sativa Japonica Group]	NP_564151.1 Acyl-CoA N-acyltransferases (NAT) superfamily protein [Arabidopsis thaliana]	26.67	unigene	common	C_10261_c0_g1_i1	99.02	0
L_10443_c0_g1_i1							3.69	unigene	unique
L_10444_c0_g1_i1							0.86	unigene	common	C_28331_c0_g1_i1	96.27	2e-109
L_10445_c0_g1_i1							1.25	unigene	unique
L_10445_c0_g2_i1							1.87
L_10446_c0_g1_i1							8.49	unigene	unique
L_10447_c0_g1_i1	gi|720055161|ref|XP_010273289.1|	PREDICTED: scarecrow-like protein 3 [Nelumbo nucifera]	tr|A0A1U8AYC0|A0A1U8AYC0_NELNU scarecrow-like protein 3 OS=Nelumbo nucifera GN=LOC104608869 PE=3 SV=1		XP_015619625.1 scarecrow-like protein 3 [Oryza sativa Japonica Group]	NP_175459.1 scarecrow-like 3 [Arabidopsis thaliana]	1.99	unigene	common	C_14643_c1_g1_i1	97.97	0
L_10448_c0_g1_i1							1.19	unigene	unique
L_10449_c0_g1_i1							40.37	unigene	unique
L_10450_c0_g1_i1	gi|695040758|ref|XP_009407970.1|	PREDICTED: subtilisin-like protease SBT5.3 isoform X2 [Musa acuminata subsp. malaccensis]	tr|A0A1D1XBY5|A0A1D1XBY5_9ARAE Subtilisin-like protease SDD1 OS=Anthurium amnicola GN=SDD1_0 PE=4 SV=1	Kribbella_flavida_DSM_17836_uid43465	XP_015611532.2 subtilisin-like protease SBT3.6 [Oryza sativa Japonica Group]	NP_001328268.1 Subtilase family protein [Arabidopsis thaliana]	2.53	unigene	common	C_15115_c0_g2_i2	98.3	0
L_10451_c0_g1_i1	gi|672184844|ref|XP_008812669.1|	PREDICTED: DNA-directed RNA polymerases II, IV and V subunit 12 [Phoenix dactylifera]	tr|A0A0D3EPQ7|A0A0D3EPQ7_9ORYZ Uncharacterized protein OS=Oryza barthii PE=4 SV=1		XP_015638231.1 DNA-directed RNA polymerases II, IV and V subunit 12 [Oryza sativa Japonica Group]	NP_198917.1 DNA directed RNA polymerase, 7 kDa subunit [Arabidopsis thaliana]	158.75	unigene	common	C_40722_c0_g1_i1	95.02	0
L_10452_c0_g1_i1	gi|330865104|gb|AEC46975.1|	PREDICTED: somatic embryogenesis receptor kinase 2 [Elaeis guineensis]	tr|M0TIA8|M0TIA8_MUSAM Uncharacterized protein OS=Musa acuminata subsp. malaccensis PE=3 SV=1	Microlunatus_phosphovorus_NM_1_uid68055	XP_015649858.1 LRR receptor kinase BAK1 isoform X1 [Oryza sativa Japonica Group]	NP_174683.1 somatic embryogenesis receptor-like kinase 2 [Arabidopsis thaliana]	2.14	unigene	unique
L_10453_c0_g1_i1							4.05	unigene	unique
L_10453_c0_g2_i1							0.33
L_10454_c0_g1_i1							0.99	unigene	common	C_36611_c0_g1_i1	97.09	4e-78
L_10454_c1_g1_i1							1.71	unigene	unique
L_10454_c2_g1_i1							2.04	unigene	unique
L_10455_c0_g1_i1	gi|356519296|ref|XP_003528309.1|	PREDICTED: signal recognition particle 54 kDa protein 2 [Glycine max]	tr|A0A0B2NWB2|A0A0B2NWB2_GLYSO Signal recognition particle 54 kDa protein OS=Glycine soja GN=glysoja_009526 PE=3 SV=1		XP_015621502.1 signal recognition particle 54 kDa protein 2 [Oryza sativa Japonica Group]	NP_564535.1 Signal recognition particle, SRP54 subunit protein [Arabidopsis thaliana]	1.11	unigene	common	C_6474_c0_g1_i1	97.16	1e-62
L_10455_c1_g1_i1							1.31	unigene	common	C_14334_c0_g1_i1	95.28	4e-102
L_10455_c2_g1_i1	gi|672189915|ref|XP_008775107.1|	PREDICTED: signal recognition particle 54 kDa protein 2 [Phoenix dactylifera]	tr|A0A199W971|A0A199W971_ANACO Signal recognition particle 54 kDa protein OS=Ananas comosus GN=ACMD2_15583 PE=3 SV=1		XP_015621502.1 signal recognition particle 54 kDa protein 2 [Oryza sativa Japonica Group]	NP_564535.1 Signal recognition particle, SRP54 subunit protein [Arabidopsis thaliana]	0.52	unigene	unique
L_10457_c0_g1_i1							2.38	unigene	unique
L_10458_c0_g1_i1							0	unigene	unique
L_10459_c0_g1_i1							0.44	unigene	unique
L_10459_c0_g2_i1							0.78
L_10459_c1_g1_i1							0.86	unigene	unique
L_1046_c0_g1_i1		PREDICTED: probable pectinesterase/pectinesterase inhibitor 51 [Nelumbo nucifera]					1.8	unigene	unique
L_10460_c0_g1_i1	gi|743767193|ref|XP_010913853.1|	PREDICTED: U-box domain-containing protein 35-like [Elaeis guineensis]	tr|A0A059CL05|A0A059CL05_EUCGR Uncharacterized protein OS=Eucalyptus grandis GN=EUGRSUZ_C00063 PE=4 SV=1	Acetobacterium_woodii_DSM_1030_uid88073	XP_015627356.1 U-box domain-containing protein 52 [Oryza sativa Japonica Group]	NP_180014.2 kinase with adenine nucleotide alpha hydrolases-like domain-containing protein [Arabidopsis thaliana]	0.68
L_10460_c0_g2_i1	gi|743804790|ref|XP_010927278.1|	PREDICTED: U-box domain-containing protein 52-like [Elaeis guineensis]	tr|A0A199UQ64|A0A199UQ64_ANACO U-box domain-containing protein 52 OS=Ananas comosus GN=ACMD2_11593 PE=4 SV=1	Acetobacterium_woodii_DSM_1030_uid88073	XP_015627356.1 U-box domain-containing protein 52 [Oryza sativa Japonica Group]	NP_180014.2 kinase with adenine nucleotide alpha hydrolases-like domain-containing protein [Arabidopsis thaliana]	1.07	unigene	unique
L_10461_c0_g1_i1							0	unigene	unique
L_10461_c0_g2_i1							0
L_10462_c0_g1_i1							1.03	unigene	unique
L_10462_c0_g2_i1							3.69
L_10463_c0_g1_i1							0	unigene	unique
L_10463_c0_g2_i1							0.71
L_10464_c0_g1_i1							7.68	unigene	common	C_14747_c0_g1_i1	96.55	0
L_10465_c0_g1_i1	gi|168042232|ref|XP_001773593.1|	predicted protein [Physcomitrella patens]	tr|A9T4N2|A9T4N2_PHYPA Predicted protein OS=Physcomitrella patens subsp. patens GN=PHYPADRAFT_59395 PE=3 SV=1	Thermococcus_kodakarensis_KOD1_uid58225	XP_015647750.1 40S ribosomal protein S15 [Oryza sativa Japonica Group]	NP_001030956.1 cytosolic ribosomal protein S15 [Arabidopsis thaliana]	1.31	unigene	common	C_24306_c0_g1_i1	98.05	0
L_10466_c0_g1_i1							0.72	unigene	unique
L_10466_c0_g2_i1							1.68
L_10466_c0_g3_i1							0.89
L_10467_c0_g1_i1	gi|672191734|ref|XP_008775581.1|	PREDICTED: putative DNA helicase INO80 [Phoenix dactylifera]	tr|A0A199VQW6|A0A199VQW6_ANACO Uncharacterized protein OS=Ananas comosus GN=ACMD2_23682 PE=4 SV=1		XP_015647258.1 serine/arginine repetitive matrix protein 2 [Oryza sativa Japonica Group]	NP_563891.1 eukaryotic translation initiation factor-like protein [Arabidopsis thaliana]	6.58	unigene	common	C_29514_c0_g1_i1	95.36	0
L_10468_c0_g1_i1							4.75	unigene	unique
L_10469_c0_g1_i1							1.06	unigene	unique
L_1047_c0_g1_i1							1.93	unigene	unique
L_10470_c0_g1_i1							2.34	unigene	common	C_36583_c0_g1_i1	95.02	1e-84
L_10470_c0_g2_i1							1.66	unigene	unique
L_10471_c0_g1_i1							2.89	unigene	unique
L_10472_c0_g1_i1	gi|810932730|ref|YP_009130109.1|	ribosomal protein S16 (chloroplast) [Carludovica palmata]	tr|A0A1Y1DBL9|A0A1Y1DBL9_9ASPA 30S ribosomal protein S16 OS=Dendrobium fanjingshanense GN=rps16 PE=4 SV=1	Oscillatoria_PCC_7112_uid183110	NP_039362.1 ribosomal protein S16 (plastid) [Oryza sativa Japonica Group]	NP_051041.1 ribosomal protein S16 (chloroplast) [Arabidopsis thaliana]	0.72	unigene	common	C_17741_c0_g1_i1	97.99	0
L_10472_c0_g1_i2	gi|788366065|ref|YP_009123417.1|	30S ribosomal protein S16 (chloroplast) [Cattleya crispata]	tr|A0A0U1Z1G7|A0A0U1Z1G7_9ASPA 30S ribosomal protein S16 OS=Cattleya crispata GN=rps16 PE=4 SV=1	Oscillatoria_PCC_7112_uid183110	NP_039362.1 ribosomal protein S16 (plastid) [Oryza sativa Japonica Group]	NP_051041.1 ribosomal protein S16 (chloroplast) [Arabidopsis thaliana]	2.03	unigene	unique
L_10473_c0_g1_i1							0.18	unigene	unique
L_10473_c0_g2_i1							0.71
L_10474_c0_g1_i1							0	unigene	unique
L_10474_c0_g2_i1							8.97
L_10474_c0_g3_i1	gi|672166517|ref|XP_008803189.1|	PREDICTED: DNA-directed RNA polymerases IV and V subunit 4 isoform X1 [Phoenix dactylifera]	tr|A0A199UM02|A0A199UM02_ANACO DNA-directed RNA polymerases IV and V subunit 4 OS=Ananas comosus GN=ACMD2_00830 PE=4 SV=1		XP_015627434.1 DNA-directed RNA polymerase II subunit 4 isoform X2 [Oryza sativa Japonica Group]	NP_196554.1 RNA polymerase II, Rpb4, core protein [Arabidopsis thaliana]	15.29	unigene	common	C_19446_c0_g1_i2	98.29	0
L_10475_c0_g1_i1							1.03
L_10475_c0_g2_i1							1.55	unigene	common	C_26730_c0_g1_i1	96.9	3e-136
L_10476_c0_g1_i1							2	unigene	unique
L_10477_c0_g1_i1							1.3	unigene	common	C_37927_c0_g1_i1	98.14	1e-159
L_10477_c0_g2_i1							0.84
L_10478_c0_g1_i1							0.96
L_10478_c0_g2_i1							1.93	unigene	unique
L_10478_c1_g1_i1		PREDICTED: uncharacterized protein LOC103834659 [Brassica rapa]					1.71	unigene	unique
L_10479_c0_g1_i1	gi|695010988|ref|XP_009392192.1|	PREDICTED: tetraspanin-6 [Musa acuminata subsp. malaccensis]	tr|M0SEE3|M0SEE3_MUSAM Uncharacterized protein OS=Musa acuminata subsp. malaccensis PE=4 SV=1		XP_015637624.1 tetraspanin-6 [Oryza sativa Japonica Group]	NP_194072.3 tetraspanin5 [Arabidopsis thaliana]	2.73	unigene	common	C_12335_c0_g1_i1	97.79	0
L_1048_c0_g1_i1		PREDICTED: elongation factor 1-gamma-like [Malus domestica]			XP_015625389.1 elongation factor 1-gamma 1 [Oryza sativa Japonica Group]	NP_563848.1 Translation elongation factor EF1B, gamma chain [Arabidopsis thaliana]	2.26	unigene	common	C_40386_c0_g1_i1	89.88	0
L_10480_c0_g1_i1							2.02	unigene	unique
L_10481_c0_g1_i1							1.31	unigene	common	C_22341_c0_g1_i1	94.95	0
L_10482_c0_g1_i1							2.37	unigene	unique
L_10483_c0_g1_i1							1.06	unigene	unique
L_10483_c0_g2_i1							1.06
L_10484_c0_g1_i1							1.36	unigene	unique
L_10484_c0_g2_i1							0.52	unigene	common	C_16357_c0_g1_i2	94.41	5e-156
L_10484_c0_g3_i1							0.93
L_10485_c0_g1_i1							0
L_10485_c0_g1_i2							2.42	unigene	common	C_47026_c0_g1_i1	98.27	0
L_10486_c0_g1_i1	gi|695022518|ref|XP_009398390.1|	PREDICTED: purple acid phosphatase 2-like [Musa acuminata subsp. malaccensis]	tr|M0SR51|M0SR51_MUSAM Purple acid phosphatase OS=Musa acuminata subsp. malaccensis PE=3 SV=1	Frankia_symbiont_of_Datisca_glomerata_uid46257	XP_015620906.1 purple acid phosphatase 2 [Oryza sativa Japonica Group]	NP_179235.1 purple acid phosphatase 10 [Arabidopsis thaliana]	1.39	unigene	common	C_39382_c0_g2_i1	98.18	0
L_10486_c1_g1_i1							0.92	unigene	unique
L_10487_c0_g1_i1	gi|695013277|ref|XP_009393417.1|	PREDICTED: protein S-acyltransferase 8-like [Musa acuminata subsp. malaccensis]	tr|M0SGW1|M0SGW1_MUSAM S-acyltransferase OS=Musa acuminata subsp. malaccensis PE=3 SV=1		XP_015621925.1 protein S-acyltransferase 8 [Oryza sativa Japonica Group]	NP_194194.2 DHHC-type zinc finger family protein [Arabidopsis thaliana]	1.65
L_10487_c0_g1_i2	gi|695013277|ref|XP_009393417.1|	PREDICTED: protein S-acyltransferase 8-like [Musa acuminata subsp. malaccensis]	tr|M0TNK4|M0TNK4_MUSAM S-acyltransferase OS=Musa acuminata subsp. malaccensis PE=3 SV=1		XP_015640015.1 protein S-acyltransferase 8 [Oryza sativa Japonica Group]	NP_194194.2 DHHC-type zinc finger family protein [Arabidopsis thaliana]	5.48	unigene	common	C_14839_c0_g1_i1	97.94	0
L_10488_c0_g1_i1							2.7	unigene	unique
L_10489_c0_g1_i1							1.26
L_10489_c0_g2_i1	gi|870853396|gb|KMT05277.1|	hypothetical protein SELMODRAFT_104343, partial [Selaginella moellendorffii]	tr|A0A0J8BVW8|A0A0J8BVW8_BETVU Uncharacterized protein OS=Beta vulgaris subsp. vulgaris GN=BVRB_7g174160 PE=3 SV=1		XP_015640166.1 probable mediator of RNA polymerase II transcription subunit 37c [Oryza sativa Japonica Group]	NP_195870.1 heat shock cognate protein 70-1 [Arabidopsis thaliana]	0.5	unigene	unique
L_1049_c0_g1_i1	gi|672143801|ref|XP_008795785.1|	PREDICTED: uncharacterized protein LOC103711428 [Phoenix dactylifera]	tr|M0RGN7|M0RGN7_MUSAM Uncharacterized protein OS=Musa acuminata subsp. malaccensis PE=4 SV=1		XP_015645330.1 uncharacterized protein LOC4343777 [Oryza sativa Japonica Group]	NP_565208.1 C-type mannose receptor (DUF620) [Arabidopsis thaliana]	3.26	unigene	common	C_46302_c0_g1_i1	97.42	0
L_10490_c0_g1_i1	gi|743769298|ref|XP_010914931.1|	PREDICTED: uncharacterized protein LOC105040205 [Elaeis guineensis]	tr|A0A151S8Q4|A0A151S8Q4_CAJCA Uncharacterized protein OS=Cajanus cajan GN=KK1_027064 PE=4 SV=1		XP_015626427.1 protein THYLAKOID RHODANESE-LIKE, chloroplastic-like [Oryza sativa Japonica Group]	NP_564614.1 hypothetical protein AT1G52720 [Arabidopsis thaliana]	18.73	unigene	common	C_325_c0_g1_i1	93.06	0
L_10490_c0_g2_i1	gi|743769298|ref|XP_010914931.1|	PREDICTED: uncharacterized protein LOC105040205 [Elaeis guineensis]	tr|A0A151S8Q4|A0A151S8Q4_CAJCA Uncharacterized protein OS=Cajanus cajan GN=KK1_027064 PE=4 SV=1		XP_015626427.1 protein THYLAKOID RHODANESE-LIKE, chloroplastic-like [Oryza sativa Japonica Group]	NP_564614.1 hypothetical protein AT1G52720 [Arabidopsis thaliana]	14.73
L_10491_c0_g1_i1	gi|720035983|ref|XP_010267200.1|	PREDICTED: uncharacterized protein LOC104604520 [Nelumbo nucifera]	tr|A0A1U8AMA7|A0A1U8AMA7_NELNU uncharacterized protein LOC104604520 OS=Nelumbo nucifera GN=LOC104604520 PE=4 SV=1		XP_015629882.1 uncharacterized protein LOC4331651 [Oryza sativa Japonica Group]	NP_850272.1 D-tagatose-1,6-bisphosphate aldolase subunit [Arabidopsis thaliana]	0.84	unigene	unique
L_10491_c0_g2_i1	gi|672177535|ref|XP_008808864.1|	PREDICTED: uncharacterized protein LOC103720769 isoform X2 [Phoenix dactylifera]	tr|A0A1U8AMA7|A0A1U8AMA7_NELNU uncharacterized protein LOC104604520 OS=Nelumbo nucifera GN=LOC104604520 PE=4 SV=1		XP_015629882.1 uncharacterized protein LOC4331651 [Oryza sativa Japonica Group]	NP_850272.1 D-tagatose-1,6-bisphosphate aldolase subunit [Arabidopsis thaliana]	3.14	unigene	common	C_17194_c0_g1_i6	98.79	0
L_10492_c0_g1_i1	gi|669030467|emb|CDM85003.1|	PREDICTED: uncharacterized protein LOC101779230 [Setaria italica]	tr|A0A199VKF0|A0A199VKF0_ANACO Uncharacterized protein OS=Ananas comosus GN=ACMD2_06135 PE=4 SV=1		XP_015623106.1 uncharacterized protein LOC4324862 [Oryza sativa Japonica Group]	NP_001190663.1 hypothetical protein AT4G02830 [Arabidopsis thaliana]	1.68	unigene	unique
L_10492_c0_g2_i1	gi|669030467|emb|CDM85003.1|	PREDICTED: uncharacterized protein LOC101779230 [Setaria italica]	tr|A0A1D5VEM1|A0A1D5VEM1_WHEAT Uncharacterized protein OS=Triticum aestivum PE=4 SV=1		XP_015640712.1 uncharacterized protein LOC4338970 isoform X2 [Oryza sativa Japonica Group]		2.15
L_10492_c1_g1_i1	gi|695055960|ref|XP_009416182.1|	PREDICTED: uncharacterized protein LOC103996867 isoform X2 [Musa acuminata subsp. malaccensis]	tr|A0A1D1XX75|A0A1D1XX75_9ARAE Uncharacterized protein (Fragment) OS=Anthurium amnicola GN=g.115895 PE=4 SV=1		XP_015623106.1 uncharacterized protein LOC4324862 [Oryza sativa Japonica Group]		1.38	unigene	common	C_11077_c0_g2_i1	95.18	0
L_10493_c0_g1_i1	gi|743827793|ref|XP_010933681.1|	PREDICTED: uncharacterized protein DDB_G0283697-like [Elaeis guineensis]	tr|A0A0D3FYC5|A0A0D3FYC5_9ORYZ Uncharacterized protein OS=Oryza barthii PE=4 SV=1		XP_015636236.1 uncharacterized protein LOC4336508 [Oryza sativa Japonica Group]	NP_565064.1 calmodulin-like protein [Arabidopsis thaliana]	2.57	unigene	common	C_14908_c0_g1_i2	98.38	0
L_10494_c0_g1_i1							5.11	unigene	common	C_14578_c0_g1_i1	95.76	0
L_10495_c0_g1_i1	gi|848933372|ref|XP_012829391.1|	PREDICTED: uncharacterized protein LOC105950571 [Erythranthe guttatus]	tr|A0A1U7WFJ5|A0A1U7WFJ5_NICSY uncharacterized protein LOC104225845 OS=Nicotiana sylvestris GN=LOC104225845 PE=4 SV=1		XP_015613597.1 uncharacterized protein LOC4348239 [Oryza sativa Japonica Group]		1.61	unigene	unique
L_10495_c1_g1_i1	gi|698575721|ref|XP_009776016.1|	PREDICTED: uncharacterized protein LOC104225845 [Nicotiana sylvestris]	tr|A0A1U7WFJ5|A0A1U7WFJ5_NICSY uncharacterized protein LOC104225845 OS=Nicotiana sylvestris GN=LOC104225845 PE=4 SV=1		XP_025879292.1 uncharacterized protein LOC4329364 isoform X3 [Oryza sativa Japonica Group]		0.55	unigene	unique
L_10496_c0_g1_i1	gi|672178357|ref|XP_008809309.1|	PREDICTED: caffeoylshikimate esterase [Phoenix dactylifera]	tr|A0A1U8BLV6|A0A1U8BLV6_NELNU caffeoylshikimate esterase OS=Nelumbo nucifera GN=LOC104612561 PE=4 SV=1	Salinibacter_ruber_M8_uid47323	XP_015644703.1 caffeoylshikimate esterase [Oryza sativa Japonica Group]	NP_172576.1 alpha/beta-Hydrolases superfamily protein [Arabidopsis thaliana]	8.51	unigene	common	C_22804_c0_g1_i1	96.47	0
L_10497_c0_g1_i1	gi|147779475|emb|CAN63295.1|	PREDICTED: uncharacterized protein LOC105761952 [Gossypium raimondii]	tr|A5BAU2|A5BAU2_VITVI Uncharacterized protein OS=Vitis vinifera GN=VITISV_032981 PE=4 SV=1				3.37	unigene	unique
L_10497_c0_g1_i2	gi|147779475|emb|CAN63295.1|	PREDICTED: uncharacterized protein LOC105761952 [Gossypium raimondii]	tr|A5BAU2|A5BAU2_VITVI Uncharacterized protein OS=Vitis vinifera GN=VITISV_032981 PE=4 SV=1				0.49
L_10498_c0_g1_i1							2.07	unigene	common	C_20885_c1_g3_i8	94.7	0
L_10499_c0_g1_i1	gi|253761799|ref|XP_002489274.1|	hypothetical protein SORBIDRAFT_0011s012860 [Sorghum bicolor]	tr|C6JRP7|C6JRP7_SORBI Uncharacterized protein Sb0011s012860 OS=Sorghum bicolor GN=Sb0011s012860 PE=4 SV=1		XP_015616322.1 uncharacterized protein LOC107279392 [Oryza sativa Japonica Group]		0.85
L_10499_c0_g2_i1	gi|253761799|ref|XP_002489274.1|	hypothetical protein SORBIDRAFT_0011s012860 [Sorghum bicolor]	tr|C6JRP7|C6JRP7_SORBI Uncharacterized protein Sb0011s012860 OS=Sorghum bicolor GN=Sb0011s012860 PE=4 SV=1		XP_025877668.1 uncharacterized protein LOC4351546 [Oryza sativa Japonica Group]		0.59	unigene	common	C_26511_c0_g1_i1	97.8	3e-155
L_105_c0_g1_i1							2.65	unigene	unique
L_105_c1_g1_i1							1.61	unigene	common	C_28753_c0_g1_i1	97.14	5e-133
L_10500_c0_g1_i1	gi|672129153|ref|XP_008788081.1|	PREDICTED: zinc finger protein ZAT11 [Phoenix dactylifera]	tr|M0T2N8|M0T2N8_MUSAM Uncharacterized protein OS=Musa acuminata subsp. malaccensis PE=4 SV=1		XP_015638278.1 zinc finger protein ZAT12 [Oryza sativa Japonica Group]	NP_180439.1 C2H2-type zinc finger family protein [Arabidopsis thaliana]	2.54	unigene	common	C_4433_c0_g1_i1	95.33	0
L_10501_c0_g1_i1	gi|695053067|ref|XP_009414610.1|	PREDICTED: BTB/POZ domain-containing protein At4g08455 [Musa acuminata subsp. malaccensis]	tr|M0TVK9|M0TVK9_MUSAM Uncharacterized protein OS=Musa acuminata subsp. malaccensis PE=4 SV=1		XP_015645062.1 BTB/POZ domain-containing protein At4g08455 [Oryza sativa Japonica Group]	NP_680660.3 BTB/POZ domain-containing protein [Arabidopsis thaliana]	10.64	unigene	common	C_10157_c0_g1_i1	97.9	0
L_10502_c0_g1_i1							1.67	unigene	unique
L_10503_c0_g1_i1	gi|326517519|dbj|BAK03678.1|	PREDICTED: stress-associated endoplasmic reticulum protein 2-like [Brachypodium distachyon]	tr|A0A0E0MHH7|A0A0E0MHH7_ORYPU Uncharacterized protein OS=Oryza punctata PE=4 SV=1		XP_015617027.1 stress-associated endoplasmic reticulum protein 2 isoform X2 [Oryza sativa Japonica Group]	NP_564279.1 Ribosome associated membrane protein RAMP4 [Arabidopsis thaliana]	98.49	unigene	common	C_9536_c0_g1_i1	98.33	0
L_10504_c0_g1_i1							0	unigene	common	C_25347_c0_g1_i1	95.5	9e-87
L_10505_c0_g1_i1	gi|672138666|ref|XP_008793095.1|	PREDICTED: probable ubiquitin-conjugating enzyme E2 24 isoform X2 [Phoenix dactylifera]	tr|A0A199UH91|A0A199UH91_ANACO Putative ubiquitin-conjugating enzyme E2 24 OS=Ananas comosus GN=ACMD2_22157 PE=3 SV=1		XP_015639645.1 probable ubiquitin-conjugating enzyme E2 24 [Oryza sativa Japonica Group]	NP_850218.1 phosphate 2 [Arabidopsis thaliana]	1.25	unigene	unique
L_10505_c1_g1_i1	gi|672138666|ref|XP_008793095.1|	PREDICTED: probable ubiquitin-conjugating enzyme E2 24 isoform X2 [Phoenix dactylifera]	tr|B9FLK2|B9FLK2_ORYSJ Uncharacterized protein OS=Oryza sativa subsp. japonica GN=OsJ_19508 PE=3 SV=1		XP_015639645.1 probable ubiquitin-conjugating enzyme E2 24 [Oryza sativa Japonica Group]	NP_850218.1 phosphate 2 [Arabidopsis thaliana]	1.72	unigene	common	C_13863_c1_g1_i2	97.07	0
L_10507_c0_g1_i1	gi|731911531|gb|AIZ68208.1|	PREDICTED: probable serine/threonine-protein kinase DDB_G0291350 isoform X1 [Phoenix dactylifera]	tr|A0A0A7LYW5|A0A0A7LYW5_ALBBR Serine/threonine-protein kinase 16 OS=Albuca bracteata GN=STPK-1 PE=2 SV=1	Cupriavidus_necator_N_1_uid68689	XP_015611877.1 probable serine/threonine-protein kinase DDB_G0291350 isoform X1 [Oryza sativa Japonica Group]	NP_196433.1 serine/threonine protein kinase 3 [Arabidopsis thaliana]	8.85	unigene	common	C_43544_c0_g1_i1	97.98	0
L_10508_c0_g1_i1							4.55	unigene	unique
L_10509_c0_g1_i1							2.54	unigene	common	C_4197_c0_g1_i1	96.64	2e-109
L_1051_c0_g1_i1	gi|743811207|ref|XP_010929106.1|	PREDICTED: pyruvate dehydrogenase E1 component subunit alpha-1, mitochondrial-like isoform X2 [Elaeis guineensis]	tr|A0A1J7GU13|A0A1J7GU13_LUPAN Pyruvate dehydrogenase E1 component subunit alpha OS=Lupinus angustifolius GN=TanjilG_20762 PE=4 SV=1	Octadecabacter_arcticus_238_uid54699	XP_015626335.1 pyruvate dehydrogenase E1 component subunit alpha-1, mitochondrial [Oryza sativa Japonica Group]	NP_176198.1 pyruvate dehydrogenase complex E1 alpha subunit [Arabidopsis thaliana]	68.83
L_1051_c0_g2_i1	gi|743811207|ref|XP_010929106.1|	PREDICTED: pyruvate dehydrogenase E1 component subunit alpha-1, mitochondrial-like isoform X2 [Elaeis guineensis]	tr|A0A1J7GU13|A0A1J7GU13_LUPAN Pyruvate dehydrogenase E1 component subunit alpha OS=Lupinus angustifolius GN=TanjilG_20762 PE=4 SV=1	Octadecabacter_arcticus_238_uid54699	XP_015626335.1 pyruvate dehydrogenase E1 component subunit alpha-1, mitochondrial [Oryza sativa Japonica Group]	NP_176198.1 pyruvate dehydrogenase complex E1 alpha subunit [Arabidopsis thaliana]	77.93	unigene	common	C_17504_c0_g2_i1	98.11	0
L_10510_c0_g1_i1							4.71	unigene	unique
L_10510_c0_g2_i1							3.14
L_10511_c0_g1_i1	gi|695055851|ref|XP_009416125.1|	PREDICTED: metal tolerance protein 5-like [Musa acuminata subsp. malaccensis]	tr|M0TX27|M0TX27_MUSAM Uncharacterized protein OS=Musa acuminata subsp. malaccensis PE=4 SV=1	Melioribacter_roseus_P3M_uid170941	XP_015612688.1 metal tolerance protein 5 isoform X1 [Oryza sativa Japonica Group]	NP_181477.1 Cation efflux family protein [Arabidopsis thaliana]	6.7	unigene	common	C_43328_c0_g1_i1	99.47	0
L_10511_c0_g2_i1	gi|695055851|ref|XP_009416125.1|	PREDICTED: metal tolerance protein 5-like [Musa acuminata subsp. malaccensis]	tr|M0TX27|M0TX27_MUSAM Uncharacterized protein OS=Musa acuminata subsp. malaccensis PE=4 SV=1	Melioribacter_roseus_P3M_uid170941	XP_015612688.1 metal tolerance protein 5 isoform X1 [Oryza sativa Japonica Group]	NP_181477.1 Cation efflux family protein [Arabidopsis thaliana]	10.96
L_10512_c0_g1_i1							1.21	unigene	unique
L_10512_c1_g1_i1							0	unigene	unique
L_10513_c0_g1_i1	gi|731321008|ref|XP_010671117.1|	PREDICTED: cellulose synthase-like protein D3 [Beta vulgaris subsp. vulgaris]	tr|A0A0J8CSE6|A0A0J8CSE6_BETVU Uncharacterized protein OS=Beta vulgaris subsp. vulgaris GN=BVRB_3g049840 PE=3 SV=1		XP_015643357.1 cellulose synthase-like protein D2 [Oryza sativa Japonica Group]	NP_186955.1 cellulose synthase-like D3 [Arabidopsis thaliana]	1.78	unigene	common	C_50428_c0_g1_i1	95.83	4e-95
L_10514_c0_g1_i1							1.85	unigene	common	C_33813_c0_g1_i1	98.79	2e-79
L_10514_c1_g1_i1							1.78	unigene	common	C_33026_c0_g1_i1	96.69	2e-80
L_10515_c0_g1_i1							0.46	unigene	unique
L_10515_c0_g2_i1							2.82	unigene	common	C_10704_c0_g1_i1	90.28	2e-19
L_10515_c0_g3_i1							1.33
L_10516_c0_g1_i1		PREDICTED: uncharacterized protein LOC104591054 [Nelumbo nucifera]					1.33	unigene	unique
L_10516_c1_g1_i1							1.32	unigene	unique
L_10517_c0_g1_i1	gi|672123708|ref|XP_008785221.1|	PREDICTED: probable 60S ribosomal protein L14 [Phoenix dactylifera]	tr|A0A1R3L5S5|A0A1R3L5S5_ASPOF Uncharacterized protein OS=Asparagus officinalis GN=A4U43_UnF9290 PE=4 SV=1		XP_015636847.1 60S ribosomal protein L14-1 [Oryza sativa Japonica Group]	NP_194439.1 Ribosomal protein L14 [Arabidopsis thaliana]	94.76	unigene	common	C_538_c0_g1_i1	97.19	0
L_10518_c0_g1_i1							0	unigene	unique
L_10518_c0_g2_i1							1.93
L_10518_c1_g1_i1							0.47	unigene	unique
L_10519_c0_g1_i1	gi|672142491|ref|XP_008795099.1|	PREDICTED: gibberellin receptor GID1C-like [Phoenix dactylifera]	tr|A0A142IKH6|A0A142IKH6_9ASPA Gibberellin receptor GID1a OS=Gladiolus x hybridus GN=GID1a PE=2 SV=1	Kineococcus_radiotolerans_SRS30216_uid58067	XP_015639961.1 gibberellin receptor GID1 [Oryza sativa Japonica Group]	NP_198084.1 alpha/beta-Hydrolases superfamily protein [Arabidopsis thaliana]	51.88
L_10519_c0_g2_i1	gi|672142491|ref|XP_008795099.1|	PREDICTED: gibberellin receptor GID1C-like [Phoenix dactylifera]	tr|A0A142IKH6|A0A142IKH6_9ASPA Gibberellin receptor GID1a OS=Gladiolus x hybridus GN=GID1a PE=2 SV=1	Kineococcus_radiotolerans_SRS30216_uid58067	XP_015639961.1 gibberellin receptor GID1 [Oryza sativa Japonica Group]	NP_198084.1 alpha/beta-Hydrolases superfamily protein [Arabidopsis thaliana]	8.45	unigene	common	C_18379_c0_g1_i1	98.66	0
L_10520_c0_g1_i1	gi|743871199|ref|XP_010906233.1|	PREDICTED: uncharacterized protein LOC105033223 [Elaeis guineensis]	tr|C5YF64|C5YF64_SORBI Uncharacterized protein OS=Sorghum bicolor GN=SORBI_006G203700 PE=4 SV=1		XP_015636467.1 uncharacterized protein LOC4336882 [Oryza sativa Japonica Group]	NP_564841.1 Calcium-binding EF hand family protein [Arabidopsis thaliana]	1.61	unigene	common	C_48302_c0_g1_i1	96.43	1e-101
L_10521_c0_g1_i1	gi|743854742|ref|XP_010941042.1|	PREDICTED: 40S ribosomal protein S13 [Elaeis guineensis]	tr|A5B3K9|A5B3K9_VITVI Uncharacterized protein OS=Vitis vinifera GN=VIT_15s0048g00670 PE=3 SV=1	Methanopyrus_kandleri_AV19_uid57883	XP_015649875.1 40S ribosomal protein S13-2 [Oryza sativa Japonica Group]	NP_567151.1 ribosomal protein S13A [Arabidopsis thaliana]	47.02	unigene	common	C_10551_c0_g1_i1	98.27	0
L_10522_c0_g1_i1	gi|743856008|ref|XP_010941726.1|	PREDICTED: uncharacterized protein LOC105059912 [Elaeis guineensis]	tr|A0A1U8B7D1|A0A1U8B7D1_NELNU uncharacterized protein LOC104608011 OS=Nelumbo nucifera GN=LOC104608011 PE=4 SV=1		XP_015611965.1 uncharacterized protein LOC4347850 [Oryza sativa Japonica Group]	NP_564982.1 structural polyprotein [Arabidopsis thaliana]	2.31	unigene	unique
L_10522_c0_g2_i1	gi|743856008|ref|XP_010941726.1|	PREDICTED: uncharacterized protein LOC105059912 [Elaeis guineensis]	tr|A0A1U8B7D1|A0A1U8B7D1_NELNU uncharacterized protein LOC104608011 OS=Nelumbo nucifera GN=LOC104608011 PE=4 SV=1		XP_015611965.1 uncharacterized protein LOC4347850 [Oryza sativa Japonica Group]	NP_564982.1 structural polyprotein [Arabidopsis thaliana]	39.07	unigene	common	C_10447_c0_g1_i1	97.31	0
L_10522_c1_g1_i1							2.57	unigene	common	C_27152_c0_g1_i1	99.21	3e-127
L_10523_c0_g1_i1							1.93	unigene	common	C_20131_c2_g1_i1	98.14	0
L_10523_c0_g1_i2					XP_015629759.1 serine/threonine-protein phosphatase BSL1 [Oryza sativa Japonica Group]		1.25
L_10524_c0_g1_i1	gi|743759507|ref|XP_010932606.1|	PREDICTED: C-Myc-binding protein homolog [Elaeis guineensis]	tr|A0A199V375|A0A199V375_ANACO c-Myc-binding protein OS=Ananas comosus GN=ACMD2_09310 PE=4 SV=1		XP_015645197.1 c-Myc-binding protein [Oryza sativa Japonica Group]	NP_850991.1 c-Myc-binding protein [Arabidopsis thaliana]	10.42	unigene	unique
L_10524_c0_g1_i2	gi|743759507|ref|XP_010932606.1|	PREDICTED: C-Myc-binding protein homolog [Elaeis guineensis]	tr|A0A1B6Q9G9|A0A1B6Q9G9_SORBI Uncharacterized protein OS=Sorghum bicolor GN=SORBI_3002G057500 PE=4 SV=1		XP_015645197.1 c-Myc-binding protein [Oryza sativa Japonica Group]	NP_850991.1 c-Myc-binding protein [Arabidopsis thaliana]	10.44	unigene	common	C_11303_c0_g1_i1	98.53	0
L_10525_c0_g1_i1	gi|695046473|ref|XP_009411068.1|	PREDICTED: ubiquitin-NEDD8-like protein RUB2 [Musa acuminata subsp. malaccensis]	tr|M0TKW7|M0TKW7_MUSAM Uncharacterized protein OS=Musa acuminata subsp. malaccensis PE=4 SV=1	Ruminococcus_albus_7_uid51721	XP_015641274.1 ubiquitin-NEDD8-like protein RUB2 [Oryza sativa Japonica Group]	NP_564379.2 related to ubiquitin 1 [Arabidopsis thaliana]	99.59	unigene	common	C_11075_c0_g1_i1	97.57	0
L_10526_c0_g1_i1	gi|672175237|ref|XP_008807665.1|	PREDICTED: protein FAM32A-like [Phoenix dactylifera]	tr|A0A0V0YQ06|A0A0V0YQ06_9BILA Uncharacterized protein (Fragment) OS=Trichinella patagoniensis GN=T12_11090 PE=4 SV=1		XP_015626870.1 protein FAM32A-like [Oryza sativa Japonica Group]	NP_564006.1 7-dehydrocholesterol reductase-like protein [Arabidopsis thaliana]	19.14	unigene	common	C_33111_c0_g1_i1	99.38	2e-167
L_10527_c0_g1_i1							2.24	unigene	unique
L_10528_c0_g1_i1							2.22	unigene	common	C_42297_c0_g1_i1	95.94	0
L_10529_c0_g1_i1							2.82	unigene	common	C_22267_c0_g1_i1	90.26	2e-65
L_10529_c0_g2_i1							3.6	unigene	unique
L_1053_c0_g1_i1	gi|720010751|ref|XP_010259345.1|	PREDICTED: adrenodoxin-like protein 2, mitochondrial isoform X2 [Nelumbo nucifera]	tr|A0A1U7ZXU2|A0A1U7ZXU2_NELNU uncharacterized protein LOC104598811 isoform X2 OS=Nelumbo nucifera GN=LOC104598811 PE=4 SV=1		XP_015647181.1 adrenodoxin-like protein 2, mitochondrial isoform X1 [Oryza sativa Japonica Group]	NP_849415.1 MITOCHONDRIAL FERREDOXIN 2 [Arabidopsis thaliana]	6.76	unigene	common	C_12685_c0_g1_i1	98.95	0
L_1053_c0_g2_i1	gi|672128259|ref|XP_008787613.1|	PREDICTED: adrenodoxin homolog isoform X1 [Phoenix dactylifera]			XP_015612701.1 uncharacterized protein LOC4347157 isoform X3 [Oryza sativa Japonica Group]		0	unigene	unique
L_10530_c0_g1_i1							4.57	unigene	common	C_52699_c0_g1_i1	98.36	0
L_10531_c0_g1_i1							0	unigene	unique
L_10531_c0_g1_i2							2.01	unigene	unique
L_10531_c1_g1_i1							1.84	unigene	unique
L_10532_c1_g1_i1							1.16	unigene	common	C_36310_c0_g1_i1	99.06	7e-106
L_10533_c0_g1_i1	gi|743847032|ref|XP_010938997.1|	PREDICTED: NADH dehydrogenase [ubiquinone] iron-sulfur protein 4, mitochondrial [Elaeis guineensis]	tr|M0UBV2|M0UBV2_MUSAM Uncharacterized protein OS=Musa acuminata subsp. malaccensis PE=4 SV=1		XP_015647935.1 NADH dehydrogenase [ubiquinone] iron-sulfur protein 4, mitochondrial [Oryza sativa Japonica Group]	NP_201560.1 NADH-ubiquinone oxidoreductase-like protein [Arabidopsis thaliana]	103.23	unigene	common	C_11211_c0_g1_i1	98.21	0
L_10534_c0_g1_i1	gi|764582465|ref|XP_011464127.1|	PREDICTED: dehydrodolichyl diphosphate syntase complex subunit NUS1 [Fragaria vesca subsp. vesca]	tr|A0A1J7HXM4|A0A1J7HXM4_LUPAN Uncharacterized protein OS=Lupinus angustifolius GN=TanjilG_22953 PE=4 SV=1		XP_015631069.1 dehydrodolichyl diphosphate synthase complex subunit NUS1 isoform X6 [Oryza sativa Japonica Group]	NP_001077518.1 Undecaprenyl pyrophosphate synthetase family protein [Arabidopsis thaliana]	0.75	unigene	unique
L_10534_c0_g2_i1	gi|764582465|ref|XP_011464127.1|	PREDICTED: dehydrodolichyl diphosphate syntase complex subunit NUS1 [Fragaria vesca subsp. vesca]	tr|A0A1J7HXM4|A0A1J7HXM4_LUPAN Uncharacterized protein OS=Lupinus angustifolius GN=TanjilG_22953 PE=4 SV=1		XP_015631069.1 dehydrodolichyl diphosphate synthase complex subunit NUS1 isoform X6 [Oryza sativa Japonica Group]	NP_001077518.1 Undecaprenyl pyrophosphate synthetase family protein [Arabidopsis thaliana]	0.75
L_10535_c0_g1_i1							1.31	unigene	common	C_25303_c0_g1_i1	97.09	0
L_10535_c1_g1_i1							2.12	unigene	unique
L_10535_c2_g1_i1							3.25	unigene	unique
L_10536_c0_g1_i1							2.56	unigene	unique
L_10537_c0_g1_i1							1.68	unigene	common	C_666_c0_g1_i1	95.65	6e-69
L_10537_c0_g2_i1							3.19
L_10538_c0_g1_i1	gi|719972059|ref|XP_010276442.1|	PREDICTED: pentatricopeptide repeat-containing protein At4g21065-like [Nelumbo nucifera]	tr|A0A1D1Y5C1|A0A1D1Y5C1_9ARAE Pentatricopeptide repeat-containing protein At2g02980 OS=Anthurium amnicola GN=PCMP-H26_1 PE=4 SV=1		XP_015633386.1 pentatricopeptide repeat-containing protein At4g38010 [Oryza sativa Japonica Group]	NP_001078415.1 Tetratricopeptide repeat (TPR)-like superfamily protein [Arabidopsis thaliana]	1.44	unigene	common	C_4118_c1_g1_i1	97.65	0
L_10539_c0_g1_i1	gi|672142760|ref|XP_008795243.1|	PREDICTED: uncharacterized protein LOC103711048 [Phoenix dactylifera]	tr|M0T9R5|M0T9R5_MUSAM Uncharacterized protein OS=Musa acuminata subsp. malaccensis PE=3 SV=1	Turneriella_parva_DSM_21527_uid168321	XP_015633926.1 uncharacterized protein LOC4335917 [Oryza sativa Japonica Group]	NP_849898.1 Uncharacterized protein family UPF0090 [Arabidopsis thaliana]	0.68	unigene	common	C_11239_c0_g1_i1	98.2	0
L_10539_c0_g2_i1	gi|672142760|ref|XP_008795243.1|	PREDICTED: uncharacterized protein LOC103711048 [Phoenix dactylifera]	tr|M0T9R5|M0T9R5_MUSAM Uncharacterized protein OS=Musa acuminata subsp. malaccensis PE=3 SV=1	Turneriella_parva_DSM_21527_uid168321	XP_015633926.1 uncharacterized protein LOC4335917 [Oryza sativa Japonica Group]	NP_849898.1 Uncharacterized protein family UPF0090 [Arabidopsis thaliana]	1.36
L_10540_c0_g1_i1	gi|743851608|ref|XP_010940175.1|	PREDICTED: ATP-dependent RNA helicase-like protein DB10 isoform X1 [Elaeis guineensis]	tr|B9IJL9|B9IJL9_POPTR Uncharacterized protein OS=Populus trichocarpa GN=POPTR_0017s10760g PE=3 SV=1	Collimonas_fungivorans_Ter331_uid70793	XP_015621421.1 DEAD-box ATP-dependent RNA helicase 14 isoform X2 [Oryza sativa Japonica Group]	NP_566141.1 DEAD box RNA helicase 1 [Arabidopsis thaliana]	4.66	unigene	common	C_24581_c0_g1_i1	98.22	0
L_10541_c0_g1_i1							3.95	unigene	unique
L_10542_c0_g1_i1							3.64	unigene	common	C_7283_c0_g1_i1	96.47	0
L_10543_c0_g1_i1	gi|645260636|ref|XP_008235921.1|	PREDICTED: uncharacterized protein At4g08330, chloroplastic-like [Prunus mume]	tr|B9SF11|B9SF11_RICCO Uncharacterized protein OS=Ricinus communis GN=RCOM_1212020 PE=4 SV=1		XP_015639308.1 uncharacterized protein At4g08330, chloroplastic [Oryza sativa Japonica Group]	NP_001190689.1 hypothetical protein AT4G08330 [Arabidopsis thaliana]	2.19	unigene	common	C_4237_c0_g1_i1	95.56	0
L_10543_c1_g1_i1	gi|502157051|ref|XP_004510741.1|	PREDICTED: uncharacterized protein At4g08330, chloroplastic-like [Cicer arietinum]	tr|A0A0E0F4I1|A0A0E0F4I1_9ORYZ Uncharacterized protein OS=Oryza meridionalis PE=4 SV=1		XP_015650941.1 uncharacterized protein At4g08330, chloroplastic [Oryza sativa Japonica Group]	NP_192573.1 hypothetical protein AT4G08330 [Arabidopsis thaliana]	3.95	unigene	unique
L_10544_c0_g1_i1							1.85	unigene	common	C_15053_c0_g2_i1	97.66	0
L_10545_c0_g1_i1	gi|568214964|ref|NP_001275435.1|	triosphosphate isomerase-like protein [Solanum tuberosum]	tr|Q3HRV9|Q3HRV9_SOLTU Triosphosphate isomerase-like protein OS=Solanum tuberosum PE=2 SV=1	Thalassolituus_oleivorans_MIL_1_uid195604	XP_015621507.1 triosephosphate isomerase, cytosolic [Oryza sativa Japonica Group]	NP_191104.1 triosephosphate isomerase [Arabidopsis thaliana]	35.38	unigene	common	C_15125_c0_g1_i1	98.76	0
L_10545_c0_g2_i1	gi|568214964|ref|NP_001275435.1|	triosphosphate isomerase-like protein [Solanum tuberosum]	tr|Q3HRV9|Q3HRV9_SOLTU Triosphosphate isomerase-like protein OS=Solanum tuberosum PE=2 SV=1	Chloroherpeton_thalassium_ATCC_35110_uid59187	XP_015621507.1 triosephosphate isomerase, cytosolic [Oryza sativa Japonica Group]	NP_191104.1 triosephosphate isomerase [Arabidopsis thaliana]	28.25
L_10546_c0_g1_i1							0.7	unigene	unique
L_10546_c0_g1_i2							0.6
L_10546_c0_g1_i3							1.14	unigene	unique
L_10547_c0_g1_i1	gi|743813499|ref|XP_010929739.1|	PREDICTED: ankyrin repeat and SAM domain-containing protein 6-like isoform X2 [Elaeis guineensis]	tr|A0A1U8B097|A0A1U8B097_NELNU ankyrin repeat and SAM domain-containing protein 6-like OS=Nelumbo nucifera GN=LOC104609408 PE=4 SV=1		XP_015636980.1 ankyrin repeat and SAM domain-containing protein 6 [Oryza sativa Japonica Group]	NP_566300.1 Sterile alpha motif (SAM) domain-containing protein [Arabidopsis thaliana]	21.89	unigene	common	C_17913_c0_g1_i2	97.65	0
L_10547_c0_g1_i2	gi|672142180|ref|XP_008794944.1|	PREDICTED: SEC23-interacting protein-like isoform X1 [Phoenix dactylifera]	tr|A0A1D1XJZ2|A0A1D1XJZ2_9ARAE SEC23-interacting protein OS=Anthurium amnicola GN=SEC23IP PE=4 SV=1		XP_015636980.1 ankyrin repeat and SAM domain-containing protein 6 [Oryza sativa Japonica Group]	NP_001327914.1 Sterile alpha motif (SAM) domain-containing protein [Arabidopsis thaliana]	1.33
L_10548_c0_g1_i1		hypothetical protein [Zea mays]			XP_015622760.1 serine/threonine protein phosphatase 2A regulatory subunit B''beta [Oryza sativa Japonica Group]		0.55	unigene	unique
L_10549_c0_g1_i1							1.79	unigene	unique
L_10549_c1_g1_i1							1.25	unigene	unique
L_1055_c0_g1_i1							0.81	unigene	unique
L_1055_c0_g2_i1							1.09	unigene	unique
L_10550_c0_g1_i1	gi|672160534|ref|XP_008800050.1|	PREDICTED: uncharacterized protein LOC103714543 isoform X2 [Phoenix dactylifera]	tr|A0A1U8AKQ7|A0A1U8AKQ7_NELNU uncharacterized protein LOC104601289 OS=Nelumbo nucifera GN=LOC104601289 PE=4 SV=1		XP_015625824.1 uncharacterized protein LOC4330901 isoform X1 [Oryza sativa Japonica Group]	NP_850275.1 TRF-like 8 [Arabidopsis thaliana]	0.28	unigene	common	C_26837_c0_g1_i1	98.19	0
L_10550_c0_g2_i1	gi|672160534|ref|XP_008800050.1|	PREDICTED: uncharacterized protein LOC103714543 isoform X2 [Phoenix dactylifera]	tr|A0A1U8AKQ7|A0A1U8AKQ7_NELNU uncharacterized protein LOC104601289 OS=Nelumbo nucifera GN=LOC104601289 PE=4 SV=1		XP_015625824.1 uncharacterized protein LOC4330901 isoform X1 [Oryza sativa Japonica Group]	NP_850275.1 TRF-like 8 [Arabidopsis thaliana]	1.13
L_10550_c1_g1_i1	gi|743776594|ref|XP_010918708.1|	PREDICTED: uncharacterized protein LOC105043012 [Elaeis guineensis]	tr|A0A1U8Q2T2|A0A1U8Q2T2_NELNU uncharacterized protein LOC104595064 isoform X2 OS=Nelumbo nucifera GN=LOC104595064 PE=4 SV=1		XP_015625825.1 uncharacterized protein LOC4330901 isoform X2 [Oryza sativa Japonica Group]	NP_974133.1 TRF-like 6 [Arabidopsis thaliana]	0.79	unigene	common	C_34975_c0_g1_i1	100	2e-103
L_10551_c0_g1_i1							1.6	unigene	unique
L_10552_c0_g1_i1	gi|764561116|ref|XP_011461293.1|	PREDICTED: tetratricopeptide repeat protein 1-like [Fragaria vesca subsp. vesca]	tr|A0A199UNA1|A0A199UNA1_ANACO Tetratricopeptide repeat protein 1 OS=Ananas comosus GN=ACMD2_19466 PE=4 SV=1		XP_015612856.1 tetratricopeptide repeat protein 1 [Oryza sativa Japonica Group]	NP_194777.3 Tetratricopeptide repeat (TPR)-like superfamily protein [Arabidopsis thaliana]	4.62	unigene	common	C_3976_c0_g1_i1	98.32	0
L_10553_c0_g1_i1	gi|743792976|ref|XP_010923813.1|	PREDICTED: leucine-rich repeat receptor-like serine/threonine-protein kinase At1g17230 isoform X4 [Elaeis guineensis]	tr|M0SSU9|M0SSU9_MUSAM Uncharacterized protein OS=Musa acuminata subsp. malaccensis PE=3 SV=1	Acidaminococcus_intestini_RyC_MR95_uid74445	XP_015645044.1 leucine-rich repeat receptor-like serine/threonine-protein kinase At1g17230 [Oryza sativa Japonica Group]	NP_001322898.1 Leucine-rich receptor-like protein kinase family protein [Arabidopsis thaliana]	1.44	unigene	unique
L_10553_c1_g1_i1	gi|743792976|ref|XP_010923813.1|	PREDICTED: leucine-rich repeat receptor-like serine/threonine-protein kinase At1g17230 isoform X4 [Elaeis guineensis]	tr|A0A199W236|A0A199W236_ANACO Leucine-rich repeat receptor-like serine/threonine-protein kinase (Fragment) OS=Ananas comosus GN=ACMD2_00172 PE=3 SV=1	Flavobacterium_johnsoniae_UW101_uid58493	XP_015645044.1 leucine-rich repeat receptor-like serine/threonine-protein kinase At1g17230 [Oryza sativa Japonica Group]	NP_001322897.1 Leucine-rich receptor-like protein kinase family protein [Arabidopsis thaliana]	1.42	unigene	common	C_5018_c0_g2_i1	99.24	0
L_10554_c0_g1_i1							1.98	unigene	common	C_664_c0_g2_i1	96.82	0
L_10554_c0_g1_i2							5.05
L_10554_c0_g2_i1							2.91	unigene	unique
L_10555_c0_g1_i1							2.22	unigene	unique
L_10556_c0_g1_i1							1.36	unigene	unique
L_10557_c0_g1_i1							1.07	unigene	unique
L_10557_c0_g1_i2							0
L_10558_c0_g1_i1	gi|573945787|ref|XP_006655230.1|	PREDICTED: DNA primase small subunit-like [Oryza brachyantha]	tr|M0YEM6|M0YEM6_HORVV Uncharacterized protein OS=Hordeum vulgare subsp. vulgare PE=4 SV=1		XP_015638285.1 DNA primase small subunit [Oryza sativa Japonica Group]	NP_199003.5 DNA primase POLA3 [Arabidopsis thaliana]	1.64	unigene	common	C_24179_c0_g1_i1	98.67	0
L_10559_c0_g1_i1							0	unigene	unique
L_1056_c0_g1_i1							1.37	unigene	unique
L_10560_c0_g1_i1	gi|695026634|ref|XP_009400623.1|	PREDICTED: uncharacterized protein LOC103984788 [Musa acuminata subsp. malaccensis]	tr|A0A199V5S9|A0A199V5S9_ANACO Putative helicase MAGATAMA 3 OS=Ananas comosus GN=ACMD2_11446 PE=4 SV=1		XP_015635403.1 LOW QUALITY PROTEIN: uncharacterized protein LOC9266263 [Oryza sativa Japonica Group]		1.11	unigene	common	C_4417_c0_g1_i1	98.04	0
L_10560_c0_g2_i1	gi|695026634|ref|XP_009400623.1|	PREDICTED: uncharacterized protein LOC103984788 [Musa acuminata subsp. malaccensis]	tr|A0A199V5S9|A0A199V5S9_ANACO Putative helicase MAGATAMA 3 OS=Ananas comosus GN=ACMD2_11446 PE=4 SV=1		XP_015635403.1 LOW QUALITY PROTEIN: uncharacterized protein LOC9266263 [Oryza sativa Japonica Group]		1.11
L_10560_c1_g1_i1							2.08	unigene	common	C_4417_c1_g1_i1	97.4	4e-167
L_10561_c0_g1_i1	gi|802615833|ref|XP_012075316.1|	PREDICTED: trihelix transcription factor GT-2-like [Jatropha curcas]	tr|A0A067KGU3|A0A067KGU3_JATCU Uncharacterized protein OS=Jatropha curcas GN=JCGZ_09486 PE=4 SV=1		XP_025878531.1 trihelix transcription factor GTL1 isoform X2 [Oryza sativa Japonica Group]	NP_177815.1 Duplicated homeodomain-like superfamily protein [Arabidopsis thaliana]	1.38	unigene	common	C_33260_c0_g1_i1	96.62	1e-136
L_10563_c0_g1_i1	gi|695037933|ref|XP_009406464.1|	PREDICTED: non-lysosomal glucosylceramidase-like [Musa acuminata subsp. malaccensis]					1.1	unigene	unique
L_10564_c0_g1_i1							2.19	unigene	unique
L_10565_c0_g1_i1	gi|115465335|ref|NP_001056267.1|	Os05g0554100 [Oryza sativa Japonica Group]	tr|A0A0E0DUK7|A0A0E0DUK7_9ORYZ Uncharacterized protein OS=Oryza meridionalis PE=3 SV=1	Candidatus_Liberibacter_solanacearum_CLso_ZC1_uid61245	XP_025881384.1 uncharacterized protein LOC4339552 [Oryza sativa Japonica Group]	NP_564986.1 ribosomal protein L7/L12 domain-containing protein [Arabidopsis thaliana]	9.44	unigene	common	C_6052_c0_g1_i1	97.26	0
L_10566_c0_g1_i1	gi|672202020|ref|XP_008778281.1|	PREDICTED: F-box protein At1g70590 isoform X1 [Phoenix dactylifera]	tr|M0TYB0|M0TYB0_MUSAM Uncharacterized protein OS=Musa acuminata subsp. malaccensis PE=4 SV=1	Magnetococcus_MC_1_uid57833	XP_015634995.1 F-box protein At1g70590 isoform X2 [Oryza sativa Japonica Group]	NP_564992.1 F-box family protein [Arabidopsis thaliana]	3.34	unigene	common	C_20487_c0_g1_i1	95.55	0
L_10567_c0_g1_i1							0.5
L_10567_c0_g2_i1							13.81
L_10567_c0_g3_i1							0.23	unigene	common	C_249_c0_g1_i1	92.61	4e-76
L_10567_c0_g4_i1							2.76
L_10568_c0_g1_i1							0.43	unigene	common	C_22175_c0_g1_i1	97.96	2e-169
L_10568_c0_g2_i1							0.87
L_10569_c0_g1_i1							2.92	unigene	unique
L_10569_c0_g2_i1							0.91	unigene	common	C_16356_c0_g1_i1	93.62	0
L_10570_c0_g1_i1	gi|743761900|ref|XP_010905374.1|	PREDICTED: uncharacterized protein LOC105032590 [Elaeis guineensis]	tr|A0A1U8AZY9|A0A1U8AZY9_NELNU uncharacterized protein LOC104605637 isoform X2 OS=Nelumbo nucifera GN=LOC104605637 PE=4 SV=1		XP_015645128.1 uncharacterized protein LOC4343623 [Oryza sativa Japonica Group]	NP_974063.1 bromodomain 4 [Arabidopsis thaliana]	1.83	unigene	unique
L_10571_c0_g1_i1	gi|672181904|ref|XP_008811185.1|	PREDICTED: H/ACA ribonucleoprotein complex subunit 2-like protein [Phoenix dactylifera]	tr|A0A0D9WP70|A0A0D9WP70_9ORYZ Uncharacterized protein OS=Leersia perrieri PE=4 SV=1	Nanoarchaeum_equitans_Kin4_M_uid58009	XP_015641476.1 H/ACA ribonucleoprotein complex subunit 2-like protein [Oryza sativa Japonica Group]	NP_196435.1 Ribosomal protein L7Ae/L30e/S12e/Gadd45 family protein [Arabidopsis thaliana]	42.27	unigene	common	C_10314_c0_g1_i1	95.26	0
L_10572_c0_g1_i1							1.95	unigene	unique
L_10573_c0_g1_i1							11.01	unigene	unique
L_10574_c0_g1_i1							0.91	unigene	common	C_48366_c0_g1_i1	95.86	7e-132
L_10574_c0_g2_i1							0
L_10574_c1_g1_i1							1.38	unigene	common	C_12125_c0_g1_i1	89.22	4e-51
L_10575_c0_g1_i1	gi|672160115|ref|XP_008799831.1|	PREDICTED: uncharacterized protein LOC103714387 isoform X2 [Phoenix dactylifera]	tr|M0RUU9|M0RUU9_MUSAM Uncharacterized protein OS=Musa acuminata subsp. malaccensis PE=4 SV=1		XP_015637004.2 uncharacterized protein LOC4335691 [Oryza sativa Japonica Group]	NP_001318517.1 RNA polymerase III RPC4 [Arabidopsis thaliana]	3.78	unigene	common	C_3724_c0_g1_i1	95.3	0
L_10576_c0_g1_i1	gi|672206093|ref|XP_008779339.1|	PREDICTED: probable L-ascorbate peroxidase 4, partial [Phoenix dactylifera]	tr|A0A1U8FMN1|A0A1U8FMN1_CAPAN L-ascorbate peroxidase 3, peroxisomal-like isoform X2 OS=Capsicum annuum GN=LOC107859857 PE=3 SV=1		XP_015650808.1 probable L-ascorbate peroxidase 4, peroxisomal [Oryza sativa Japonica Group]	NP_195226.1 ascorbate peroxidase 3 [Arabidopsis thaliana]	6.72	unigene	unique
L_10577_c0_g1_i1	gi|672164008|ref|XP_008801868.1|	PREDICTED: uncharacterized protein LOC103715870 [Phoenix dactylifera]	tr|A0A199V7S2|A0A199V7S2_ANACO Uncharacterized protein OS=Ananas comosus GN=ACMD2_14684 PE=4 SV=1		XP_015619907.1 uncharacterized protein LOC4351860 [Oryza sativa Japonica Group]	NP_174106.1 RUN/FYVE domain protein [Arabidopsis thaliana]	2.64	unigene	unique
L_10578_c0_g1_i1							1.51	unigene	common	C_29191_c0_g1_i1	98.56	0
L_10579_c0_g1_i1							1.08	unigene	common	C_20163_c5_g1_i1	87.44	5e-65
L_1058_c0_g1_i1							1.27	unigene	unique
L_10580_c0_g1_i1							1.36	unigene	unique
L_10580_c1_g1_i1							2.53	unigene	common	C_31806_c0_g1_i1	97.26	1e-65
L_10582_c0_g1_i1		PREDICTED: formin-A-like [Elaeis guineensis]			XP_015646720.1 protein PYRICULARIA ORYZAE RESISTANCE 21 isoform X1 [Oryza sativa Japonica Group]		19.85	unigene	common	C_8307_c0_g2_i1	81.9	4e-46
L_10583_c0_g1_i1							2.14	unigene	unique
L_10583_c0_g2_i1							1.52	unigene	unique
L_10584_c0_g1_i1	gi|672133455|ref|XP_008790349.1|	PREDICTED: uncharacterized protein LOC103707589 [Phoenix dactylifera]	tr|M0SHX3|M0SHX3_MUSAM Uncharacterized protein OS=Musa acuminata subsp. malaccensis PE=4 SV=1		XP_015613369.1 uncharacterized protein LOC4348287 [Oryza sativa Japonica Group]	NP_566937.1 anti-muellerian hormone type-2 receptor [Arabidopsis thaliana]	4.21	unigene	common	C_911_c0_g1_i1	98.65	0
L_10585_c0_g1_i1							4	unigene	common	C_20306_c0_g1_i1	97.23	1e-137
L_10585_c1_g1_i1							1.03	unigene	unique
L_10585_c2_g1_i1	gi|297728793|ref|NP_001176760.1|	Os12g0116400 [Oryza sativa Japonica Group]	tr|A0A0E0MBR3|A0A0E0MBR3_ORYPU Uncharacterized protein OS=Oryza punctata PE=4 SV=1		XP_015616443.1 probable WRKY transcription factor 70 isoform X2 [Oryza sativa Japonica Group]	NP_181607.1 WRKY DNA-binding protein 54 [Arabidopsis thaliana]	1.33	unigene	common	C_20306_c0_g1_i3	98.41	0
L_10586_c0_g1_i1	gi|802577334|ref|XP_012068943.1|	PREDICTED: uncharacterized protein LOC105631433 [Jatropha curcas]	tr|A0A067L9J8|A0A067L9J8_JATCU Uncharacterized protein OS=Jatropha curcas GN=JCGZ_24743 PE=4 SV=1		XP_015623893.1 keratin, type II cytoskeletal 1 [Oryza sativa Japonica Group]	NP_196758.1 ABC family ABC transporter, putative (DUF3511) [Arabidopsis thaliana]	48.63	unigene	common	C_13956_c0_g1_i1	96.42	0
L_10588_c0_g1_i1							0.33	unigene	unique
L_10588_c1_g1_i1							1.26	unigene	unique
L_1059_c0_g1_i1	gi|695079860|ref|XP_009387359.1|	PREDICTED: uncharacterized protein LOC103974294 [Musa acuminata subsp. malaccensis]	tr|M0U9X8|M0U9X8_MUSAM Uncharacterized protein OS=Musa acuminata subsp. malaccensis PE=4 SV=1		XP_015634488.1 uncharacterized protein LOC4335053 isoform X2 [Oryza sativa Japonica Group]	NP_001077561.1 histone deacetylase complex subunit [Arabidopsis thaliana]	4.09	unigene	common	C_10954_c0_g1_i3	98.94	0
L_1059_c0_g2_i1	gi|695079860|ref|XP_009387359.1|	PREDICTED: uncharacterized protein LOC103974294 [Musa acuminata subsp. malaccensis]	tr|M0U9X8|M0U9X8_MUSAM Uncharacterized protein OS=Musa acuminata subsp. malaccensis PE=4 SV=1		XP_015634488.1 uncharacterized protein LOC4335053 isoform X2 [Oryza sativa Japonica Group]	NP_001321933.1 histone deacetylase complex subunit [Arabidopsis thaliana]	0
L_10590_c0_g1_i1							1.32
L_10590_c0_g2_i1							0.96	unigene	unique
L_10590_c1_g1_i1							2.38	unigene	unique
L_10591_c0_g1_i1	gi|672189693|ref|XP_008775053.1|	PREDICTED: probable peptide/nitrate transporter At3g43790 isoform X4 [Phoenix dactylifera]	tr|A0A0E0MJB2|A0A0E0MJB2_ORYPU Uncharacterized protein OS=Oryza punctata PE=4 SV=1		XP_015638566.1 protein ZINC INDUCED FACILITATOR 1 [Oryza sativa Japonica Group]	NP_001326437.1 zinc induced facilitator-like 2 [Arabidopsis thaliana]	1.37
L_10591_c0_g2_i1	gi|672189693|ref|XP_008775053.1|	PREDICTED: probable peptide/nitrate transporter At3g43790 isoform X4 [Phoenix dactylifera]	tr|A0A0E0BEZ3|A0A0E0BEZ3_9ORYZ Uncharacterized protein OS=Oryza glumipatula PE=4 SV=1		XP_015617741.1 protein ZINC INDUCED FACILITATOR-LIKE 1 isoform X6 [Oryza sativa Japonica Group]	NP_001326437.1 zinc induced facilitator-like 2 [Arabidopsis thaliana]	0.48	unigene	unique
L_10592_c0_g1_i1	gi|695003436|ref|XP_009385432.1|	PREDICTED: E3 ubiquitin-protein ligase RGLG2-like [Musa acuminata subsp. malaccensis]	tr|M0S5D8|M0S5D8_MUSAM Uncharacterized protein OS=Musa acuminata subsp. malaccensis PE=4 SV=1		XP_015643162.1 E3 ubiquitin-protein ligase RGLG2 [Oryza sativa Japonica Group]	NP_186814.1 RING domain ligase1 [Arabidopsis thaliana]	21.58	unigene	common	C_19930_c2_g1_i4	98.44	0
L_10593_c0_g1_i1							2.79	unigene	common	C_3456_c0_g1_i1	96.71	0
L_10593_c1_g1_i1							1.42	unigene	unique
L_10594_c0_g1_i1							1.87	unigene	common	C_30634_c0_g1_i1	97.13	5e-79
L_10595_c0_g1_i1							1.25	unigene	unique
L_10595_c0_g2_i1							0.94
L_10596_c0_g1_i1							1.45	unigene	common	C_4140_c0_g1_i1	92.49	6e-81
L_10597_c0_g1_i1							2.45	unigene	unique
L_10597_c1_g1_i1							1.99	unigene	unique
L_10599_c0_g1_i1	gi|672161649|ref|XP_008800648.1|	PREDICTED: LOB domain-containing protein 38-like [Phoenix dactylifera]	tr|M0SFV2|M0SFV2_MUSAM Uncharacterized protein OS=Musa acuminata subsp. malaccensis PE=4 SV=1		XP_015629353.1 LOB domain-containing protein 37 [Oryza sativa Japonica Group]	NP_190563.1 LOB domain-containing protein 38 [Arabidopsis thaliana]	14.53	unigene	common	C_18391_c1_g1_i2	97	0
L_10599_c0_g1_i2	gi|672161649|ref|XP_008800648.1|	PREDICTED: LOB domain-containing protein 38-like [Phoenix dactylifera]	tr|M0SNT0|M0SNT0_MUSAM Uncharacterized protein OS=Musa acuminata subsp. malaccensis PE=4 SV=1		XP_015629353.1 LOB domain-containing protein 37 [Oryza sativa Japonica Group]	NP_190563.1 LOB domain-containing protein 38 [Arabidopsis thaliana]	1.83	unigene	common	C_18391_c1_g1_i1	96.99	0
L_106_c0_g1_i1							2.06	unigene	common	C_22089_c0_g1_i1	96.68	1e-111
L_1060_c0_g1_i1							0.85	unigene	unique
L_10600_c0_g1_i1							1.19	unigene	unique
L_10601_c0_g1_i1							4.56	unigene	unique
L_10601_c1_g1_i1							1.93	unigene	common	C_11943_c2_g1_i1	97.38	4e-166
L_10602_c0_g1_i1							1.48	unigene	common	C_45864_c0_g1_i1	98.13	4e-47
L_10602_c1_g1_i1							1.99	unigene	unique
L_10603_c0_g1_i1	gi|743757144|ref|XP_010920494.1|	PREDICTED: protein FAR1-RELATED SEQUENCE 4-like isoform X2 [Elaeis guineensis]	tr|A0A151RES9|A0A151RES9_CAJCA Protein FAR1-RELATED SEQUENCE 5 (Fragment) OS=Cajanus cajan GN=KK1_037493 PE=4 SV=1		XP_015625321.1 protein FAR1-RELATED SEQUENCE 6 isoform X2 [Oryza sativa Japonica Group]	NP_195531.1 FAR1-related sequence 5 [Arabidopsis thaliana]	4.12	unigene	unique
L_10604_c0_g1_i1							0.76	unigene	common	C_20545_c0_g2_i1	95.48	1e-64
L_10604_c0_g2_i1		PREDICTED: histidine protein methyltransferase 1 homolog [Elaeis guineensis]					0.38
L_10605_c0_g1_i1							1.26
L_10605_c0_g2_i1							0.49	unigene	unique
L_10606_c0_g1_i1	gi|672117121|ref|XP_008781740.1|	PREDICTED: uncharacterized protein LOC103701466 [Phoenix dactylifera]	tr|A0A1D1XEB6|A0A1D1XEB6_9ARAE Uncharacterized protein OS=Anthurium amnicola GN=g.84937 PE=4 SV=1		XP_015648396.1 uncharacterized protein LOC4346057 [Oryza sativa Japonica Group]	NP_188661.2 DUF1666 family protein (DUF1666) [Arabidopsis thaliana]	1.93	unigene	common	C_5651_c0_g2_i1	98.56	0
L_10606_c0_g2_i1							0.59
L_10607_c0_g1_i1	gi|720080998|ref|XP_010242143.1|	PREDICTED: protein transport protein Sec61 subunit alpha [Nelumbo nucifera]	tr|A0A1R3L6B5|A0A1R3L6B5_ASPOF Uncharacterized protein OS=Asparagus officinalis GN=A4U43_UnF6860 PE=3 SV=1	Candidatus_Nitrososphaera_gargensis_Ga9_2_uid176707	XP_015612323.1 protein transport protein Sec61 subunit alpha [Oryza sativa Japonica Group]	NP_180972.1 SecY protein transport family protein [Arabidopsis thaliana]	17.61	unigene	common	C_14614_c0_g1_i3	98.21	0
L_10608_c0_g1_i1							5.89	unigene	unique
L_10609_c0_g1_i1	gi|695020915|ref|XP_009397526.1|	PREDICTED: probable lipid phosphate phosphatase beta [Musa acuminata subsp. malaccensis]	tr|M0STE4|M0STE4_MUSAM Uncharacterized protein OS=Musa acuminata subsp. malaccensis PE=4 SV=1	Methanotorris_igneus_Kol_5_uid67321	XP_025878549.1 probable lipid phosphate phosphatase beta [Oryza sativa Japonica Group]	NP_193986.1 Phosphatidic acid phosphatase (PAP2) family protein [Arabidopsis thaliana]	6.47	unigene	common	C_45464_c0_g1_i1	98.18	0
L_10609_c0_g2_i1	gi|586756568|ref|XP_006853366.1|	PREDICTED: probable lipid phosphate phosphatase beta [Amborella trichopoda]	tr|U5D390|U5D390_AMBTC Uncharacterized protein OS=Amborella trichopoda GN=AMTR_s00032p00116380 PE=4 SV=1		XP_025878549.1 probable lipid phosphate phosphatase beta [Oryza sativa Japonica Group]		0
L_10610_c0_g1_i1	gi|313184298|emb|CBL94163.1|	PREDICTED: uncharacterized protein LOC104583892 [Brachypodium distachyon]	tr|A0A1D6KG90|A0A1D6KG90_MAIZE Retrovirus-related Pol polyprotein LINE-1 OS=Zea mays GN=ZEAMMB73_Zm00001d031063 PE=4 SV=1				2.78	unigene	unique
L_10611_c0_g1_i1							2.84	unigene	common	C_45435_c0_g1_i1	97.76	6e-152
L_10611_c0_g2_i1							1.12	unigene	unique
L_10612_c0_g1_i1							1.69	unigene	unique
L_10613_c0_g1_i1	gi|672138202|ref|XP_008792848.1|	PREDICTED: LOW QUALITY PROTEIN: probable nucleoredoxin 1 [Phoenix dactylifera]	tr|A0A067K2W6|A0A067K2W6_JATCU Uncharacterized protein OS=Jatropha curcas GN=JCGZ_17753 PE=4 SV=1	Coraliomargarita_akajimensis_DSM_45221_uid47079	XP_015630417.1 probable nucleoredoxin 1-1 isoform X3 [Oryza sativa Japonica Group]	NP_564756.1 DC1 domain-containing protein [Arabidopsis thaliana]	20.88	unigene	common	C_13572_c0_g1_i2	98.95	0
L_10614_c0_g1_i1							1.05	unigene	unique
L_10614_c0_g2_i1							2.14
L_10614_c0_g3_i1							1.07
L_10615_c0_g1_i1							3.43	unigene	common	C_42902_c0_g1_i1	97.44	0
L_10616_c0_g1_i1	gi|743799541|ref|XP_010925503.1|	PREDICTED: ATP-dependent 6-phosphofructokinase 3-like isoform X1 [Elaeis guineensis]	tr|A0A199W5F0|A0A199W5F0_ANACO ATP-dependent 6-phosphofructokinase OS=Ananas comosus GN=PFK PE=3 SV=1	Spirochaeta_smaragdinae_DSM_11293_uid51369	XP_015624460.1 ATP-dependent 6-phosphofructokinase 6 isoform X1 [Oryza sativa Japonica Group]	NP_567742.1 phosphofructokinase 3 [Arabidopsis thaliana]	41.66	unigene	common	C_19435_c1_g2_i1	98.13	0
L_10617_c0_g1_i1							0.49	unigene	unique
L_10617_c0_g2_i1							0.49
L_10618_c0_g1_i1	gi|743839575|ref|XP_010937038.1|	PREDICTED: nuclear transcription factor Y subunit B-3-like [Elaeis guineensis]	tr|A0A067KTU3|A0A067KTU3_JATCU Uncharacterized protein OS=Jatropha curcas GN=JCGZ_09388 PE=4 SV=1		XP_015631006.1 nuclear transcription factor Y subunit B-8 [Oryza sativa Japonica Group]	NP_193190.1 nuclear factor Y, subunit B3 [Arabidopsis thaliana]	4.66	unigene	common	C_9756_c0_g1_i1	97.03	0
L_10619_c0_g1_i1							2.13	unigene	common	C_50296_c0_g1_i1	94.92	7e-100
L_1062_c0_g1_i1	gi|672118793|ref|XP_008782616.1|	PREDICTED: uncharacterized protein LOC103702098 [Phoenix dactylifera]	tr|M0TBK5|M0TBK5_MUSAM Uncharacterized protein OS=Musa acuminata subsp. malaccensis PE=4 SV=1		XP_015644797.1 uncharacterized protein LOC4342760 isoform X2 [Oryza sativa Japonica Group]	NP_001329143.1 zinc ion binding protein [Arabidopsis thaliana]	2.45	unigene	common	C_5122_c0_g1_i1	97.7	0
L_10620_c0_g1_i1					XP_015626684.1 adenosine kinase 2 [Oryza sativa Japonica Group]	NP_195950.1 adenosine kinase 2 [Arabidopsis thaliana]	2.04	unigene	unique
L_10620_c0_g2_i1							1.67
L_10620_c0_g3_i1							0	unigene	unique
L_10620_c0_g4_i1							0
L_10620_c1_g1_i1							1.84	unigene	unique
L_10621_c0_g1_i1							0.73
L_10621_c0_g2_i1							0.84	unigene	unique
L_10622_c0_g1_i1							2.47	unigene	common	C_39695_c0_g1_i1	97.32	6e-105
L_10623_c0_g1_i1	gi|567855479|ref|XP_006420859.1|	hypothetical protein CICLE_v10006218mg [Citrus clementina]	tr|V4U4E9|V4U4E9_9ROSI Uncharacterized protein OS=Citrus clementina GN=CICLE_v10006218mg PE=4 SV=1	Veillonella_parvula_DSM_2008_uid41927			4.26	unigene	common	C_20722_c0_g9_i4	92.58	2e-176
L_10624_c0_g1_i1	gi|743826245|ref|XP_010933232.1|	PREDICTED: probable LRR receptor-like serine/threonine-protein kinase At4g08850 [Elaeis guineensis]	tr|A0A1D5X234|A0A1D5X234_WHEAT Uncharacterized protein OS=Triticum aestivum PE=4 SV=1		XP_015627252.2 MDIS1-interacting receptor like kinase 2 [Oryza sativa Japonica Group]	NP_849538.2 Leucine-rich repeat receptor-like protein kinase family protein [Arabidopsis thaliana]	1.48	unigene	unique
L_10624_c0_g2_i1	gi|695079706|ref|XP_009387277.1|	PREDICTED: probable LRR receptor-like serine/threonine-protein kinase At4g08850 [Musa acuminata subsp. malaccensis]	tr|M0RW17|M0RW17_MUSAM Uncharacterized protein OS=Musa acuminata subsp. malaccensis PE=4 SV=1	Isosphaera_pallida_ATCC_43644_uid62207	XP_025878856.1 probable leucine-rich repeat receptor-like protein kinase At1g35710 [Oryza sativa Japonica Group]	NP_192625.4 Leucine-rich repeat receptor-like protein kinase family protein [Arabidopsis thaliana]	3.06	unigene	common	C_10909_c1_g1_i1	95.2	2e-119
L_10624_c1_g1_i1	gi|672207329|ref|XP_008779669.1|	PREDICTED: probable LRR receptor-like serine/threonine-protein kinase At4g08850, partial [Phoenix dactylifera]	tr|M0RW17|M0RW17_MUSAM Uncharacterized protein OS=Musa acuminata subsp. malaccensis PE=4 SV=1		XP_015630964.1 MDIS1-interacting receptor like kinase 2 isoform X1 [Oryza sativa Japonica Group]	NP_192625.4 Leucine-rich repeat receptor-like protein kinase family protein [Arabidopsis thaliana]	0.7	unigene	unique
L_10625_c0_g1_i1	gi|672143259|ref|XP_008795500.1|	PREDICTED: mitogen-activated protein kinase kinase 1-like isoform X2 [Phoenix dactylifera]	tr|A0A0D2U5S1|A0A0D2U5S1_GOSRA Uncharacterized protein OS=Gossypium raimondii GN=B456_013G229600 PE=3 SV=1	Candidatus_Chloracidobacterium_thermophilum_B_uid73587	XP_015621394.1 mitogen-activated protein kinase kinase 1 isoform X3 [Oryza sativa Japonica Group]	NP_200469.1 MAP kinase kinase 6 [Arabidopsis thaliana]	5.34	unigene	common	C_6536_c0_g2_i1	98.87	0
L_10627_c0_g1_i1	gi|743861488|ref|XP_010943295.1|	PREDICTED: uncharacterized protein LOC105061060 [Elaeis guineensis]	tr|M0SCA6|M0SCA6_MUSAM Uncharacterized protein OS=Musa acuminata subsp. malaccensis PE=4 SV=1		XP_015641430.1 protein MICROTUBULE BINDING PROTEIN 2C [Oryza sativa Japonica Group]	NP_196429.1 movement protein binding protein 2C [Arabidopsis thaliana]	5.89	unigene	common	C_534_c0_g1_i1	98.05	0
L_10628_c0_g1_i1							4	unigene	unique
L_10629_c0_g1_i1	gi|743831048|ref|XP_010934578.1|	PREDICTED: uncharacterized protein LOC105054706 [Elaeis guineensis]	tr|M0UBA8|M0UBA8_MUSAM Uncharacterized protein OS=Musa acuminata subsp. malaccensis PE=4 SV=1		XP_025881923.1 uncharacterized protein LOC4341696 [Oryza sativa Japonica Group]	NP_196825.1 Uncharacterized conserved protein UCP015417, vWA [Arabidopsis thaliana]	3.09	unigene	unique
L_1063_c0_g1_i1	gi|743792746|ref|XP_010923762.1|	PREDICTED: uncharacterized protein LOC105046754 isoform X9 [Elaeis guineensis]	tr|A0A199VWB0|A0A199VWB0_ANACO Membralin OS=Ananas comosus GN=ACMD2_04709 PE=4 SV=1		XP_015631938.1 membralin-like protein At1g60995 [Oryza sativa Japonica Group]	NP_001077749.1 S3 self-incompatibility locus-linked pollen protein [Arabidopsis thaliana]	2.03	unigene	unique
L_10630_c0_g1_i1							2.29
L_10630_c0_g2_i1							1.53
L_10630_c0_g2_i2							0	unigene	unique
L_10632_c0_g1_i1							0.69	unigene	unique
L_10632_c0_g1_i2							1.04	unigene	unique
L_10633_c0_g1_i1							1.75
L_10633_c0_g2_i1							1.98	unigene	unique
L_10634_c0_g1_i1	gi|672163627|ref|XP_008801670.1|	PREDICTED: uncharacterized protein LOC103715714 isoform X3 [Phoenix dactylifera]	tr|A0A1D1ZHH6|A0A1D1ZHH6_9ARAE DnaJ subfamily B member 14 OS=Anthurium amnicola GN=Dnajb14_1 PE=4 SV=1	Methanocella_arvoryzae_MRE50_uid61623	XP_015629842.1 uncharacterized protein LOC4333061 [Oryza sativa Japonica Group]	NP_001331439.1 DnaJ heat shock amino-terminal domain protein [Arabidopsis thaliana]	1.25	unigene	unique
L_10635_c0_g1_i1	gi|672117508|ref|XP_008781943.1|	PREDICTED: transducin beta-like protein 3 isoform X1 [Phoenix dactylifera]	tr|A0A199UD45|A0A199UD45_ANACO Transducin beta-like protein 3 OS=Ananas comosus GN=ACMD2_12427 PE=4 SV=1	Acaryochloris_marina_MBIC11017_uid58167	XP_015637159.1 transducin beta-like protein 3 isoform X2 [Oryza sativa Japonica Group]	NP_568338.2 Transducin family protein / WD-40 repeat family protein [Arabidopsis thaliana]	4.42	unigene	unique
L_10636_c0_g1_i1	gi|474227389|gb|EMS59505.1|	PREDICTED: probable rRNA-processing protein EBP2 homolog [Gossypium raimondii]	tr|W5E533|W5E533_WHEAT Uncharacterized protein OS=Triticum aestivum PE=4 SV=1		XP_015644887.1 probable rRNA-processing protein EBP2 homolog [Oryza sativa Japonica Group]	NP_188905.1 rRNA processing protein-like protein [Arabidopsis thaliana]	8.09	unigene	unique
L_10637_c0_g1_i1							1.61	unigene	unique
L_10637_c0_g1_i2							1.54	unigene	common	C_26460_c0_g4_i1	98.25	1e-111
L_10637_c0_g2_i1							1.55	unigene	unique
L_10637_c0_g3_i1							1.43	unigene	unique
L_10637_c0_g4_i1							0
L_10638_c0_g1_i1	gi|672139668|ref|XP_008793624.1|	PREDICTED: minor allergen Alt a 7-like [Phoenix dactylifera]	tr|V4UM76|V4UM76_9ROSI Uncharacterized protein OS=Citrus clementina GN=CICLE_v10009497mg PE=3 SV=1	Advenella_kashmirensis_WT001_uid80859	XP_015650752.1 probable NAD(P)H dehydrogenase (quinone) FQR1-like 1 [Oryza sativa Japonica Group]	NP_200261.1 flavodoxin-like quinone reductase 1 [Arabidopsis thaliana]	123.47	unigene	common	C_4653_c0_g1_i1	98.09	0
L_10639_c0_g1_i1							2.39	unigene	unique
L_10639_c0_g2_i1							0.88	unigene	common	C_47569_c0_g1_i1	98.28	9e-83
L_10639_c0_g3_i1							0
L_1064_c0_g1_i1							3.18	unigene	common	C_38090_c0_g1_i1	94.06	3e-82
L_1064_c0_g2_i1							1.91
L_10640_c0_g1_i1	gi|672172563|ref|XP_008806379.1|	PREDICTED: GLABRA2 expression modulator-like [Phoenix dactylifera]	tr|A0A199UQ78|A0A199UQ78_ANACO GLABRA2 expression modulator OS=Ananas comosus GN=ACMD2_14228 PE=4 SV=1		XP_015644520.1 GEM-like protein 1 [Oryza sativa Japonica Group]	NP_565538.1 GRAM domain family protein [Arabidopsis thaliana]	12.42	unigene	common	C_10294_c0_g1_i1	95.88	0
L_10640_c0_g2_i1	gi|672172563|ref|XP_008806379.1|	PREDICTED: GLABRA2 expression modulator-like [Phoenix dactylifera]	tr|A0A199UQ78|A0A199UQ78_ANACO GLABRA2 expression modulator OS=Ananas comosus GN=ACMD2_14228 PE=4 SV=1		XP_015644520.1 GEM-like protein 1 [Oryza sativa Japonica Group]	NP_565538.1 GRAM domain family protein [Arabidopsis thaliana]	2.41	unigene	unique
L_10641_c0_g1_i1	gi|672130593|ref|XP_008788831.1|	PREDICTED: golgin subfamily A member 3-like isoform X2 [Phoenix dactylifera]	tr|M0RYJ4|M0RYJ4_MUSAM Uncharacterized protein OS=Musa acuminata subsp. malaccensis PE=4 SV=1		XP_015644036.1 PX domain-containing protein EREL1 [Oryza sativa Japonica Group]	NP_567888.2 Phox (PX) domain-containing protein [Arabidopsis thaliana]	3.45	unigene	unique
L_10641_c1_g1_i1	gi|743808404|ref|XP_010928332.1|	PREDICTED: protein CFAP45, mitochondrial-like isoform X2 [Elaeis guineensis]	tr|M0RYJ4|M0RYJ4_MUSAM Uncharacterized protein OS=Musa acuminata subsp. malaccensis PE=4 SV=1		XP_015644036.1 PX domain-containing protein EREL1 [Oryza sativa Japonica Group]	NP_567888.2 Phox (PX) domain-containing protein [Arabidopsis thaliana]	5.71	unigene	common	C_5444_c0_g1_i1	98.75	0
L_10642_c0_g1_i1	gi|672165328|ref|XP_008802563.1|	PREDICTED: probable lysine-specific demethylase JMJ14 [Phoenix dactylifera]	tr|M0SZI4|M0SZI4_MUSAM Uncharacterized protein OS=Musa acuminata subsp. malaccensis PE=4 SV=1		XP_015626609.1 lysine-specific demethylase JMJ706-like [Oryza sativa Japonica Group]	NP_001330415.1 Transcription factor jumonji (jmj) family protein / zinc finger (C5HC2 type) family protein [Arabidopsis thaliana]	1.43	unigene	common	C_28275_c0_g1_i1	96.83	0
L_10642_c0_g2_i1	gi|672165328|ref|XP_008802563.1|	PREDICTED: probable lysine-specific demethylase JMJ14 [Phoenix dactylifera]	tr|M0SZI4|M0SZI4_MUSAM Uncharacterized protein OS=Musa acuminata subsp. malaccensis PE=4 SV=1		XP_015626609.1 lysine-specific demethylase JMJ706-like [Oryza sativa Japonica Group]	NP_001330415.1 Transcription factor jumonji (jmj) family protein / zinc finger (C5HC2 type) family protein [Arabidopsis thaliana]	1.19
L_10643_c0_g1_i1	gi|743767684|ref|XP_010914111.1|	PREDICTED: aspartate carbamoyltransferase, chloroplastic-like [Elaeis guineensis]	tr|A0A061F5E7|A0A061F5E7_THECC Pyrimidine b OS=Theobroma cacao GN=TCM_030814 PE=3 SV=1	Sphaerobacter_thermophilus_DSM_20745_uid41997	XP_015648312.1 aspartate carbamoyltransferase, chloroplastic [Oryza sativa Japonica Group]	NP_188668.1 PYRIMIDINE B [Arabidopsis thaliana]	2.28	unigene	common	C_17564_c0_g1_i2	98.8	0
L_10643_c0_g1_i2							1.03	unigene	common	C_30335_c0_g1_i1	95.49	2e-127
L_10643_c0_g1_i3	gi|743767684|ref|XP_010914111.1|	PREDICTED: aspartate carbamoyltransferase, chloroplastic-like [Elaeis guineensis]	tr|A0A061F5E7|A0A061F5E7_THECC Pyrimidine b OS=Theobroma cacao GN=TCM_030814 PE=3 SV=1	Sphaerobacter_thermophilus_DSM_20745_uid41997	XP_015648312.1 aspartate carbamoyltransferase, chloroplastic [Oryza sativa Japonica Group]	NP_188668.1 PYRIMIDINE B [Arabidopsis thaliana]	12.03
L_10644_c0_g1_i1	gi|475155703|gb|EMT00105.1|	PREDICTED: cannabidiolic acid synthase-like isoform X3 [Setaria italica]	tr|A0A199V7T3|A0A199V7T3_ANACO Tetrahydrocannabinolic acid synthase OS=Ananas comosus GN=ACMD2_25451 PE=3 SV=1		XP_015641380.1 berberine bridge enzyme-like 8 [Oryza sativa Japonica Group]	NP_199253.1 FAD-binding Berberine family protein [Arabidopsis thaliana]	0	unigene	unique
L_10645_c0_g1_i1							2.44	unigene	unique
L_10645_c0_g2_i1							4.02
L_10646_c0_g1_i1	gi|743767586|ref|XP_010914061.1|	PREDICTED: WAT1-related protein At4g30420 [Elaeis guineensis]	tr|M0RKV3|M0RKV3_MUSAM WAT1-related protein OS=Musa acuminata subsp. malaccensis PE=3 SV=1	Halothermothrix_orenii_H_168_uid58585	XP_015610859.1 WAT1-related protein At4g30420 [Oryza sativa Japonica Group]	NP_001328376.1 nodulin MtN21 /EamA-like transporter family protein [Arabidopsis thaliana]	3.3	unigene	unique
L_10647_c0_g1_i1							1.03	unigene	unique
L_10648_c0_g1_i1							1.89	unigene	unique
L_1065_c0_g1_i1	gi|695020835|ref|XP_009397484.1|	PREDICTED: aminoacyl tRNA synthase complex-interacting multifunctional protein 1 [Musa acuminata subsp. malaccensis]	tr|M0STH6|M0STH6_MUSAM Uncharacterized protein OS=Musa acuminata subsp. malaccensis PE=4 SV=1	Spirochaeta_smaragdinae_DSM_11293_uid51369	XP_015636579.1 aminoacyl tRNA synthase complex-interacting multifunctional protein 1 [Oryza sativa Japonica Group]	NP_191557.1 Nucleic acid-binding, OB-fold-like protein [Arabidopsis thaliana]	7.01
L_1065_c0_g2_i1	gi|695020835|ref|XP_009397484.1|	PREDICTED: aminoacyl tRNA synthase complex-interacting multifunctional protein 1 [Musa acuminata subsp. malaccensis]	tr|M0STH6|M0STH6_MUSAM Uncharacterized protein OS=Musa acuminata subsp. malaccensis PE=4 SV=1	Spirochaeta_smaragdinae_DSM_11293_uid51369	XP_015636579.1 aminoacyl tRNA synthase complex-interacting multifunctional protein 1 [Oryza sativa Japonica Group]	NP_191557.1 Nucleic acid-binding, OB-fold-like protein [Arabidopsis thaliana]	1.55	unigene	common	C_12094_c0_g1_i1	97.31	0
L_10650_c0_g1_i1							0	unigene	unique
L_10650_c0_g2_i1							1.86
L_10650_c0_g3_i1							0.45	unigene	unique
L_10650_c1_g1_i1							0.91	unigene	unique
L_10651_c0_g1_i1	gi|313184298|emb|CBL94163.1|	PREDICTED: uncharacterized protein LOC104583892 [Brachypodium distachyon]	tr|E4Z8N8|E4Z8N8_MALDO Putative RNA-directed DNA polymerase (Reverse transcriptase) OS=Malus domestica PE=4 SV=1				2.68	unigene	unique
L_10651_c1_g1_i1	gi|474009439|gb|EMS52533.1|	PREDICTED: uncharacterized protein LOC104583892 [Brachypodium distachyon]	tr|I1I004|I1I004_BRADI Uncharacterized protein OS=Brachypodium distachyon PE=4 SV=1				0.5	unigene	unique
L_10652_c0_g1_i1							1.15	unigene	common	C_12079_c0_g1_i1	98.52	1e-62
L_10653_c0_g1_i1							1.19	unigene	unique
L_10653_c1_g1_i1							1.17	unigene	common	C_34447_c0_g1_i1	98.71	3e-115
L_10653_c2_g1_i1							1.49	unigene	common	C_50963_c0_g1_i1	96.86	4e-103
L_10654_c0_g1_i1							0.77	unigene	common	C_12108_c0_g1_i2	97.33	2e-67
L_10654_c0_g2_i1							1.49
L_10655_c0_g1_i1							1.35
L_10655_c0_g2_i1							0.73	unigene	common	C_34819_c0_g1_i1	92.23	5e-149
L_10655_c0_g2_i2							1.24	unigene	common	C_26805_c0_g1_i1	98.46	2e-128
L_10656_c0_g1_i1					XP_015631457.1 co-chaperone protein p23-1 [Oryza sativa Japonica Group]		0
L_10656_c0_g2_i1					XP_015631457.1 co-chaperone protein p23-1 [Oryza sativa Japonica Group]		0.79	unigene	common	C_6500_c0_g1_i1	94.85	2e-145
L_10656_c1_g1_i1	gi|743786241|ref|XP_010922127.1|	PREDICTED: protein ROOT PRIMORDIUM DEFECTIVE 1 [Elaeis guineensis]	tr|A0A1D1Z5N2|A0A1D1Z5N2_9ARAE Putative ABC transporter ATP-binding protein HI_1618 OS=Anthurium amnicola GN=HI_1618 PE=4 SV=1		XP_025879275.1 protein ROOT PRIMORDIUM DEFECTIVE 1 [Oryza sativa Japonica Group]	NP_001190477.1 Ubiquitin carboxyl-terminal hydrolase family protein [Arabidopsis thaliana]	1.95	unigene	common	C_32944_c0_g1_i1	97.48	2e-112
L_10657_c0_g1_i1	gi|743773987|ref|XP_010917349.1|	PREDICTED: putative ATP-dependent RNA helicase DHX33 isoform X1 [Elaeis guineensis]	tr|M0SVU0|M0SVU0_MUSAM Uncharacterized protein OS=Musa acuminata subsp. malaccensis PE=4 SV=1		XP_015641161.1 pre-mRNA-splicing factor ATP-dependent RNA helicase DEAH10 [Oryza sativa Japonica Group]	NP_173961.3 RNA helicase family protein [Arabidopsis thaliana]	3.29	unigene	common	C_33047_c0_g1_i1	96.93	2e-105
L_10658_c0_g1_i1	gi|672130085|ref|XP_008788570.1|	PREDICTED: uncharacterized protein LOC103706287 isoform X1 [Phoenix dactylifera]	tr|A0A1U7ZE51|A0A1U7ZE51_NELNU uncharacterized protein LOC104593651 isoform X2 OS=Nelumbo nucifera GN=LOC104593651 PE=4 SV=1	Oscillatoria_PCC_7112_uid183110	XP_015645499.1 uncharacterized protein LOC4342744 [Oryza sativa Japonica Group]		0.72	unigene	common	C_14627_c0_g1_i1	99.08	0
L_10658_c0_g2_i1	gi|672130085|ref|XP_008788570.1|	PREDICTED: uncharacterized protein LOC103706287 isoform X1 [Phoenix dactylifera]	tr|A0A1U7ZE51|A0A1U7ZE51_NELNU uncharacterized protein LOC104593651 isoform X2 OS=Nelumbo nucifera GN=LOC104593651 PE=4 SV=1	Crinalium_epipsammum_PCC_9333_uid183113	XP_015645499.1 uncharacterized protein LOC4342744 [Oryza sativa Japonica Group]		0.83	unigene	unique
L_10658_c1_g1_i1							2.54	unigene	common	C_14678_c0_g1_i1	98.74	2e-160
L_10659_c0_g1_i1	gi|901821440|gb|KMZ73296.1|	PREDICTED: prolyl 4-hydroxylase subunit alpha-1-like isoform X2 [Cucumis melo]	tr|A0A0K9PWD1|A0A0K9PWD1_ZOSMR Putative Prolyl 4-hydroxylase alpha subunit OS=Zostera marina GN=ZOSMA_14G00570 PE=4 SV=1	Collimonas_fungivorans_Ter331_uid70793	XP_015625559.1 probable prolyl 4-hydroxylase 3 [Oryza sativa Japonica Group]	NP_564109.1 2-oxoglutarate (2OG) and Fe(II)-dependent oxygenase superfamily protein [Arabidopsis thaliana]	5.54
L_10659_c0_g2_i1	gi|901821440|gb|KMZ73296.1|	PREDICTED: prolyl 4-hydroxylase subunit alpha-1-like isoform X2 [Cucumis melo]	tr|A0A0K9PWD1|A0A0K9PWD1_ZOSMR Putative Prolyl 4-hydroxylase alpha subunit OS=Zostera marina GN=ZOSMA_14G00570 PE=4 SV=1	Collimonas_fungivorans_Ter331_uid70793	XP_015625559.1 probable prolyl 4-hydroxylase 3 [Oryza sativa Japonica Group]	NP_195306.2 2-oxoglutarate (2OG) and Fe(II)-dependent oxygenase superfamily protein [Arabidopsis thaliana]	1.74	unigene	common	C_9751_c0_g2_i1	92.47	0
L_10660_c0_g1_i1							2.12	unigene	unique
L_10661_c0_g1_i1							4.01	unigene	unique
L_10662_c0_g1_i1	gi|672124806|ref|XP_008785801.1|	PREDICTED: salt tolerance protein-like isoform X1 [Phoenix dactylifera]	tr|A0A1U8B5L2|A0A1U8B5L2_NELNU B-box zinc finger protein 19 isoform X1 OS=Nelumbo nucifera GN=LOC104607513 PE=4 SV=1		XP_015651327.1 B-box zinc finger protein 18 [Oryza sativa Japonica Group]	NP_195607.2 B-box type zinc finger family protein [Arabidopsis thaliana]	11.7	unigene	common	C_10184_c0_g1_i1	96.45	0
L_10663_c0_g1_i1							1.27	unigene	common	C_30272_c1_g1_i1	97.26	1e-102
L_10664_c0_g1_i1	gi|357521251|ref|XP_003630914.1|	plant UBX domain protein [Medicago truncatula]	tr|G7LAI2|G7LAI2_MEDTR Plant UBX domain protein OS=Medicago truncatula GN=MTR_8g104930 PE=4 SV=1		XP_015651210.1 plant UBX domain-containing protein 2 [Oryza sativa Japonica Group]	NP_001323562.1 plant UBX domain-containing protein 2 [Arabidopsis thaliana]	5.74	unigene	common	C_8932_c0_g1_i1	94.34	0
L_10665_c0_g1_i1	gi|672153795|ref|XP_008797606.1|	PREDICTED: nudix hydrolase 2-like [Phoenix dactylifera]	tr|A0A199W696|A0A199W696_ANACO Nudix hydrolase 2 OS=Ananas comosus GN=ACMD2_14305 PE=4 SV=1	Psychromonas_ingrahamii_37_uid58521	XP_015643436.1 nudix hydrolase 2 isoform X1 [Oryza sativa Japonica Group]	NP_001329739.1 nudix hydrolase homolog 10 [Arabidopsis thaliana]	10.05	unigene	common	C_19905_c0_g2_i2	97.66	0
L_10665_c0_g2_i1	gi|672153795|ref|XP_008797606.1|	PREDICTED: nudix hydrolase 2-like [Phoenix dactylifera]	tr|A0A199W696|A0A199W696_ANACO Nudix hydrolase 2 OS=Ananas comosus GN=ACMD2_14305 PE=4 SV=1	Psychromonas_ingrahamii_37_uid58521	XP_015643436.1 nudix hydrolase 2 isoform X1 [Oryza sativa Japonica Group]	NP_001329739.1 nudix hydrolase homolog 10 [Arabidopsis thaliana]	0.73
L_10667_c0_g1_i1							2.27	unigene	common	C_3218_c0_g2_i1	98.88	2e-134
L_10667_c0_g2_i1							0
L_10668_c0_g1_i1	gi|727499951|ref|XP_010426022.1|	PREDICTED: putative alpha-xylosidase 2 [Camelina sativa]	tr|Q45NH4|Q45NH4_MEDSA Alpha-glucosidase (Fragment) OS=Medicago sativa PE=2 SV=1		XP_015622373.1 alpha-xylosidase 1 [Oryza sativa Japonica Group]	NP_190180.1 Glycosyl hydrolases family 31 protein [Arabidopsis thaliana]	2.13	unigene	unique
L_10668_c0_g2_i1	gi|729386146|ref|XP_010551274.1|	PREDICTED: alpha-xylosidase 1 [Tarenaya hassleriana]	tr|A0A118K332|A0A118K332_CYNCS Galactose mutarotase-like domain-containing protein OS=Cynara cardunculus var. scolymus GN=Ccrd_016349 PE=3 SV=1		XP_015622373.1 alpha-xylosidase 1 [Oryza sativa Japonica Group]	NP_190180.1 Glycosyl hydrolases family 31 protein [Arabidopsis thaliana]	0
L_10668_c1_g1_i1							3.1	unigene	unique
L_10668_c2_g1_i1							3.83	unigene	common	C_709_c0_g1_i1	96.08	9e-116
L_10669_c0_g1_i1							6.53	unigene	common	C_20841_c0_g1_i1	93.68	1e-157
L_1067_c0_g1_i1							0.74	unigene	common	C_1674_c0_g1_i1	91.82	4e-81
L_10670_c0_g1_i1	gi|743861381|ref|XP_010943263.1|	PREDICTED: protein STRUBBELIG-RECEPTOR FAMILY 8-like isoform X1 [Elaeis guineensis]	tr|A0A1D1Z529|A0A1D1Z529_9ARAE Protein STRUBBELIG-RECEPTOR FAMILY 8 OS=Anthurium amnicola GN=SRF8_23 PE=4 SV=1	Nitrosomonas_Is79A3_uid68745	XP_015627233.1 protein STRUBBELIG-RECEPTOR FAMILY 8 [Oryza sativa Japonica Group]	NP_001119030.1 STRUBBELIG-receptor family 8 [Arabidopsis thaliana]	3.86	unigene	common	C_18895_c0_g1_i1	94.61	0
L_10671_c0_g1_i1	gi|743754925|ref|XP_010925113.1|	PREDICTED: ethylene-responsive transcription factor ERF011-like [Elaeis guineensis]	tr|G8ENN2|G8ENN2_SOYBN Dehydration-responsive element binding protein 2 (Fragment) OS=Glycine max GN=DREB2 PE=4 SV=1		XP_015637236.1 ethylene-responsive transcription factor ERF008 [Oryza sativa Japonica Group]	NP_201520.1 DREB and EAR motif protein 2 [Arabidopsis thaliana]	0.75
L_10671_c0_g2_i1	gi|743754925|ref|XP_010925113.1|	PREDICTED: ethylene-responsive transcription factor ERF011-like [Elaeis guineensis]	tr|G8ENN2|G8ENN2_SOYBN Dehydration-responsive element binding protein 2 (Fragment) OS=Glycine max GN=DREB2 PE=4 SV=1		XP_015637236.1 ethylene-responsive transcription factor ERF008 [Oryza sativa Japonica Group]	NP_201520.1 DREB and EAR motif protein 2 [Arabidopsis thaliana]	12.38	unigene	common	C_18084_c0_g1_i1	97.16	0
L_10672_c0_g1_i1							0.86	unigene	unique
L_10673_c0_g1_i1	gi|743770386|ref|XP_010915481.1|	PREDICTED: uncharacterized protein LOC105040590 isoform X1 [Elaeis guineensis]	tr|M0RM07|M0RM07_MUSAM Uncharacterized protein OS=Musa acuminata subsp. malaccensis PE=4 SV=1	Nostoc_PCC_7120_uid57803	XP_015623113.1 uncharacterized protein LOC4328820 [Oryza sativa Japonica Group]	NP_193616.2 NAD(P)-binding Rossmann-fold superfamily protein [Arabidopsis thaliana]	1.66	unigene	common	C_4530_c0_g1_i1	98.51	0
L_10674_c0_g1_i1							0	unigene	unique
L_10674_c0_g2_i1							1.82
L_10675_c0_g1_i1							1.62	unigene	unique
L_10676_c0_g1_i1	gi|695059569|ref|XP_009418148.1|	PREDICTED: probable linoleate 9S-lipoxygenase 5 [Musa acuminata subsp. malaccensis]	tr|M0U1N2|M0U1N2_MUSAM Lipoxygenase OS=Musa acuminata subsp. malaccensis PE=3 SV=1		XP_015632132.1 probable linoleate 9S-lipoxygenase 4 isoform X1 [Oryza sativa Japonica Group]	NP_175900.1 lipoxygenase 1 [Arabidopsis thaliana]	1.96	unigene	common	C_17658_c0_g1_i1	98.82	0
L_10677_c0_g1_i1							0.55	unigene	common	C_41503_c0_g1_i1	83.46	2e-60
L_10677_c1_g1_i1							1.13	unigene	unique
L_10678_c0_g1_i1							2.46	unigene	unique
L_10678_c0_g2_i1							0.82
L_10679_c0_g1_i1	gi|743832984|ref|XP_010935129.1|	PREDICTED: uncharacterized protein LOC105055110 [Elaeis guineensis]	tr|A0A199VLD8|A0A199VLD8_ANACO Urease accessory protein UreH OS=Ananas comosus GN=ACMD2_06506 PE=4 SV=1		XP_015641669.1 uncharacterized protein LOC4339930 [Oryza sativa Japonica Group]	NP_567976.1 high-affinity nickel-transport family protein [Arabidopsis thaliana]	2.03	unigene	common	C_12856_c0_g1_i1	99.05	0
L_1068_c0_g1_i1							1.24	unigene	common	C_40393_c0_g1_i1	97.49	0
L_10680_c0_g1_i1	gi|695069825|ref|XP_009381912.1|	PREDICTED: subtilisin-like protease [Musa acuminata subsp. malaccensis]	tr|A0A0A9EVE6|A0A0A9EVE6_ARUDO Uncharacterized protein OS=Arundo donax PE=4 SV=1		XP_015648877.1 subtilisin-like protease SBT1.5 [Oryza sativa Japonica Group]	NP_566483.1 Subtilase family protein [Arabidopsis thaliana]	3.58	unigene	unique
L_10681_c0_g1_i1							1.35	unigene	common	C_28684_c0_g1_i1	95.93	3e-122
L_10682_c0_g1_i1	gi|672205960|ref|XP_008779303.1|	PREDICTED: shikimate O-hydroxycinnamoyltransferase-like [Phoenix dactylifera]	tr|M0T3E4|M0T3E4_MUSAM Uncharacterized protein OS=Musa acuminata subsp. malaccensis PE=4 SV=1		XP_015643300.1 putrescine hydroxycinnamoyltransferase 1 [Oryza sativa Japonica Group]	NP_199704.1 hydroxycinnamoyl-CoA shikimate/quinate hydroxycinnamoyl transferase [Arabidopsis thaliana]	1.74	unigene	common	C_30957_c0_g1_i1	96.7	1e-142
L_10683_c0_g1_i1							3.32
L_10683_c0_g2_i1							2.49
L_10683_c0_g2_i2							1.06
L_10683_c0_g3_i1							8.18	unigene	common	C_19587_c1_g1_i1	94.38	7e-73
L_10684_c0_g1_i1	gi|672163902|ref|XP_008801812.1|	PREDICTED: uncharacterized protein LOC103715832 [Phoenix dactylifera]	tr|M0T5G5|M0T5G5_MUSAM Uncharacterized protein OS=Musa acuminata subsp. malaccensis PE=4 SV=1		XP_015638484.1 uncharacterized protein LOC4339649 [Oryza sativa Japonica Group]	NP_564988.1 DNA ligase-like protein, putative (DUF1645) [Arabidopsis thaliana]	5.29	unigene	common	C_20852_c0_g4_i1	93.72	0
L_10685_c0_g1_i1							0.75	unigene	unique
L_10685_c0_g2_i1							0.77
L_10686_c0_g1_i1							0.83	unigene	unique
L_10686_c0_g2_i1							0.84
L_10687_c0_g1_i1							1.08	unigene	unique
L_10687_c1_g1_i1							1.01	unigene	unique
L_10688_c0_g1_i1	gi|695057716|ref|XP_009417146.1|	PREDICTED: uncharacterized protein LOC103997597 [Musa acuminata subsp. malaccensis]	tr|M0TZB0|M0TZB0_MUSAM Uncharacterized protein OS=Musa acuminata subsp. malaccensis PE=4 SV=1	Oceanithermus_profundus_DSM_14977_uid60855	XP_015628176.1 1,4-dihydroxy-2-naphthoyl-CoA thioesterase 1 [Oryza sativa Japonica Group]	NP_175266.1 Thioesterase superfamily protein [Arabidopsis thaliana]	3.55	unigene	common	C_14066_c0_g1_i1	98	0
L_10689_c0_g1_i1							5.7	unigene	unique
L_10689_c0_g2_i1							11.5	unigene	unique
L_1069_c0_g1_i1							1.74	unigene	common	C_44330_c0_g1_i1	90.37	3e-104
L_10690_c0_g1_i1							2	unigene	unique
L_10691_c0_g1_i1	gi|672167383|ref|XP_008803650.1|	PREDICTED: small nuclear ribonucleoprotein Sm D1-like [Phoenix dactylifera]	tr|U5DA74|U5DA74_AMBTC Uncharacterized protein OS=Amborella trichopoda GN=AMTR_s00061p00127560 PE=4 SV=1		XP_015635424.1 small nuclear ribonucleoprotein SmD1a [Oryza sativa Japonica Group]	NP_192193.1 Small nuclear ribonucleoprotein family protein [Arabidopsis thaliana]	12.34	unigene	unique
L_10691_c0_g1_i2	gi|672167383|ref|XP_008803650.1|	PREDICTED: small nuclear ribonucleoprotein Sm D1-like [Phoenix dactylifera]	tr|U5DA74|U5DA74_AMBTC Uncharacterized protein OS=Amborella trichopoda GN=AMTR_s00061p00127560 PE=4 SV=1		XP_015635424.1 small nuclear ribonucleoprotein SmD1a [Oryza sativa Japonica Group]	NP_192193.1 Small nuclear ribonucleoprotein family protein [Arabidopsis thaliana]	4.37	unigene	unique
L_10692_c0_g1_i1							4.15
L_10692_c0_g2_i1							0.7	unigene	common	C_15707_c1_g1_i1	98.55	4e-101
L_10693_c0_g1_i1							1.32	unigene	common	C_37272_c0_g1_i1	95.98	3e-75
L_10693_c0_g2_i1							2.46	unigene	common	C_14385_c2_g1_i1	94.86	1e-91
L_10694_c0_g1_i1							1.71	unigene	common	C_8531_c0_g2_i1	89.39	2e-157
L_10695_c0_g1_i1							5.5
L_10696_c0_g1_i1	gi|224108884|ref|XP_002315003.1|	hydrolase family protein [Populus trichocarpa]	tr|A0A1R3HNW9|A0A1R3HNW9_9ROSI Alpha/beta hydrolase-1 OS=Corchorus olitorius GN=COLO4_27892 PE=4 SV=1	Nostoc_punctiforme_PCC_73102_uid57767	XP_015644947.1 uncharacterized protein LOC4343828 [Oryza sativa Japonica Group]	NP_172837.1 alpha/beta-Hydrolases superfamily protein [Arabidopsis thaliana]	1.94	unigene	common	C_21033_c2_g1_i2	98.77	0
L_10697_c0_g1_i1							0.64	unigene	unique
L_10697_c0_g2_i1							1.41	unigene	common	C_29510_c0_g1_i1	81.42	5e-34
L_10697_c1_g1_i1							1.52	unigene	unique
L_10698_c0_g1_i1	gi|672178215|ref|XP_008809233.1|	PREDICTED: nudix hydrolase 26, chloroplastic-like isoform X2 [Phoenix dactylifera]	tr|A0A1D1ZL66|A0A1D1ZL66_9ARAE Nudix hydrolase 26, chloroplastic OS=Anthurium amnicola GN=NUDT26 PE=3 SV=1	Rhodobacter_sphaeroides_KD131_uid59277	XP_015633463.1 nudix hydrolase 26, chloroplastic [Oryza sativa Japonica Group]	NP_187673.1 nudix hydrolase homolog 26 [Arabidopsis thaliana]	34.14	unigene	common	C_14564_c0_g1_i1	97.74	0
L_10699_c0_g1_i1	gi|672126378|ref|XP_008786637.1|	PREDICTED: uncharacterized protein LOC103704910 [Phoenix dactylifera]	tr|M0SRT3|M0SRT3_MUSAM Uncharacterized protein OS=Musa acuminata subsp. malaccensis PE=4 SV=1	Candidatus_Protochlamydia_amoebophila_UWE25_uid58079	XP_015648411.1 uncharacterized protein LOC4345759 [Oryza sativa Japonica Group]	NP_178661.2 F-box/LRR protein [Arabidopsis thaliana]	2.86	unigene	common	C_43153_c0_g1_i1	98.15	0
L_1070_c0_g1_i1		PREDICTED: uncharacterized protein LOC104581920 [Brachypodium distachyon]			XP_015618281.1 protein lin-54 [Oryza sativa Japonica Group]		2.94	unigene	unique
L_1070_c1_g1_i1							4.91
L_10700_c0_g1_i1	gi|743784033|ref|XP_010921552.1|	PREDICTED: MATE efflux family protein LAL5 [Elaeis guineensis]	tr|F6HC77|F6HC77_VITVI Protein DETOXIFICATION OS=Vitis vinifera GN=VIT_13s0067g02980 PE=3 SV=1	Haliangium_ochraceum_DSM_14365_uid41425	XP_015623829.1 protein DETOXIFICATION 49 [Oryza sativa Japonica Group]	NP_181385.1 MATE efflux family protein [Arabidopsis thaliana]	4.23	unigene	common	C_17993_c1_g1_i1	98.48	0
L_10701_c0_g1_i1	gi|224062341|ref|XP_002300819.1|	hypothetical protein POPTR_0002s04980g [Populus trichocarpa]	tr|A0A1J7FTS0|A0A1J7FTS0_LUPAN Uncharacterized protein OS=Lupinus angustifolius GN=TanjilG_01961 PE=3 SV=1		XP_015629242.1 protein LIFEGUARD 2 [Oryza sativa Japonica Group]		3.15	unigene	unique
L_10702_c0_g1_i1							5.24	unigene	unique
L_10703_c0_g1_i1					XP_015636401.1 sulfoquinovosyl transferase SQD2-like [Oryza sativa Japonica Group]		22.32	unigene	common	C_4134_c0_g1_i1	99.12	5e-113
L_10704_c0_g1_i1	gi|215697134|dbj|BAG91128.1|	PREDICTED: prolyl endopeptidase-like isoform X1 [Phoenix dactylifera]	tr|B7EFI1|B7EFI1_ORYSJ cDNA clone:J013169A12, full insert sequence OS=Oryza sativa subsp. japonica PE=2 SV=1	Roseiflexus_RS_1_uid58523	XP_015611815.1 uncharacterized protein LOC4347241 [Oryza sativa Japonica Group]	NP_201497.1 Prolyl oligopeptidase family protein [Arabidopsis thaliana]	1.09	unigene	common	C_1223_c0_g1_i1	100	0
L_10704_c1_g1_i1							1.41	unigene	unique
L_10704_c2_g1_i1							2.36	unigene	unique
L_10705_c0_g1_i1	gi|694998313|ref|XP_009403920.1|	PREDICTED: uncharacterized protein LOC103987357 [Musa acuminata subsp. malaccensis]	tr|M0RZD8|M0RZD8_MUSAM Uncharacterized protein OS=Musa acuminata subsp. malaccensis PE=4 SV=1	Rhodothermus_marinus_DSM_4252_uid41729	XP_015628175.2 uncharacterized protein LOC4323966 [Oryza sativa Japonica Group]	NP_177515.1 UDP-Glycosyltransferase superfamily protein [Arabidopsis thaliana]	1.68
L_10705_c0_g2_i1	gi|672138157|ref|XP_008792826.1|	PREDICTED: uncharacterized protein LOC103709313 isoform X1 [Phoenix dactylifera]	tr|A0A1D1ZJ88|A0A1D1ZJ88_9ARAE UDP-N-acetylglucosamine--N-acetylmuramyl-(Pentapeptide) pyrophosphoryl-undecaprenol N-acetylglucosamine transferase (Fragment) OS=Anthurium amnicola GN=murG_19 PE=3 SV=1	Rhodothermus_marinus_DSM_4252_uid41729	XP_015628175.2 uncharacterized protein LOC4323966 [Oryza sativa Japonica Group]	NP_177515.1 UDP-Glycosyltransferase superfamily protein [Arabidopsis thaliana]	15.66	unigene	common	C_20104_c0_g1_i1	98.11	0
L_10706_c0_g1_i1							3.66	unigene	unique
L_10707_c0_g1_i1							2.69
L_10707_c0_g2_i1							5.6	unigene	unique
L_10708_c0_g1_i1							3.3	unigene	unique
L_10708_c0_g1_i2							4.47
L_10709_c0_g1_i1	gi|695057876|ref|XP_009417232.1|	PREDICTED: protein LHCP TRANSLOCATION DEFECT-like [Musa acuminata subsp. malaccensis]	tr|M0TZH6|M0TZH6_MUSAM Uncharacterized protein OS=Musa acuminata subsp. malaccensis PE=4 SV=1		XP_015647220.1 protein LHCP TRANSLOCATION DEFECT [Oryza sativa Japonica Group]	NP_564580.1 Ankyrin repeat family protein [Arabidopsis thaliana]	2.69	unigene	common	C_11357_c1_g1_i1	98.05	0
L_10709_c0_g2_i1	gi|823221638|ref|XP_012443516.1|	PREDICTED: protein LHCP TRANSLOCATION DEFECT-like isoform X1 [Gossypium raimondii]	tr|A0A0D2U0S0|A0A0D2U0S0_GOSRA Uncharacterized protein OS=Gossypium raimondii GN=B456_009G425200 PE=4 SV=1		XP_015647220.1 protein LHCP TRANSLOCATION DEFECT [Oryza sativa Japonica Group]	NP_564580.1 Ankyrin repeat family protein [Arabidopsis thaliana]	2.12	unigene	unique
L_10709_c0_g2_i2	gi|823221638|ref|XP_012443516.1|	PREDICTED: protein LHCP TRANSLOCATION DEFECT-like isoform X1 [Gossypium raimondii]	tr|A0A0D2U0S0|A0A0D2U0S0_GOSRA Uncharacterized protein OS=Gossypium raimondii GN=B456_009G425200 PE=4 SV=1		XP_015647220.1 protein LHCP TRANSLOCATION DEFECT [Oryza sativa Japonica Group]	NP_564580.1 Ankyrin repeat family protein [Arabidopsis thaliana]	0.85
L_1071_c0_g1_i1	gi|672138028|ref|XP_008792756.1|	PREDICTED: uncharacterized protein LOC103709268 [Phoenix dactylifera]	tr|A0A1D1ZGS1|A0A1D1ZGS1_9ARAE Uncharacterized protein OS=Anthurium amnicola GN=g.103530 PE=4 SV=1		XP_015633351.1 uncharacterized protein LOC4332030 [Oryza sativa Japonica Group]	NP_001330189.1 Plant calmodulin-binding protein-like protein [Arabidopsis thaliana]	3.93	unigene	common	C_30029_c0_g1_i1	98.7	0
L_10710_c0_g1_i1							2.5	unigene	common	C_21018_c0_g4_i7	95.31	1e-81
L_10711_c0_g1_i1							2.09
L_10712_c0_g1_i1							112.66	unigene	common	C_23467_c0_g1_i1	94.2	0
L_10713_c0_g1_i1							1.21	unigene	unique
L_10714_c0_g1_i1							1.11	unigene	unique
L_10714_c0_g2_i1							0.99
L_10716_c0_g1_i1							2.81	unigene	unique
L_10717_c0_g1_i1							1.53	unigene	unique
L_10717_c0_g2_i1							0.97	unigene	unique
L_10717_c0_g3_i1							0.47	unigene	unique
L_10718_c0_g1_i1	gi|672145455|ref|XP_008796645.1|	PREDICTED: thioredoxin H2-2 [Phoenix dactylifera]	tr|K4AGJ6|K4AGJ6_SETIT Thioredoxin OS=Setaria italica GN=LOC101757666 PE=3 SV=1	Spiroplasma_chrysopicola_DF_1_uid205053	XP_015631704.1 thioredoxin H2-2 [Oryza sativa Japonica Group]	NP_198811.1 thioredoxin 2 [Arabidopsis thaliana]	120.4	unigene	common	C_11822_c0_g1_i1	92.52	0
L_10719_c0_g1_i1							1.36	unigene	unique
L_1072_c0_g1_i1	gi|743860048|ref|XP_010942909.1|	PREDICTED: uncharacterized membrane protein At3g27390 isoform X1 [Elaeis guineensis]	tr|A0A199UEG9|A0A199UEG9_ANACO Putative membrane protein OS=Ananas comosus GN=ACMD2_15421 PE=4 SV=1		XP_015641778.1 uncharacterized membrane protein At3g27390 isoform X2 [Oryza sativa Japonica Group]	NP_193004.2 transmembrane protein [Arabidopsis thaliana]	1.56	unigene	unique
L_10720_c0_g1_i1							2.36	unigene	common	C_21816_c0_g1_i1	97.88	3e-138
L_10720_c0_g2_i1							0.68
L_10720_c0_g3_i1							0.77	unigene	unique
L_10720_c1_g1_i1							2.3	unigene	unique
L_10721_c0_g1_i1	gi|743799501|ref|XP_010925494.1|	PREDICTED: protein argonaute 2-like [Elaeis guineensis]	tr|U5D1H8|U5D1H8_AMBTC Uncharacterized protein OS=Amborella trichopoda GN=AMTR_s00056p00215280 PE=4 SV=1		XP_015639970.1 RGG repeats nuclear RNA binding protein A [Oryza sativa Japonica Group]	NP_001078399.1 Hyaluronan / mRNA binding family [Arabidopsis thaliana]	119.26	unigene	common	C_42795_c0_g1_i1	97.95	0
L_10722_c0_g1_i1	gi|526118006|ref|NP_001268171.1|	uncharacterized protein LOC100260557 [Vitis vinifera]	tr|Q3KN68|Q3KN68_VITVI Isoflavone reductase-like protein 5 OS=Vitis vinifera GN=ifrl5 PE=2 SV=1	Azoarcus_KH32C_uid193704	XP_015641130.1 isoflavone reductase homolog PCBER [Oryza sativa Japonica Group]	NP_565107.1 NmrA-like negative transcriptional regulator family protein [Arabidopsis thaliana]	1.17	unigene	common	C_33566_c0_g1_i1	99.08	2e-108
L_10723_c0_g1_i1	gi|595830275|ref|XP_007206040.1|	hypothetical protein PRUPE_ppa012560mg [Prunus persica]	tr|A0A1D1Z0C8|A0A1D1Z0C8_9ARAE Universal stress protein A-like protein OS=Anthurium amnicola GN=At3g01520_26 PE=4 SV=1	Gloeobacter_violaceus_PCC_7421_uid58011	XP_015637839.1 universal stress protein PHOS32 isoform X2 [Oryza sativa Japonica Group]	NP_566991.2 Adenine nucleotide alpha hydrolases-like superfamily protein [Arabidopsis thaliana]	139.88	unigene	common	C_17202_c0_g1_i1	97.94	0
L_10724_c0_g1_i1	gi|242071473|ref|XP_002451013.1|	hypothetical protein SORBIDRAFT_05g022610 [Sorghum bicolor]	tr|A0A0V0ISM6|A0A0V0ISM6_SOLCH Putative ovule protein OS=Solanum chacoense PE=4 SV=1		XP_015645881.1 uncharacterized protein LOC107276340 [Oryza sativa Japonica Group]		1.33	unigene	unique
L_10724_c0_g2_i1	gi|475592946|gb|EMT22239.1|	hypothetical protein SORBIDRAFT_09g007400 [Sorghum bicolor]	tr|A0A199VKR2|A0A199VKR2_ANACO Serine/threonine-protein kinase STY46 OS=Ananas comosus GN=ACMD2_01769 PE=4 SV=1				0
L_10725_c0_g1_i1	gi|743856788|ref|XP_010941950.1|	PREDICTED: phytosulfokines-like [Elaeis guineensis]			XP_015629334.1 phytosulfokines 4-like [Oryza sativa Japonica Group]		15.17	unigene	common	C_7036_c0_g1_i1	90.74	8e-155
L_10725_c0_g1_i2	gi|743856788|ref|XP_010941950.1|	PREDICTED: phytosulfokines-like [Elaeis guineensis]			XP_015629334.1 phytosulfokines 4-like [Oryza sativa Japonica Group]		33.56
L_10726_c0_g1_i1							0	unigene	common	C_6933_c0_g1_i1	93.57	1e-129
L_10726_c0_g2_i1							1.67
L_10727_c0_g1_i1							1.28
L_10727_c0_g2_i1							0.46	unigene	unique
L_10728_c0_g1_i1	gi|641808298|gb|KDO36486.1|	PREDICTED: probable mediator of RNA polymerase II transcription subunit 37c, partial [Eucalyptus grandis]	tr|A0A067DCX3|A0A067DCX3_CITSI Uncharacterized protein OS=Citrus sinensis GN=CISIN_1g020168mg PE=3 SV=1	Chthonomonas_calidirosea_T49_uid208678	XP_015640166.1 probable mediator of RNA polymerase II transcription subunit 37c [Oryza sativa Japonica Group]	NP_187864.1 heat shock protein 70 [Arabidopsis thaliana]	0.76	unigene	unique
L_10728_c0_g2_i1	gi|729338349|ref|XP_010539176.1|	PREDICTED: heat shock 70 kDa protein 5-like [Tarenaya hassleriana]	tr|K9JHB3|K9JHB3_NICAT Heat shock protein 70 (Fragment) OS=Nicotiana attenuata PE=2 SV=1	Anaerolinea_thermophila_UNI_1_uid62245	XP_015640166.1 probable mediator of RNA polymerase II transcription subunit 37c [Oryza sativa Japonica Group]	NP_187864.1 heat shock protein 70 [Arabidopsis thaliana]	1.36	unigene	unique
L_10729_c0_g1_i1							0	unigene	unique
L_10729_c0_g2_i1							0.51	unigene	unique
L_10729_c0_g3_i1							1.74	unigene	unique
L_1073_c0_g1_i1	gi|901803403|gb|KMZ62735.1|	PREDICTED: uncharacterized protein LOC103712346 [Phoenix dactylifera]	tr|A0A0K9P3E2|A0A0K9P3E2_ZOSMR Uncharacterized protein OS=Zostera marina GN=ZOSMA_44G01380 PE=4 SV=1	Streptosporangium_roseum_DSM_43021_uid42521	XP_015615226.1 heavy metal-associated isoprenylated plant protein 33 [Oryza sativa Japonica Group]	NP_001189822.1 Heavy metal transport/detoxification superfamily protein [Arabidopsis thaliana]	5.2	unigene	unique
L_1073_c0_g2_i1	gi|901803403|gb|KMZ62735.1|	PREDICTED: uncharacterized protein LOC103712346 [Phoenix dactylifera]	tr|A0A0K9P3E2|A0A0K9P3E2_ZOSMR Uncharacterized protein OS=Zostera marina GN=ZOSMA_44G01380 PE=4 SV=1	Streptosporangium_roseum_DSM_43021_uid42521	XP_015621170.1 heavy metal-associated isoprenylated plant protein 37 [Oryza sativa Japonica Group]	NP_001189822.1 Heavy metal transport/detoxification superfamily protein [Arabidopsis thaliana]	1.49
L_10730_c0_g1_i1							1.11	unigene	unique
L_10730_c0_g2_i1							0.66
L_10731_c0_g1_i1	gi|743801215|ref|XP_010926301.1|	PREDICTED: tubulin-folding cofactor C-like [Elaeis guineensis]	tr|M0S1W0|M0S1W0_MUSAM Uncharacterized protein OS=Musa acuminata subsp. malaccensis PE=4 SV=1		XP_015623865.1 tubulin-folding cofactor C [Oryza sativa Japonica Group]	NP_195702.1 C-CAP/cofactor C-like domain-containing protein [Arabidopsis thaliana]	4.74	unigene	common	C_19830_c0_g3_i1	98.57	0
L_10732_c0_g1_i1	gi|672131201|ref|XP_008789159.1|	PREDICTED: ethylene-overproduction protein 1 [Phoenix dactylifera]	tr|A0A1D5XWX1|A0A1D5XWX1_WHEAT Uncharacterized protein OS=Triticum aestivum PE=4 SV=1		XP_015628339.1 ethylene-overproduction protein 1 [Oryza sativa Japonica Group]	NP_190745.6 tetratricopeptide repeat (TPR)-containing protein [Arabidopsis thaliana]	1.63	unigene	common	C_36291_c0_g1_i1	97.44	6e-131
L_10733_c0_g1_i1	gi|743768251|ref|XP_010914403.1|	PREDICTED: uncharacterized protein LOC105039818 [Elaeis guineensis]	tr|A0A1D1ZFM9|A0A1D1ZFM9_9ARAE DnaJ subfamily B member 14 OS=Anthurium amnicola GN=dnajb14_0 PE=4 SV=1	Syntrophobacter_fumaroxidans_MPOB_uid58177	XP_015643331.1 uncharacterized protein LOC4341213 [Oryza sativa Japonica Group]	NP_001326462.1 DNAJ heat shock N-terminal domain-containing protein [Arabidopsis thaliana]	2.46	unigene	common	C_34218_c0_g1_i1	98.31	1e-114
L_10733_c1_g1_i1	gi|672189067|ref|XP_008813744.1|	PREDICTED: uncharacterized protein LOC103724304 [Phoenix dactylifera]	tr|Q5ZCV2|Q5ZCV2_ORYSJ DNAJ heat shock N-terminal domain-containing protein-like OS=Oryza sativa subsp. japonica GN=Os01g0375100 PE=2 SV=1		XP_015621148.1 uncharacterized protein LOC4325443 [Oryza sativa Japonica Group]	NP_197376.1 DNAJ heat shock N-terminal domain-containing protein [Arabidopsis thaliana]	4.32	unigene	common	C_9716_c0_g1_i1	98.23	0
L_10734_c0_g1_i1	gi|743778655|ref|XP_010919794.1|	PREDICTED: uncharacterized protein LOC105043790 isoform X1 [Elaeis guineensis]	tr|A0A1D1XUQ3|A0A1D1XUQ3_9ARAE Peptidyl-prolyl cis-trans isomerase-like 3 OS=Anthurium amnicola GN=PPIL3_1 PE=4 SV=1		XP_015630771.1 uncharacterized protein LOC4331278 [Oryza sativa Japonica Group]	NP_567522.5 peptidyl-prolyl cis-trans isomerase [Arabidopsis thaliana]	1.66	unigene	common	C_17031_c0_g1_i1	97.3	0
L_10735_c0_g1_i1	gi|548830855|gb|ERM93778.1|	PREDICTED: uncharacterized protein LOC103723481 [Phoenix dactylifera]	tr|W1NEG5|W1NEG5_AMBTC Uncharacterized protein OS=Amborella trichopoda GN=AMTR_s00004p00270260 PE=3 SV=1	Candidatus_Nitrospira_defluvii_uid51175	XP_015620284.1 serine/threonine-protein kinase STE20 isoform X2 [Oryza sativa Japonica Group]	NP_173077.1 kinase superfamily with octicosapeptide/Phox/Bem1p domain-containing protein [Arabidopsis thaliana]	1.82	unigene	unique
L_10735_c0_g1_i2	gi|734376588|gb|KHN21390.1|	PREDICTED: uncharacterized protein LOC100799118 [Glycine max]	tr|A0A118K693|A0A118K693_CYNCS Uncharacterized protein OS=Cynara cardunculus var. scolymus GN=Ccrd_011368 PE=4 SV=1	Gordonia_KTR9_uid174812	XP_015620284.1 serine/threonine-protein kinase STE20 isoform X2 [Oryza sativa Japonica Group]	NP_173077.1 kinase superfamily with octicosapeptide/Phox/Bem1p domain-containing protein [Arabidopsis thaliana]	2.43
L_10736_c0_g1_i1	gi|672195261|ref|XP_008776506.1|	PREDICTED: uncharacterized protein LOC103696604 [Phoenix dactylifera]	tr|S8DID7|S8DID7_9LAMI Uncharacterized protein (Fragment) OS=Genlisea aurea GN=M569_15627 PE=4 SV=1		XP_015626353.1 galactan beta-1,4-galactosyltransferase GALS1 [Oryza sativa Japonica Group]	NP_565768.1 glycosyltransferase family protein (DUF23) [Arabidopsis thaliana]	4.09	unigene	unique
L_10737_c0_g1_i1	gi|743813828|ref|XP_010929836.1|	PREDICTED: ethylene-responsive transcription factor-like protein At4g13040 [Elaeis guineensis]	tr|M0TLD2|M0TLD2_MUSAM Uncharacterized protein OS=Musa acuminata subsp. malaccensis PE=4 SV=1		XP_015626906.1 ethylene-responsive transcription factor-like protein At4g13040 [Oryza sativa Japonica Group]	NP_001329254.1 Integrase-type DNA-binding superfamily protein [Arabidopsis thaliana]	6.5	unigene	common	C_8455_c0_g1_i1	97.8	0
L_10737_c1_g1_i1							1.64	unigene	unique
L_10738_c0_g1_i1							3.95
L_10738_c0_g2_i1							1.51
L_10738_c0_g3_i1							3.15	unigene	unique
L_10738_c0_g4_i1							1.13	unigene	unique
L_10739_c0_g1_i1							18.08	unigene	unique
L_1074_c0_g1_i1							6.32	unigene	unique
L_10740_c0_g1_i1							0.77	unigene	unique
L_10740_c0_g2_i1							0.27
L_10741_c0_g1_i1							16.76	unigene	common	C_46911_c0_g1_i1	90.91	4e-153
L_10742_c0_g1_i1							0.98	unigene	unique
L_10742_c0_g2_i1							0.9	unigene	unique
L_10742_c0_g3_i1							0.92	unigene	common	C_48972_c0_g1_i1	96.34	4e-152
L_10743_c0_g1_i1							1.25	unigene	unique
L_10744_c0_g1_i1							0.57	unigene	common	C_10349_c0_g1_i1	96.01	0
L_10744_c0_g2_i1							0.19
L_10744_c1_g1_i1							0.9	unigene	unique
L_10745_c0_g1_i1							2.26
L_10745_c0_g2_i1							0	unigene	common	C_13923_c2_g1_i1	89.77	2e-72
L_10745_c0_g2_i2							0.71
L_10745_c0_g3_i1							1.87
L_10746_c0_g1_i1	gi|743789165|ref|XP_010922854.1|	PREDICTED: probable glutathione S-transferase [Elaeis guineensis]	tr|V4TG46|V4TG46_9ROSI Uncharacterized protein OS=Citrus clementina GN=CICLE_v10032686mg PE=3 SV=1		XP_015638250.1 glutathione transferase GST 23 [Oryza sativa Japonica Group]	NP_187538.1 glutathione S-transferase TAU 8 [Arabidopsis thaliana]	0.95	unigene	common	C_19387_c0_g1_i2	98.5	0
L_10746_c0_g2_i1	gi|743789165|ref|XP_010922854.1|	PREDICTED: probable glutathione S-transferase [Elaeis guineensis]	tr|V4TG46|V4TG46_9ROSI Uncharacterized protein OS=Citrus clementina GN=CICLE_v10032686mg PE=3 SV=1		XP_015638250.1 glutathione transferase GST 23 [Oryza sativa Japonica Group]	NP_187538.1 glutathione S-transferase TAU 8 [Arabidopsis thaliana]	0.63
L_10746_c1_g1_i1	gi|743789165|ref|XP_010922854.1|	PREDICTED: probable glutathione S-transferase [Elaeis guineensis]	tr|M5X0Y0|M5X0Y0_PRUPE Uncharacterized protein OS=Prunus persica GN=PRUPE_ppa011115mg PE=3 SV=1	Crinalium_epipsammum_PCC_9333_uid183113	XP_015611712.1 glutathione transferase GST 23 [Oryza sativa Japonica Group]	NP_180503.1 glutathione S-transferase tau 7 [Arabidopsis thaliana]	0.9	unigene	common	C_19387_c0_g1_i1	97.67	0
L_10747_c0_g1_i1							0.77	unigene	unique
L_10747_c0_g2_i1							0.77
L_10748_c0_g1_i1							2.05	unigene	common	C_42294_c0_g1_i1	96.71	0
L_10748_c0_g2_i1							1.61
L_10749_c0_g1_i1							1.96
L_10749_c0_g2_i1							1.35	unigene	unique
L_1075_c0_g1_i1	gi|674861329|emb|CDY69238.1|	PREDICTED: DNA replication licensing factor MCM6-like [Brassica napus]	tr|A0A0A9KP03|A0A0A9KP03_ARUDO Uncharacterized protein OS=Arundo donax PE=3 SV=1	Thermofilum_1910b_uid215374	XP_015638050.1 DNA replication licensing factor MCM6 [Oryza sativa Japonica Group]	NP_680393.1 minichromosome maintenance (MCM2/3/5) family protein [Arabidopsis thaliana]	1.87	unigene	unique
L_10750_c0_g1_i1	gi|703100592|ref|XP_010096960.1|	ABC transporter B family member 10 [Morus notabilis]	tr|W9R3E6|W9R3E6_9ROSA ABC transporter B family member 10 OS=Morus notabilis GN=L484_017776 PE=4 SV=1	Paenibacillus_mucilaginosus_KNP414_uid68311	XP_015623777.1 ABC transporter B family member 2 [Oryza sativa Japonica Group]	NP_001320481.1 P-glycoprotein 10 [Arabidopsis thaliana]	3.63	unigene	unique
L_10750_c0_g1_i2	gi|703100592|ref|XP_010096960.1|	ABC transporter B family member 10 [Morus notabilis]	tr|W9R3E6|W9R3E6_9ROSA ABC transporter B family member 10 OS=Morus notabilis GN=L484_017776 PE=4 SV=1	Paenibacillus_mucilaginosus_KNP414_uid68311	XP_015623777.1 ABC transporter B family member 2 [Oryza sativa Japonica Group]	NP_001320481.1 P-glycoprotein 10 [Arabidopsis thaliana]	0
L_10751_c0_g1_i1							1.28	unigene	common	C_28767_c0_g1_i1	98.47	2e-163
L_10751_c0_g2_i1							0.64
L_10752_c0_g1_i1							1.57	unigene	unique
L_10753_c0_g1_i1	gi|743885798|ref|XP_010910005.1|	PREDICTED: O-glucosyltransferase rumi homolog [Elaeis guineensis]	tr|M0SLB1|M0SLB1_MUSAM Uncharacterized protein OS=Musa acuminata subsp. malaccensis PE=4 SV=1		XP_015636438.1 O-glucosyltransferase rumi homolog isoform X1 [Oryza sativa Japonica Group]	NP_182107.3 downstream target of AGL15 2 [Arabidopsis thaliana]	0.69	unigene	common	C_139_c0_g2_i1	98.84	0
L_10753_c0_g2_i1	gi|743885798|ref|XP_010910005.1|	PREDICTED: O-glucosyltransferase rumi homolog [Elaeis guineensis]	tr|M0SLB1|M0SLB1_MUSAM Uncharacterized protein OS=Musa acuminata subsp. malaccensis PE=4 SV=1		XP_015636438.1 O-glucosyltransferase rumi homolog isoform X1 [Oryza sativa Japonica Group]	NP_182107.3 downstream target of AGL15 2 [Arabidopsis thaliana]	1.15
L_10754_c0_g1_i1	gi|697146389|ref|XP_009627344.1|	PREDICTED: uncharacterized protein LOC104117913 [Nicotiana tomentosiformis]	tr|A0A0A9CRE5|A0A0A9CRE5_ARUDO Uncharacterized protein OS=Arundo donax PE=4 SV=1				0.47	unigene	unique
L_10755_c0_g1_i1							3.95	unigene	common	C_33999_c0_g1_i1	95.92	2e-61
L_10755_c1_g1_i1							4.5	unigene	common	C_19898_c1_g1_i1	96.44	7e-172
L_10756_c0_g1_i1	gi|590610543|ref|XP_007021845.1|	Uncharacterized protein TCM_031929 [Theobroma cacao]	tr|A0A1R3KA95|A0A1R3KA95_9ROSI Transposase, Ptta/En/Spm, plant OS=Corchorus olitorius GN=COLO4_10047 PE=4 SV=1		XP_025875659.1 uncharacterized protein LOC107276901 isoform X2 [Oryza sativa Japonica Group]		1.58	unigene	unique
L_10757_c0_g1_i1							1.71	unigene	unique
L_10758_c0_g1_i1							5.21	unigene	unique
L_10759_c0_g1_i1	gi|743757525|ref|XP_010922375.1|	PREDICTED: KH domain-containing protein At4g18375-like [Elaeis guineensis]	tr|M0TGP0|M0TGP0_MUSAM Uncharacterized protein OS=Musa acuminata subsp. malaccensis PE=4 SV=1		XP_015632182.1 KH domain-containing protein At4g18375 [Oryza sativa Japonica Group]	NP_001117282.1 RNA-binding KH domain-containing protein [Arabidopsis thaliana]	1.37	unigene	unique
L_10759_c0_g2_i1	gi|743757525|ref|XP_010922375.1|	PREDICTED: KH domain-containing protein At4g18375-like [Elaeis guineensis]	tr|M0TGP0|M0TGP0_MUSAM Uncharacterized protein OS=Musa acuminata subsp. malaccensis PE=4 SV=1		XP_015632182.1 KH domain-containing protein At4g18375 [Oryza sativa Japonica Group]	NP_001117282.1 RNA-binding KH domain-containing protein [Arabidopsis thaliana]	1.23	unigene	unique
L_10759_c0_g3_i1	gi|743757525|ref|XP_010922375.1|	PREDICTED: KH domain-containing protein At4g18375-like [Elaeis guineensis]	tr|M0TGP0|M0TGP0_MUSAM Uncharacterized protein OS=Musa acuminata subsp. malaccensis PE=4 SV=1		XP_015632182.1 KH domain-containing protein At4g18375 [Oryza sativa Japonica Group]	NP_001117282.1 RNA-binding KH domain-containing protein [Arabidopsis thaliana]	2.09	unigene	common	C_4154_c0_g1_i1	98.66	0
L_10759_c0_g4_i1	gi|743757525|ref|XP_010922375.1|	PREDICTED: KH domain-containing protein At4g18375-like [Elaeis guineensis]	tr|M0TGP0|M0TGP0_MUSAM Uncharacterized protein OS=Musa acuminata subsp. malaccensis PE=4 SV=1		XP_015632182.1 KH domain-containing protein At4g18375 [Oryza sativa Japonica Group]	NP_001117282.1 RNA-binding KH domain-containing protein [Arabidopsis thaliana]	1.62
L_1076_c0_g1_i1							0.42
L_10760_c0_g1_i1	gi|743783494|ref|XP_010921426.1|	PREDICTED: uncharacterized protein LOC105044989 isoform X1 [Elaeis guineensis]	tr|M0S5U5|M0S5U5_MUSAM Uncharacterized protein OS=Musa acuminata subsp. malaccensis PE=4 SV=1		XP_025881516.1 uncharacterized protein LOC9270212 [Oryza sativa Japonica Group]	NP_192105.1 transmembrane protein [Arabidopsis thaliana]	3.44	unigene	common	C_15198_c0_g2_i1	97.23	0
L_10760_c0_g2_i1	gi|743783494|ref|XP_010921426.1|	PREDICTED: uncharacterized protein LOC105044989 isoform X1 [Elaeis guineensis]	tr|M0S5U5|M0S5U5_MUSAM Uncharacterized protein OS=Musa acuminata subsp. malaccensis PE=4 SV=1		XP_025881516.1 uncharacterized protein LOC9270212 [Oryza sativa Japonica Group]	NP_192105.1 transmembrane protein [Arabidopsis thaliana]	2.82
L_10761_c0_g1_i1							1.44	unigene	unique
L_10761_c1_g1_i1							4.47	unigene	unique
L_10761_c2_g1_i1							0.76	unigene	unique
L_10763_c0_g1_i1							2.92	unigene	common	C_27954_c0_g1_i1	97.88	0
L_10764_c0_g1_i1	gi|743757543|ref|XP_010922469.1|	PREDICTED: probable inactive leucine-rich repeat receptor-like protein kinase At1g66830 [Elaeis guineensis]	tr|A0A199UWB0|A0A199UWB0_ANACO Putative inactive leucine-rich repeat receptor-like protein kinase OS=Ananas comosus GN=ACMD2_12030 PE=4 SV=1	Cellulophaga_algicola_DSM_14237_uid62159	XP_015623518.1 receptor protein kinase-like protein ZAR1 [Oryza sativa Japonica Group]	NP_564228.1 Leucine-rich repeat protein kinase family protein [Arabidopsis thaliana]	2.05	unigene	unique
L_10765_c0_g1_i1	gi|743767742|ref|XP_010914142.1|	PREDICTED: DNA repair protein XRCC3 homolog [Elaeis guineensis]	tr|M0U021|M0U021_MUSAM Uncharacterized protein OS=Musa acuminata subsp. malaccensis PE=4 SV=1		XP_015623888.1 DNA repair protein XRCC3 homolog isoform X1 [Oryza sativa Japonica Group]	NP_851202.1 homolog of X-ray repair cross complementing 3 (XRCC3) [Arabidopsis thaliana]	1.63	unigene	common	C_44718_c0_g1_i1	98.65	0
L_10765_c0_g2_i1	gi|743767742|ref|XP_010914142.1|	PREDICTED: DNA repair protein XRCC3 homolog [Elaeis guineensis]	tr|M0U021|M0U021_MUSAM Uncharacterized protein OS=Musa acuminata subsp. malaccensis PE=4 SV=1		XP_015623888.1 DNA repair protein XRCC3 homolog isoform X1 [Oryza sativa Japonica Group]	NP_851202.1 homolog of X-ray repair cross complementing 3 (XRCC3) [Arabidopsis thaliana]	0.45
L_10765_c1_g1_i1							0.61	unigene	unique
L_10766_c0_g1_i1							1.75	unigene	unique
L_10766_c0_g2_i1							2.48	unigene	unique
L_10767_c0_g1_i1							0	unigene	unique
L_10767_c0_g1_i2							1.63
L_10768_c0_g1_i1							1.95	unigene	unique
L_10768_c1_g1_i1							0.83	unigene	unique
L_10769_c0_g1_i1							0.61	unigene	common	C_37264_c0_g1_i1	94.15	3e-76
L_10769_c0_g2_i1							0.61
L_1077_c0_g1_i1							0.91	unigene	common	C_19629_c0_g1_i1	90.18	7e-77
L_10770_c0_g1_i1							1.91	unigene	unique
L_10771_c0_g1_i1							1.21	unigene	unique
L_10772_c0_g1_i1							0.6	unigene	common	C_52052_c0_g1_i1	89.66	4e-86
L_10772_c0_g2_i1							3.01
L_10773_c0_g1_i1							1.59	unigene	unique
L_10774_c0_g1_i1	gi|743879696|ref|XP_010908461.1|	PREDICTED: ABC transporter I family member 1 [Elaeis guineensis]	tr|A0A199UFT2|A0A199UFT2_ANACO ABC transporter I family member 1 OS=Ananas comosus GN=ACMD2_00512 PE=4 SV=1	Methylomicrobium_alcaliphilum_uid77119	XP_025880947.1 ABC transporter I family member 1 [Oryza sativa Japonica Group]	NP_176516.1 non-intrinsic ABC protein 10 [Arabidopsis thaliana]	2.46	unigene	common	C_19987_c0_g1_i1	98.57	4e-177
L_10775_c0_g1_i1	gi|695074647|ref|XP_009384535.1|	PREDICTED: CEN-like protein 1 [Musa acuminata subsp. malaccensis]	tr|M0RUA2|M0RUA2_MUSAM Uncharacterized protein OS=Musa acuminata subsp. malaccensis PE=4 SV=1		XP_015624118.1 protein SELF-PRUNING [Oryza sativa Japonica Group]	NP_180324.1 centroradiali [Arabidopsis thaliana]	6.97	unigene	common	C_42049_c0_g1_i1	97.65	0
L_10775_c0_g1_i2	gi|308191641|dbj|BAJ22383.1|	PEBP family protein [Theobroma cacao]	tr|E1CKY1|E1CKY1_VIGUN Terminal flower 1b OS=Vigna unguiculata GN=VuTFL1b PE=2 SV=1		XP_015624118.1 protein SELF-PRUNING [Oryza sativa Japonica Group]	NP_180324.1 centroradiali [Arabidopsis thaliana]	0
L_10776_c0_g1_i1	gi|728808458|gb|KHF98287.1|	Os06g0724700, partial [Oryza sativa Japonica Group]	tr|A0A1D1XUC9|A0A1D1XUC9_9ARAE Serine/threonine-protein kinase ATR OS=Anthurium amnicola GN=Os06g0724700_0 PE=3 SV=1		XP_025881977.1 serine/threonine-protein kinase ATR isoform X2 [Oryza sativa Japonica Group]	NP_198898.2 Ataxia telangiectasia-mutated and RAD3-like protein [Arabidopsis thaliana]	1.86	unigene	common	C_11920_c0_g1_i1	98.02	0
L_10776_c1_g1_i1							4.65	unigene	unique
L_10777_c0_g1_i1							4.02	unigene	unique
L_10778_c0_g1_i1							1.94	unigene	common	C_22063_c0_g1_i1	94.23	3e-163
L_10778_c0_g2_i1							3.11
L_10779_c0_g1_i1	gi|743771606|ref|XP_010916094.1|	PREDICTED: LOW QUALITY PROTEIN: glutathione S-transferase omega-like 2 [Elaeis guineensis]	tr|A0A199W3Q9|A0A199W3Q9_ANACO Glutathionyl-hydroquinone reductase YqjG OS=Ananas comosus GN=ACMD2_16306 PE=4 SV=1	Ochrobactrum_anthropi_ATCC_49188_uid58921	XP_015625471.1 uncharacterized protein LOC4329160 isoform X2 [Oryza sativa Japonica Group]	NP_193723.3 Glutathione S-transferase family protein [Arabidopsis thaliana]	29.6	unigene	common	C_19069_c0_g1_i1	98.34	0
L_1078_c0_g1_i1							3.69	unigene	common	C_18396_c0_g1_i1	96.36	0
L_10780_c0_g1_i1							0	unigene	unique
L_10780_c0_g1_i2							0	unigene	unique
L_10780_c0_g1_i3							1.18
L_10781_c0_g1_i1	gi|672117094|ref|XP_008781727.1|	PREDICTED: uncharacterized protein LOC103701456 [Phoenix dactylifera]	tr|B9SPR9|B9SPR9_RICCO Uncharacterized protein OS=Ricinus communis GN=RCOM_0205190 PE=4 SV=1	Desulfobacca_acetoxidans_DSM_11109_uid65785	XP_015648452.1 uncharacterized protein LOC4346069 [Oryza sativa Japonica Group]	NP_567872.1 transmembrane protein, putative (Protein of unknown function, DUF599) [Arabidopsis thaliana]	3.85	unigene	common	C_42868_c0_g1_i1	98.93	0
L_10781_c0_g2_i1	gi|672117094|ref|XP_008781727.1|	PREDICTED: uncharacterized protein LOC103701456 [Phoenix dactylifera]	tr|A0A166FNS8|A0A166FNS8_DAUCA Uncharacterized protein OS=Daucus carota subsp. sativus GN=DCAR_000667 PE=4 SV=1	Desulfobacca_acetoxidans_DSM_11109_uid65785	XP_015610690.1 uncharacterized protein LOC4347453 [Oryza sativa Japonica Group]	NP_567872.1 transmembrane protein, putative (Protein of unknown function, DUF599) [Arabidopsis thaliana]	4.49
L_10782_c0_g1_i1							0.12	unigene	common	C_20099_c1_g1_i1	83.57	0
L_10782_c0_g2_i1							1.17
L_10782_c1_g1_i1							1.64	unigene	unique
L_10783_c0_g1_i1	gi|743860504|ref|XP_010943028.1|	PREDICTED: zinc-binding alcohol dehydrogenase domain-containing protein 2-like [Elaeis guineensis]	tr|A0A199V2K3|A0A199V2K3_ANACO Zinc-binding alcohol dehydrogenase domain-containing protein 2 OS=Ananas comosus GN=ACMD2_08956 PE=4 SV=1	Rhodothermus_marinus_DSM_4252_uid41729	XP_015612165.1 prostaglandin reductase-3 [Oryza sativa Japonica Group]	NP_175390.2 ARP protein (REF) [Arabidopsis thaliana]	0
L_10783_c0_g2_i1	gi|743860504|ref|XP_010943028.1|	PREDICTED: zinc-binding alcohol dehydrogenase domain-containing protein 2-like [Elaeis guineensis]	tr|A0A199V2K3|A0A199V2K3_ANACO Zinc-binding alcohol dehydrogenase domain-containing protein 2 OS=Ananas comosus GN=ACMD2_08956 PE=4 SV=1	Rhodothermus_marinus_DSM_4252_uid41729	XP_015612165.1 prostaglandin reductase-3 [Oryza sativa Japonica Group]	NP_175390.2 ARP protein (REF) [Arabidopsis thaliana]	4.17
L_10783_c0_g3_i1	gi|695031685|ref|XP_009403366.1|	PREDICTED: zinc-binding alcohol dehydrogenase domain-containing protein 2 isoform X2 [Musa acuminata subsp. malaccensis]	tr|M0T430|M0T430_MUSAM Uncharacterized protein OS=Musa acuminata subsp. malaccensis PE=4 SV=1	Rhodothermus_marinus_DSM_4252_uid41729	XP_015612165.1 prostaglandin reductase-3 [Oryza sativa Japonica Group]	NP_175390.2 ARP protein (REF) [Arabidopsis thaliana]	17.82	unigene	common	C_13840_c0_g1_i1	98.34	0
L_10784_c0_g1_i1							1.52	unigene	unique
L_10784_c0_g2_i1							1.84	unigene	unique
L_10785_c1_g1_i1							1.27	unigene	unique
L_10786_c0_g1_i1							0.97
L_10786_c0_g2_i1							1.14	unigene	unique
L_10787_c0_g1_i1	gi|743761506|ref|XP_010942594.1|	PREDICTED: transcription factor JUNGBRUNNEN 1-like [Elaeis guineensis]	tr|A0A068UZ64|A0A068UZ64_COFCA Uncharacterized protein OS=Coffea canephora GN=GSCOC_T00038595001 PE=4 SV=1		XP_015628846.1 transcription factor JUNGBRUNNEN 1 [Oryza sativa Japonica Group]	NP_181828.1 NAC domain containing protein 42 [Arabidopsis thaliana]	2.62	unigene	unique
L_10788_c0_g1_i1							3.78	unigene	common	C_31849_c0_g1_i1	98.35	2e-117
L_10789_c0_g1_i1							1.73	unigene	common	C_19190_c0_g1_i2	90.92	0
L_1079_c0_g1_i1							0.97	unigene	unique
L_10790_c0_g1_i1							2.13	unigene	unique
L_10791_c0_g1_i1	gi|641856444|gb|KDO75210.1|	PREDICTED: LOC100284964 isoform X1 [Zea mays]	tr|A0A0A9GB21|A0A0A9GB21_ARUDO Pco067414 OS=Arundo donax PE=3 SV=1	Photobacterium_profundum_SS9_uid62923	XP_015618412.1 histidinol dehydrogenase, chloroplastic [Oryza sativa Japonica Group]	NP_851260.1 histidinol dehydrogenase [Arabidopsis thaliana]	4.74	unigene	common	C_26132_c0_g1_i1	97.8	5e-132
L_10792_c0_g1_i1							2.21	unigene	common	C_10225_c0_g1_i1	97.07	0
L_10792_c1_g1_i1							0.62	unigene	common	C_10225_c1_g1_i1	96.95	2e-73
L_10793_c0_g1_i1							1.23	unigene	unique
L_10793_c0_g2_i1							0	unigene	unique
L_10793_c0_g3_i1							0.87	unigene	unique
L_10794_c0_g1_i1							39.57	unigene	common	C_16608_c0_g1_i4	97.47	5e-153
L_10794_c0_g2_i1							2.24
L_10795_c0_g1_i1							0.63	unigene	unique
L_10795_c0_g2_i1							1.17
L_10796_c0_g1_i1	gi|29367479|gb|AAO72595.1|	PREDICTED: pto-interacting protein 1-like isoform X1 [Setaria italica]	tr|A0A0A9PJI7|A0A0A9PJI7_ARUDO Uncharacterized protein OS=Arundo donax PE=4 SV=1		XP_015638781.1 pto-interacting protein 1 [Oryza sativa Japonica Group]	NP_001326308.1 Protein kinase superfamily protein [Arabidopsis thaliana]	5.4	unigene	common	C_16496_c0_g1_i1	97.24	0
L_10797_c0_g1_i1							0.36
L_10797_c0_g1_i2							4.43
L_10797_c0_g1_i3							0.45	unigene	unique
L_10797_c0_g1_i4							2.05	unigene	common	C_10233_c0_g1_i1	97.54	0
L_10798_c0_g1_i1							0.75	unigene	common	C_47598_c0_g1_i1	96.76	7e-161
L_10798_c0_g2_i1							0.75
L_10799_c0_g1_i1	gi|661889087|emb|CDP07530.1|	PREDICTED: deoxyuridine 5'-triphosphate nucleotidohydrolase [Eucalyptus grandis]	tr|A0A068UG29|A0A068UG29_COFCA Uncharacterized protein OS=Coffea canephora GN=GSCOC_T00024815001 PE=4 SV=1	Acetobacterium_woodii_DSM_1030_uid88073	XP_015628906.1 deoxyuridine 5'-triphosphate nucleotidohydrolase-like [Oryza sativa Japonica Group]	NP_190278.1 DUTP-PYROPHOSPHATASE-LIKE 1 [Arabidopsis thaliana]	1.94	unigene	common	C_20827_c0_g1_i2	97.24	0
L_10800_c0_g1_i1							0.22	unigene	unique
L_10800_c0_g2_i1							0.73
L_10800_c1_g1_i1							0.23	unigene	unique
L_10801_c0_g1_i1	gi|743907956|ref|XP_011047421.1|	PREDICTED: uncharacterized protein LOC105141768 isoform X3 [Populus euphratica]	tr|A0A022QJF9|A0A022QJF9_ERYGU Uncharacterized protein OS=Erythranthe guttata GN=MIMGU_mgv1a004620mg PE=4 SV=1	Cyanothece_PCC_7822_uid52547	XP_015646519.1 sulfoquinovosyl transferase SQD2 [Oryza sativa Japonica Group]	NP_001331107.1 sulfoquinovosyldiacylglycerol 2 [Arabidopsis thaliana]	17.76
L_10802_c0_g1_i1	gi|567858482|ref|XP_006421924.1|	hypothetical protein CICLE_v10004755mg [Citrus clementina]	tr|V4U7G6|V4U7G6_9ROSI Tubulin beta chain OS=Citrus clementina GN=CICLE_v10004755mg PE=3 SV=1		XP_015631732.1 tubulin beta-2 chain [Oryza sativa Japonica Group]	NP_568960.1 tubulin beta chain 3 [Arabidopsis thaliana]	14.61	unigene	common	C_3206_c0_g1_i1	94.89	1e-101
L_10802_c0_g2_i1	gi|595823759|ref|XP_007205123.1|	hypothetical protein PRUPE_ppa004884mg [Prunus persica]	tr|A0A0D3BTT7|A0A0D3BTT7_BRAOL Tubulin beta chain (Fragment) OS=Brassica oleracea var. oleracea PE=3 SV=1		XP_015631732.1 tubulin beta-2 chain [Oryza sativa Japonica Group]	NP_568960.1 tubulin beta chain 3 [Arabidopsis thaliana]	5.95
L_10803_c0_g1_i1		PREDICTED: uncharacterized protein LOC104107218 [Nicotiana tomentosiformis]	tr|A0A1S4B0I7|A0A1S4B0I7_TOBAC uncharacterized protein LOC107803216 OS=Nicotiana tabacum GN=LOC107803216 PE=4 SV=1				2.14	unigene	unique
L_10804_c0_g1_i1							1.12	unigene	common	C_665_c0_g1_i1	97.98	0
L_10805_c0_g1_i1							0.61	unigene	unique
L_10805_c0_g2_i1							0.3
L_10805_c1_g1_i1							1.35	unigene	common	C_2784_c1_g1_i1	96.59	1e-121
L_10806_c0_g1_i1	gi|124359278|gb|ABN05779.1|	PREDICTED: ran-binding protein 6 isoform X2 [Elaeis guineensis]	tr|M0VJE5|M0VJE5_HORVV Uncharacterized protein OS=Hordeum vulgare subsp. vulgare PE=4 SV=1		XP_015647231.1 importin-5 [Oryza sativa Japonica Group]	NP_197483.1 ARM repeat superfamily protein [Arabidopsis thaliana]	1.06	unigene	unique
L_10807_c0_g1_i1	gi|225438553|ref|XP_002279867.1|	PREDICTED: developmentally-regulated G-protein 3 isoform X2 [Vitis vinifera]	tr|D7SW63|D7SW63_VITVI Uncharacterized protein OS=Vitis vinifera GN=VIT_07s0031g01620 PE=4 SV=1	Methanotorris_igneus_Kol_5_uid67321	XP_015647281.1 developmentally-regulated G-protein 3 [Oryza sativa Japonica Group]	NP_195662.1 GTP-binding protein-like protein [Arabidopsis thaliana]	16.66	unigene	common	C_39906_c0_g1_i1	99.04	0
L_10807_c0_g2_i1	gi|225438553|ref|XP_002279867.1|	PREDICTED: developmentally-regulated G-protein 3 isoform X2 [Vitis vinifera]	tr|D7SW63|D7SW63_VITVI Uncharacterized protein OS=Vitis vinifera GN=VIT_07s0031g01620 PE=4 SV=1	Methanotorris_igneus_Kol_5_uid67321	XP_015647281.1 developmentally-regulated G-protein 3 [Oryza sativa Japonica Group]	NP_195662.1 GTP-binding protein-like protein [Arabidopsis thaliana]	4.55
L_10808_c0_g1_i1	gi|672171415|ref|XP_008805778.1|	PREDICTED: uncharacterized protein LOC103718642 [Phoenix dactylifera]	tr|A0A1D1YL25|A0A1D1YL25_9ARAE UDP-glucuronosyltransferase 2B17 (Fragment) OS=Anthurium amnicola GN=Ugt2b17_0 PE=4 SV=1		XP_015642971.1 uncharacterized protein LOC4340138 [Oryza sativa Japonica Group]	NP_175254.2 hypothetical protein AT1G48200 [Arabidopsis thaliana]	1.36
L_10808_c0_g2_i1	gi|672171415|ref|XP_008805778.1|	PREDICTED: uncharacterized protein LOC103718642 [Phoenix dactylifera]	tr|A0A1D1YL25|A0A1D1YL25_9ARAE UDP-glucuronosyltransferase 2B17 (Fragment) OS=Anthurium amnicola GN=Ugt2b17_0 PE=4 SV=1		XP_015642971.1 uncharacterized protein LOC4340138 [Oryza sativa Japonica Group]	NP_175254.2 hypothetical protein AT1G48200 [Arabidopsis thaliana]	15.32	unigene	common	C_16898_c0_g1_i1	97.2	0
L_10809_c0_g1_i1	gi|672107010|ref|XP_008789556.1|	PREDICTED: DEAD-box ATP-dependent RNA helicase 31-like [Phoenix dactylifera]			XP_015644190.1 DEAD-box ATP-dependent RNA helicase 31 [Oryza sativa Japonica Group]		1.88	unigene	unique
L_10809_c0_g1_i2	gi|672107010|ref|XP_008789556.1|	PREDICTED: DEAD-box ATP-dependent RNA helicase 31-like [Phoenix dactylifera]	tr|A0A1D1YXB8|A0A1D1YXB8_9ARAE DEAD-box ATP-dependent RNA helicase 26 (Fragment) OS=Anthurium amnicola GN=RH26 PE=4 SV=1		XP_015644190.1 DEAD-box ATP-dependent RNA helicase 31 [Oryza sativa Japonica Group]	NP_196478.2 P-loop containing nucleoside triphosphate hydrolases superfamily protein [Arabidopsis thaliana]	2.19	unigene	common	C_6263_c0_g1_i1	97.08	0
L_10809_c0_g1_i3	gi|672107010|ref|XP_008789556.1|	PREDICTED: DEAD-box ATP-dependent RNA helicase 31-like [Phoenix dactylifera]	tr|A0A1D1YXB8|A0A1D1YXB8_9ARAE DEAD-box ATP-dependent RNA helicase 26 (Fragment) OS=Anthurium amnicola GN=RH26 PE=4 SV=1		XP_015644190.1 DEAD-box ATP-dependent RNA helicase 31 [Oryza sativa Japonica Group]		0
L_1081_c0_g1_i1	gi|913125571|gb|AKU75683.1|	PREDICTED: delta-aminolevulinic acid dehydratase, chloroplastic-like [Musa acuminata subsp. malaccensis]	tr|A0A0K1NYQ3|A0A0K1NYQ3_MUSPR Delta-aminolevulinic acid dehydratase OS=Musa ABB Group GN=ALAD PE=2 SV=1	Cyanobium_gracile_PCC_6307_uid182931	XP_015643007.1 delta-aminolevulinic acid dehydratase, chloroplastic [Oryza sativa Japonica Group]	NP_177132.1 Aldolase superfamily protein [Arabidopsis thaliana]	38.67	unigene	common	C_19127_c0_g1_i2	97.84	0
L_10810_c0_g1_i1		PREDICTED: eukaryotic translation initiation factor 5A-like, partial [Malus domestica]			XP_015620359.1 eukaryotic translation initiation factor 5A-2 [Oryza sativa Japonica Group]	NP_172848.1 eukaryotic elongation factor 5A-1 [Arabidopsis thaliana]	0.71	unigene	unique
L_10810_c0_g1_i2							3.6	unigene	common	C_20716_c3_g2_i1	89.04	0
L_10811_c0_g1_i1							2.82	unigene	unique
L_10812_c0_g1_i1							1.19	unigene	unique
L_10813_c0_g1_i1							2.95	unigene	unique
L_10813_c1_g1_i1							2.5	unigene	common	C_31478_c0_g1_i1	98.2	6e-137
L_10814_c0_g1_i1							0.55	unigene	common	C_42830_c0_g1_i1	95.93	1e-156
L_10814_c1_g1_i1							1.07	unigene	unique
L_10815_c0_g1_i1	gi|769804134|ref|XP_011625719.1|	PREDICTED: pyruvate, phosphate dikinase, chloroplastic isoform X2 [Amborella trichopoda]	tr|A0A1D1YEF2|A0A1D1YEF2_9ARAE Pyruvate, phosphate dikinase, chloroplastic OS=Anthurium amnicola GN=PPD_8 PE=4 SV=1	Tannerella_forsythia_ATCC_43037_uid83157	XP_025880104.1 pyruvate, phosphate dikinase 2 isoform X2 [Oryza sativa Japonica Group]	NP_001328869.1 pyruvate orthophosphate dikinase [Arabidopsis thaliana]	2.25	unigene	common	C_39864_c0_g1_i1	98.91	2e-139
L_10815_c1_g1_i1	gi|672142476|ref|XP_008795093.1|	PREDICTED: pyruvate, phosphate dikinase, chloroplastic [Phoenix dactylifera]	tr|A0A199VBT6|A0A199VBT6_ANACO Pyruvate, phosphate dikinase, chloroplastic OS=Ananas comosus GN=ACMD2_17981 PE=4 SV=1	Caldicellulosiruptor_saccharolyticus_DSM_8903_uid58289	XP_015639324.1 pyruvate, phosphate dikinase 1, chloroplastic [Oryza sativa Japonica Group]	NP_001328869.1 pyruvate orthophosphate dikinase [Arabidopsis thaliana]	1.5	unigene	common	C_41397_c0_g1_i1	98.51	3e-97
L_10816_c0_g1_i1	gi|672108946|ref|XP_008787743.1|	PREDICTED: uncharacterized protein LOC103705699 [Phoenix dactylifera]	tr|V4UUS7|V4UUS7_9ROSI Uncharacterized protein OS=Citrus clementina GN=CICLE_v10012144mg PE=4 SV=1	Alcanivorax_borkumensis_SK2_uid58169	XP_015649382.1 uncharacterized protein LOC4346305 [Oryza sativa Japonica Group]	NP_568128.1 Thioredoxin family protein [Arabidopsis thaliana]	2.12	unigene	common	C_18036_c0_g1_i1	97.62	0
L_10817_c0_g1_i1			tr|A0A1R3L7M1|A0A1R3L7M1_ASPOF Uncharacterized protein OS=Asparagus officinalis GN=A4U43_UnF1000 PE=4 SV=1		XP_015616666.1 two-component response regulator ORR9 [Oryza sativa Japonica Group]		2.86	unigene	unique
L_10817_c0_g2_i1							0.77	unigene	unique
L_10818_c0_g1_i1	gi|590655858|ref|XP_007034105.1|	NAD(P)-linked oxidoreductase superfamily protein [Theobroma cacao]	tr|A0A061EJI2|A0A061EJI2_THECC NAD(P)-linked oxidoreductase superfamily protein OS=Theobroma cacao GN=TCM_020142 PE=4 SV=1	Pelobacter_propionicus_DSM_2379_uid58255	XP_015635955.1 probable aldo-keto reductase 2 [Oryza sativa Japonica Group]	NP_001319277.1 NAD(P)-linked oxidoreductase superfamily protein [Arabidopsis thaliana]	4.45	unigene	common	C_30161_c0_g1_i1	85.71	1e-55
L_10819_c0_g1_i1	gi|743773379|ref|XP_010917031.1|	PREDICTED: origin recognition complex subunit 6 isoform X1 [Elaeis guineensis]	tr|A0A199VW04|A0A199VW04_ANACO Origin of replication complex subunit 6 OS=Ananas comosus GN=ACMD2_01106 PE=4 SV=1		XP_015645695.1 origin of replication complex subunit 6 [Oryza sativa Japonica Group]	NP_174006.2 origin recognition complex protein 6 [Arabidopsis thaliana]	2.16	unigene	unique
L_1082_c0_g1_i1							3.54	unigene	unique
L_10820_c0_g1_i1							0.42	unigene	common	C_35793_c0_g1_i1	97.98	1e-93
L_10820_c0_g2_i1							0.63
L_10820_c1_g1_i1							2.1	unigene	common	C_22657_c0_g1_i1	97.44	6e-111
L_10821_c0_g1_i1	gi|743764965|ref|XP_010912698.1|	PREDICTED: ras-related protein RABD1-like isoform X2 [Elaeis guineensis]	tr|D7TGR5|D7TGR5_VITVI Uncharacterized protein OS=Vitis vinifera GN=VIT_12s0035g01150 PE=4 SV=1	Chloroflexus_aggregans_DSM_9485_uid58621	XP_015639166.1 GTP-binding protein YPTM1 isoform X1 [Oryza sativa Japonica Group]	NP_187779.1 Ras-related small GTP-binding family protein [Arabidopsis thaliana]	38.63	unigene	common	C_15028_c0_g1_i2	99.17	0
L_10821_c0_g2_i1	gi|743764965|ref|XP_010912698.1|	PREDICTED: ras-related protein RABD1-like isoform X2 [Elaeis guineensis]	tr|D7TGR5|D7TGR5_VITVI Uncharacterized protein OS=Vitis vinifera GN=VIT_12s0035g01150 PE=4 SV=1	Chloroflexus_aggregans_DSM_9485_uid58621	XP_015639166.1 GTP-binding protein YPTM1 isoform X1 [Oryza sativa Japonica Group]	NP_187779.1 Ras-related small GTP-binding family protein [Arabidopsis thaliana]	4.71
L_10822_c0_g1_i1	gi|743790794|ref|XP_010923261.1|	PREDICTED: glucose-induced degradation protein 8 homolog isoform X1 [Elaeis guineensis]	tr|A0A1U8AUE4|A0A1U8AUE4_NELNU glucose-induced degradation protein 8 homolog isoform X2 OS=Nelumbo nucifera GN=LOC104607566 PE=4 SV=1		XP_015621652.1 glucose-induced degradation protein 8 homolog isoform X4 [Oryza sativa Japonica Group]	NP_563758.1 LisH and RanBPM domains containing protein [Arabidopsis thaliana]	8.87	unigene	common	C_10218_c0_g1_i1	99.13	0
L_10822_c0_g2_i1	gi|743790794|ref|XP_010923261.1|	PREDICTED: glucose-induced degradation protein 8 homolog isoform X1 [Elaeis guineensis]	tr|A0A1U8AUE4|A0A1U8AUE4_NELNU glucose-induced degradation protein 8 homolog isoform X2 OS=Nelumbo nucifera GN=LOC104607566 PE=4 SV=1		XP_015621652.1 glucose-induced degradation protein 8 homolog isoform X4 [Oryza sativa Japonica Group]	NP_563758.1 LisH and RanBPM domains containing protein [Arabidopsis thaliana]	11.75
L_10823_c0_g1_i1							6.18	unigene	common	C_12254_c0_g1_i1	98.58	0
L_10824_c0_g1_i1							1.69	unigene	unique
L_10824_c0_g1_i2							4.06
L_10825_c0_g1_i1	gi|944062084|gb|KQJ97674.1|		tr|A0A1D6E8C4|A0A1D6E8C4_MAIZE Uncharacterized protein OS=Zea mays GN=ZEAMMB73_Zm00001d003278 PE=4 SV=1				0
L_10825_c0_g2_i1	gi|937912403|dbj|BAS87323.1|		tr|A0A0P0W5G5|A0A0P0W5G5_ORYSJ Os03g0844050 protein OS=Oryza sativa subsp. japonica GN=Os03g0844050 PE=4 SV=1				0.81
L_10825_c0_g3_i1	gi|937912403|dbj|BAS87323.1|		tr|A0A0P0W5G5|A0A0P0W5G5_ORYSJ Os03g0844050 protein OS=Oryza sativa subsp. japonica GN=Os03g0844050 PE=4 SV=1				0.81
L_10825_c0_g4_i1	gi|944065486|gb|KQK01077.1|		tr|A0A0Q3FSF8|A0A0Q3FSF8_BRADI Uncharacterized protein OS=Brachypodium distachyon GN=BRADI_3g53743 PE=4 SV=1				0	unigene	common	C_17126_c0_g1_i2	92.76	3e-57
L_10826_c0_g1_i1	gi|695006820|ref|XP_009389930.1|	PREDICTED: FACT complex subunit SSRP1 [Musa acuminata subsp. malaccensis]	tr|M0S9F4|M0S9F4_MUSAM FACT complex subunit SSRP1 OS=Musa acuminata subsp. malaccensis PE=3 SV=1		XP_015617055.1 FACT complex subunit SSRP1-A [Oryza sativa Japonica Group]	NP_189515.1 high mobility group [Arabidopsis thaliana]	1.51	unigene	unique
L_10827_c0_g1_i1							4.98	unigene	unique
L_10827_c1_g1_i1							1.13	unigene	common	C_29643_c0_g1_i1	97.06	1e-162
L_10829_c0_g1_i1							0	unigene	unique
L_10829_c0_g2_i1							0.46
L_10830_c0_g1_i1	gi|743837138|ref|XP_010936312.1|	PREDICTED: activating signal cointegrator 1 complex subunit 3 isoform X2 [Elaeis guineensis]	tr|A0A199UFA4|A0A199UFA4_ANACO Activating signal cointegrator 1 complex subunit 3 OS=Ananas comosus GN=ACMD2_15413 PE=4 SV=1	Acidilobus_saccharovorans_345_15_uid51395	XP_015629947.1 DExH-box ATP-dependent RNA helicase DExH14 [Oryza sativa Japonica Group]	NP_200922.2 U5 small nuclear ribonucleoprotein helicase [Arabidopsis thaliana]	1.87	unigene	unique
L_10830_c1_g1_i1	gi|743837138|ref|XP_010936312.1|	PREDICTED: activating signal cointegrator 1 complex subunit 3 isoform X2 [Elaeis guineensis]	tr|A0A199UFA4|A0A199UFA4_ANACO Activating signal cointegrator 1 complex subunit 3 OS=Ananas comosus GN=ACMD2_15413 PE=4 SV=1		XP_015629947.1 DExH-box ATP-dependent RNA helicase DExH14 [Oryza sativa Japonica Group]	NP_001190584.1 U5 small nuclear ribonucleoprotein helicase [Arabidopsis thaliana]	1.81	unigene	unique
L_10831_c0_g1_i1	gi|672160018|ref|XP_008799778.1|	PREDICTED: profilin-1 [Phoenix dactylifera]	sp|Q9SNW7|PROF1_LILLO Profilin-1 OS=Lilium longiflorum PE=2 SV=1		XP_015613794.1 profilin-A-like [Oryza sativa Japonica Group]	NP_179567.1 profilin 5 [Arabidopsis thaliana]	95.56	unigene	common	C_10127_c0_g1_i1	95.15	0
L_10832_c0_g1_i1							1.08	unigene	unique
L_10832_c1_g1_i1							1.86	unigene	unique
L_10833_c0_g1_i1	gi|255537343|ref|XP_002509738.1|	Lignin-forming anionic peroxidase precursor, putative [Ricinus communis]	tr|B9RC54|B9RC54_RICCO Peroxidase OS=Ricinus communis GN=RCOM_1685430 PE=3 SV=1		XP_015616823.1 cationic peroxidase 1 [Oryza sativa Japonica Group]	NP_195361.1 Peroxidase superfamily protein [Arabidopsis thaliana]	3.53	unigene	unique
L_10835_c0_g1_i1	gi|255537427|ref|XP_002509780.1|	tubulin beta chain, putative [Ricinus communis]	tr|B9RC96|B9RC96_RICCO Tubulin beta chain OS=Ricinus communis GN=RCOM_1686370 PE=3 SV=1		XP_015631732.1 tubulin beta-2 chain [Oryza sativa Japonica Group]	NP_568437.1 tubulin beta 8 [Arabidopsis thaliana]	56.59	unigene	unique
L_10836_c0_g1_i1	gi|672142159|ref|XP_008794933.1|	PREDICTED: LOW QUALITY PROTEIN: ATP-dependent DNA helicase srs2 [Phoenix dactylifera]	tr|A0A061FZ03|A0A061FZ03_THECC p-loop containing nucleoside triphosphate hydrolases superfamily protein, putative isoform 3 (Fragment) OS=Theobroma cacao GN=TCM_014815 PE=4 SV=1	Pelobacter_propionicus_DSM_2379_uid58255	XP_015647251.1 ATP-dependent DNA helicase SRS2-like protein At4g25120 isoform X9 [Oryza sativa Japonica Group]	NP_001320059.1 P-loop containing nucleoside triphosphate hydrolases superfamily protein [Arabidopsis thaliana]	2.72	unigene	unique
L_10836_c1_g1_i1	gi|672142159|ref|XP_008794933.1|	PREDICTED: LOW QUALITY PROTEIN: ATP-dependent DNA helicase srs2 [Phoenix dactylifera]	tr|M0SS94|M0SS94_MUSAM Uncharacterized protein OS=Musa acuminata subsp. malaccensis PE=4 SV=1	Thermoanaerobacterium_thermosaccharolyticum_M0795_uid184821	XP_015647251.1 ATP-dependent DNA helicase SRS2-like protein At4g25120 isoform X9 [Oryza sativa Japonica Group]	NP_001320059.1 P-loop containing nucleoside triphosphate hydrolases superfamily protein [Arabidopsis thaliana]	1.51	unigene	unique
L_10836_c1_g2_i1	gi|672142159|ref|XP_008794933.1|	PREDICTED: LOW QUALITY PROTEIN: ATP-dependent DNA helicase srs2 [Phoenix dactylifera]	tr|A0A022R591|A0A022R591_ERYGU Uncharacterized protein OS=Erythranthe guttata GN=MIMGU_mgv1a000422mg PE=4 SV=1	Alcanivorax_borkumensis_SK2_uid58169	XP_015647251.1 ATP-dependent DNA helicase SRS2-like protein At4g25120 isoform X9 [Oryza sativa Japonica Group]	NP_001320059.1 P-loop containing nucleoside triphosphate hydrolases superfamily protein [Arabidopsis thaliana]	2.03	unigene	unique
L_10837_c0_g1_i1							2.69	unigene	unique
L_10838_c0_g1_i1	gi|743869838|ref|XP_010905904.1|	PREDICTED: protein TRANSPARENT TESTA 12-like [Elaeis guineensis]	tr|A0A1D1Y657|A0A1D1Y657_9ARAE Protein DETOXIFICATION OS=Anthurium amnicola GN=TT12_26 PE=3 SV=1	Marivirga_tractuosa_DSM_4126_uid60837	XP_015632220.1 protein DETOXIFICATION 40 [Oryza sativa Japonica Group]	NP_001326875.1 MATE efflux family protein [Arabidopsis thaliana]	5.28	unigene	unique
L_10839_c0_g1_i1	gi|870849263|gb|KMT01526.1|	hypothetical protein POPTR_0591s00200g [Populus trichocarpa]	tr|A0A199UNI7|A0A199UNI7_ANACO Uncharacterized protein OS=Ananas comosus GN=ACMD2_19469 PE=4 SV=1		XP_015643885.1 protein ANTAGONIST OF LIKE HETEROCHROMATIN PROTEIN 1-like isoform X1 [Oryza sativa Japonica Group]	NP_001326573.1 nuclease [Arabidopsis thaliana]	1.19	unigene	common	C_46526_c0_g1_i1	91.5	5e-54
L_10840_c0_g1_i1	gi|672184176|ref|XP_008812391.1|	PREDICTED: replication factor C subunit 3 [Phoenix dactylifera]	tr|A0A1D1Z918|A0A1D1Z918_9ARAE Replication factor C subunit 3 (Fragment) OS=Anthurium amnicola GN=Rfc3_6 PE=4 SV=1	Methanosaeta_concilii_GP6_uid66207	XP_015630600.1 replication factor C subunit 5 [Oryza sativa Japonica Group]	NP_198126.1 ATPase family associated with various cellular activities (AAA) [Arabidopsis thaliana]	9.77	unigene	common	C_42909_c0_g1_i1	98.55	0
L_10841_c0_g1_i1	gi|672181232|ref|XP_008810827.1|	PREDICTED: chitinase domain-containing protein 1 isoform X1 [Phoenix dactylifera]	tr|M0SHM6|M0SHM6_MUSAM Uncharacterized protein OS=Musa acuminata subsp. malaccensis PE=4 SV=1	Halothermothrix_orenii_H_168_uid58585	XP_015621949.1 chitinase domain-containing protein 1 [Oryza sativa Japonica Group]	NP_192013.1 Glycosyl hydrolase superfamily protein [Arabidopsis thaliana]	1.42	unigene	unique
L_10841_c0_g2_i1	gi|743755887|ref|XP_010913890.1|	PREDICTED: chitinase domain-containing protein 1 [Elaeis guineensis]	tr|A0A199W8F3|A0A199W8F3_ANACO Chitinase domain-containing protein 1 OS=Ananas comosus GN=ACMD2_07632 PE=4 SV=1	Herpetosiphon_aurantiacus_DSM_785_uid58599	XP_015621949.1 chitinase domain-containing protein 1 [Oryza sativa Japonica Group]	NP_192013.1 Glycosyl hydrolase superfamily protein [Arabidopsis thaliana]	4.65	unigene	common	C_6172_c0_g1_i1	98.65	0
L_10843_c0_g1_i1							5.92
L_10844_c0_g1_i1	gi|672180844|ref|XP_008810623.1|	PREDICTED: retinoblastoma-related protein [Phoenix dactylifera]	sp|Q8H252|RBR_COCNU Retinoblastoma-related protein OS=Cocos nucifera GN=Rb1 PE=2 SV=1		XP_015648673.1 retinoblastoma-related protein 1 isoform X2 [Oryza sativa Japonica Group]	NP_001189868.1 retinoblastoma-related 1 [Arabidopsis thaliana]	3.61	unigene	common	C_42910_c0_g1_i1	97.13	0
L_10845_c0_g1_i1	gi|414878072|tpg|DAA55203.1|	hypothetical protein [Zea mays]	tr|A0A1D1YPA2|A0A1D1YPA2_9ARAE 60S ribosomal protein L8 (Fragment) OS=Anthurium amnicola GN=RPL8_0 PE=4 SV=1	Methanococcus_maripaludis_S2_uid58035	XP_015619844.1 60S ribosomal protein L8 [Oryza sativa Japonica Group]	NP_179393.1 Ribosomal protein L2 family [Arabidopsis thaliana]	64.94	unigene	common	C_18753_c3_g1_i1	96.15	2e-130
L_10846_c0_g1_i1	gi|297740230|emb|CBI30412.3|	PREDICTED: uncharacterized protein LOC100261363 isoform X2 [Vitis vinifera]	tr|F6HKT3|F6HKT3_VITVI Uncharacterized protein OS=Vitis vinifera GN=VIT_08s0007g02040 PE=4 SV=1				2.04	unigene	common	C_3918_c0_g2_i1	98.03	0
L_10847_c0_g1_i1	gi|672124475|ref|XP_008785622.1|	PREDICTED: pentatricopeptide repeat-containing protein PNM1, mitochondrial [Phoenix dactylifera]	tr|M0S5L4|M0S5L4_MUSAM Uncharacterized protein OS=Musa acuminata subsp. malaccensis PE=4 SV=1		XP_015647998.1 pentatricopeptide repeat-containing protein PNM1, mitochondrial [Oryza sativa Japonica Group]	NP_200904.1 Pentatricopeptide repeat (PPR) superfamily protein [Arabidopsis thaliana]	5.05	unigene	common	C_16782_c0_g1_i1	99.26	0
L_10849_c0_g1_i1							2.45	unigene	common	C_15735_c0_g1_i1	91.16	0
L_1085_c0_g1_i1							2.44
L_1085_c0_g2_i1							2.79	unigene	common	C_20577_c5_g1_i4	87.5	1e-101
L_1085_c0_g3_i1							2.61	unigene	unique
L_10850_c0_g1_i1	gi|496478606|ref|WP_009187176.1|	PREDICTED: uncharacterized protein LOC103417687 [Malus domestica]	tr|K1KXQ8|K1KXQ8_9BACT Uncharacterized protein OS=Cecembia lonarensis LW9 GN=B879_04163 PE=4 SV=1				2.26	unigene	unique
L_10850_c0_g1_i2	gi|496478606|ref|WP_009187176.1|	PREDICTED: uncharacterized protein LOC103417687 [Malus domestica]	tr|K1KXQ8|K1KXQ8_9BACT Uncharacterized protein OS=Cecembia lonarensis LW9 GN=B879_04163 PE=4 SV=1				2.26
L_10851_c0_g1_i1	gi|743870000|ref|XP_010905942.1|	PREDICTED: pentatricopeptide repeat-containing protein At4g18520 [Elaeis guineensis]	tr|M0SBR5|M0SBR5_MUSAM Uncharacterized protein OS=Musa acuminata subsp. malaccensis PE=4 SV=1		XP_025879689.1 pentatricopeptide repeat-containing protein At4g18520, chloroplastic [Oryza sativa Japonica Group]	NP_193587.4 Pentatricopeptide repeat (PPR) superfamily protein [Arabidopsis thaliana]	1.35	unigene	common	C_39124_c0_g1_i1	99.48	0
L_10852_c0_g1_i1							2.76	unigene	unique
L_10853_c0_g1_i1	gi|743786592|ref|XP_010922213.1|	PREDICTED: structure-specific endonuclease subunit SLX1 homolog [Elaeis guineensis]	tr|M0RR10|M0RR10_MUSAM Uncharacterized protein OS=Musa acuminata subsp. malaccensis PE=4 SV=1	Thiomicrospira_crunogena_XCL_2_uid58183	XP_015615124.1 structure-specific endonuclease subunit slx1 [Oryza sativa Japonica Group]	NP_199135.1 Excinuclease ABC, C subunit, N-terminal [Arabidopsis thaliana]	3.4	unigene	common	C_14712_c0_g1_i1	98.85	0
L_10853_c0_g1_i2	gi|743786592|ref|XP_010922213.1|	PREDICTED: structure-specific endonuclease subunit SLX1 homolog [Elaeis guineensis]	tr|A0A199VBG7|A0A199VBG7_ANACO Structure-specific endonuclease subunit slx1 OS=Ananas comosus GN=ACMD2_06825 PE=4 SV=1		XP_015615124.1 structure-specific endonuclease subunit slx1 [Oryza sativa Japonica Group]	NP_199135.1 Excinuclease ABC, C subunit, N-terminal [Arabidopsis thaliana]	0.75
L_10854_c0_g1_i1							0.85
L_10854_c0_g2_i1							0	unigene	unique
L_10854_c1_g1_i1	gi|695018054|ref|XP_009395973.1|	PREDICTED: 2,3-bisphosphoglycerate-independent phosphoglycerate mutase-like [Musa acuminata subsp. malaccensis]	tr|M0RMD9|M0RMD9_MUSAM Uncharacterized protein OS=Musa acuminata subsp. malaccensis PE=4 SV=1	Desulfocapsa_sulfexigens_DSM_10523_uid189952	XP_015612991.1 2,3-bisphosphoglycerate-independent phosphoglycerate mutase [Oryza sativa Japonica Group]	NP_850542.1 Phosphoglycerate mutase, 2,3-bisphosphoglycerate-independent [Arabidopsis thaliana]	29.91	unigene	unique
L_10855_c0_g1_i1		glycosyl hydrolase family 10 protein [Arabidopsis thaliana]	tr|A0A1D1XNF2|A0A1D1XNF2_9ARAE Endo-1,4-beta-xylanase A OS=Anthurium amnicola GN=xlnA_0 PE=4 SV=1		XP_015627917.1 uncharacterized protein LOC4332224 isoform X1 [Oryza sativa Japonica Group]	NP_195543.1 glycosyl hydrolase family 10 protein [Arabidopsis thaliana]	0.32
L_10855_c0_g2_i1		glycosyl hydrolase family 10 protein [Arabidopsis thaliana]	tr|A0A1D1XNF2|A0A1D1XNF2_9ARAE Endo-1,4-beta-xylanase A OS=Anthurium amnicola GN=xlnA_0 PE=4 SV=1		XP_015627917.1 uncharacterized protein LOC4332224 isoform X1 [Oryza sativa Japonica Group]	NP_195543.1 glycosyl hydrolase family 10 protein [Arabidopsis thaliana]	0.96
L_10856_c0_g1_i1							1.37	unigene	common	C_6333_c0_g1_i1	97.12	3e-113
L_10858_c0_g1_i1							0.61	unigene	common	C_38999_c0_g1_i1	86.07	6e-66
L_10858_c0_g2_i1							0.34
L_10859_c0_g1_i1	gi|672172450|ref|XP_008806315.1|	PREDICTED: pyruvate dehydrogenase E1 component subunit alpha-1, mitochondrial-like isoform X2 [Phoenix dactylifera]	tr|M0S0Z1|M0S0Z1_MUSAM Pyruvate dehydrogenase E1 component subunit alpha OS=Musa acuminata subsp. malaccensis PE=4 SV=1	Octadecabacter_arcticus_238_uid54699	XP_015626335.1 pyruvate dehydrogenase E1 component subunit alpha-1, mitochondrial [Oryza sativa Japonica Group]	NP_176198.1 pyruvate dehydrogenase complex E1 alpha subunit [Arabidopsis thaliana]	28.28	unigene	common	C_17504_c0_g1_i1	98.48	0
L_1086_c0_g1_i1							0.61	unigene	unique
L_10860_c0_g1_i1							1.1	unigene	unique
L_10861_c0_g1_i1							1.75	unigene	common	C_13520_c0_g2_i1	93.6	2e-172
L_10861_c1_g1_i1	gi|242071781|ref|XP_002451167.1|	hypothetical protein SORBIDRAFT_05g025250 [Sorghum bicolor]	tr|A0A1D5Y814|A0A1D5Y814_WHEAT Uncharacterized protein OS=Triticum aestivum PE=4 SV=1				1.33	unigene	unique
L_10862_c0_g1_i1							3.61	unigene	common	C_14209_c0_g1_i1	94.04	0
L_10863_c0_g1_i1	gi|108707917|gb|ABF95712.1|	PREDICTED: retrovirus-related Pol polyprotein from transposon TNT 1-94, partial [Amborella trichopoda]	tr|A0A151R4N0|A0A151R4N0_CAJCA Uncharacterized protein OS=Cajanus cajan GN=KK1_041348 PE=4 SV=1				0	unigene	common	C_12900_c0_g3_i1	93.19	1e-75
L_10863_c1_g1_i1	gi|697124832|ref|XP_009616425.1|	PREDICTED: uncharacterized protein LOC104108970 isoform X1 [Nicotiana tomentosiformis]	tr|U5CY72|U5CY72_AMBTC Uncharacterized protein (Fragment) OS=Amborella trichopoda GN=AMTR_s03239p00005680 PE=4 SV=1				0.3	unigene	unique
L_10863_c1_g2_i1	gi|697124832|ref|XP_009616425.1|	PREDICTED: uncharacterized protein LOC104108970 isoform X1 [Nicotiana tomentosiformis]	tr|A0A1S4B1N2|A0A1S4B1N2_TOBAC uncharacterized protein LOC107803475 isoform X1 OS=Nicotiana tabacum GN=LOC107803475 PE=4 SV=1				0.56
L_10864_c0_g1_i1							1.81	unigene	unique
L_10865_c0_g1_i1	gi|754390096|sp|Q0DF13.2|SDH8A_ORYSJ	Os06g0124900, partial [Oryza sativa Japonica Group]	tr|A0A199VKW6|A0A199VKW6_ANACO Succinate dehydrogenase subunit 8A, mitochondrila OS=Ananas comosus GN=ACMD2_10263 PE=4 SV=1		XP_025881819.1 succinate dehydrogenase subunit 8A, mitochondrial [Oryza sativa Japonica Group]		109.4	unigene	common	C_4137_c0_g1_i1	97.39	0
L_10866_c0_g1_i1							1.71	unigene	unique
L_10867_c0_g1_i1							1.27
L_10867_c0_g2_i1	gi|695007417|ref|XP_009390255.1|	PREDICTED: WAT1-related protein At1g21890-like [Musa acuminata subsp. malaccensis]	tr|M0SA84|M0SA84_MUSAM WAT1-related protein OS=Musa acuminata subsp. malaccensis PE=3 SV=1		XP_015643476.1 WAT1-related protein At1g21890 [Oryza sativa Japonica Group]	NP_192570.2 nodulin MtN21 /EamA-like transporter family protein [Arabidopsis thaliana]	0.32	unigene	unique
L_10867_c0_g2_i2	gi|672124744|ref|XP_008785769.1|	PREDICTED: WAT1-related protein At1g21890-like [Phoenix dactylifera]	tr|V4T7F3|V4T7F3_9ROSI WAT1-related protein OS=Citrus clementina GN=CICLE_v10001460mg PE=3 SV=1		XP_015643476.1 WAT1-related protein At1g21890 [Oryza sativa Japonica Group]	NP_181282.1 nodulin MtN21 /EamA-like transporter family protein [Arabidopsis thaliana]	2.18	unigene	common	C_15580_c0_g2_i1	98.02	0
L_10867_c0_g3_i1							1.97	unigene	unique
L_10868_c0_g1_i1							0.71	unigene	common	C_24007_c0_g1_i1	95.38	3e-104
L_10868_c0_g2_i1							2.85
L_10868_c1_g1_i1							1.77	unigene	unique
L_10869_c0_g1_i1							1.79	unigene	common	C_27196_c0_g1_i1	98.35	0
L_1087_c0_g1_i1	gi|595846396|ref|XP_007209124.1|	hypothetical protein PRUPE_ppa005479mg [Prunus persica]	tr|M5WM31|M5WM31_PRUPE Uncharacterized protein OS=Prunus persica GN=PRUPE_ppa005479mg PE=4 SV=1		XP_015618723.1 probable glycosyltransferase 3 [Oryza sativa Japonica Group]	NP_196389.1 Galactosyl transferase GMA12/MNN10 family protein [Arabidopsis thaliana]	0.31
L_1087_c0_g2_i1	gi|595846396|ref|XP_007209124.1|	hypothetical protein PRUPE_ppa005479mg [Prunus persica]	tr|M5WM31|M5WM31_PRUPE Uncharacterized protein OS=Prunus persica GN=PRUPE_ppa005479mg PE=4 SV=1		XP_015618723.1 probable glycosyltransferase 3 [Oryza sativa Japonica Group]	NP_196389.1 Galactosyl transferase GMA12/MNN10 family protein [Arabidopsis thaliana]	1.22	unigene	unique
L_10870_c0_g1_i1							0.98	unigene	unique
L_10870_c1_g1_i1							1.4	unigene	unique
L_10871_c0_g1_i1							0
L_10871_c0_g2_i1							0.67	unigene	unique
L_10871_c1_g1_i1							1.57	unigene	common	C_10485_c0_g2_i1	97.58	2e-139
L_10872_c0_g1_i1							4.61	unigene	unique
L_10873_c0_g1_i1	gi|743817561|ref|XP_010930971.1|	PREDICTED: uncharacterized protein LOC105051998 [Elaeis guineensis]	tr|A0A1U7Z3G0|A0A1U7Z3G0_NELNU uncharacterized protein LOC104585902 isoform X2 OS=Nelumbo nucifera GN=LOC104585902 PE=4 SV=1		XP_015617922.1 uncharacterized protein LOC4349872 isoform X1 [Oryza sativa Japonica Group]	NP_001331551.1 heat shock protein [Arabidopsis thaliana]	1.4	unigene	common	C_38605_c0_g1_i1	98.05	2e-125
L_10873_c0_g2_i1	gi|743817561|ref|XP_010930971.1|	PREDICTED: uncharacterized protein LOC105051998 [Elaeis guineensis]	tr|A0A1U7Z3G0|A0A1U7Z3G0_NELNU uncharacterized protein LOC104585902 isoform X2 OS=Nelumbo nucifera GN=LOC104585902 PE=4 SV=1		XP_015617922.1 uncharacterized protein LOC4349872 isoform X1 [Oryza sativa Japonica Group]	NP_001331551.1 heat shock protein [Arabidopsis thaliana]	1.96
L_10874_c0_g1_i1	gi|743871164|ref|XP_010906223.1|	PREDICTED: alpha-1,6-mannosyl-glycoprotein 2-beta-N-acetylglucosaminyltransferase [Elaeis guineensis]	tr|A0A199V9B7|A0A199V9B7_ANACO Alpha-1,6-mannosyl-glycoprotein 2-beta-N-acetylglucosaminyltransferase OS=Ananas comosus GN=ACMD2_13604 PE=4 SV=1		XP_025878747.1 alpha-1,6-mannosyl-glycoprotein 2-beta-N-acetylglucosaminyltransferase [Oryza sativa Japonica Group]	NP_178601.2 beta-1,2-N-acetylglucosaminyltransferase II [Arabidopsis thaliana]	4.21	unigene	unique
L_10875_c0_g1_i1							0	unigene	common	C_9194_c0_g1_i1	96.61	1e-20
L_10876_c0_g1_i1							0	unigene	unique
L_10876_c0_g2_i1							1.23
L_10876_c0_g3_i1							0
L_10877_c0_g1_i1							1.31	unigene	unique
L_10877_c0_g2_i1							1.13	unigene	unique
L_10878_c0_g1_i1							3.02	unigene	unique
L_10878_c1_g1_i1							1.56	unigene	unique
L_10879_c0_g1_i1							1.7	unigene	common	C_40046_c0_g1_i1	98	0
L_1088_c0_g1_i1							1.19	unigene	common	C_19428_c2_g2_i1	96.55	0
L_10880_c0_g1_i1							1.47	unigene	unique
L_10880_c0_g2_i1							3.04	unigene	unique
L_10880_c1_g1_i1							2.82	unigene	unique
L_10881_c0_g1_i1	gi|695024398|ref|XP_009399412.1|	PREDICTED: uncharacterized protein LOC103983832 [Musa acuminata subsp. malaccensis]	tr|A0A199UK26|A0A199UK26_ANACO Uncharacterized protein OS=Ananas comosus GN=ACMD2_14433 PE=4 SV=1		XP_015612713.1 uncharacterized protein LOC4349493 [Oryza sativa Japonica Group]	NP_567545.1 Tetratricopeptide repeat (TPR)-like superfamily protein [Arabidopsis thaliana]	1.91	unigene	common	C_1000_c0_g1_i1	94.46	0
L_10882_c0_g1_i1							1.64	unigene	unique
L_10882_c0_g2_i1							0.84
L_10883_c0_g1_i1	gi|743756398|ref|XP_010916598.1|	PREDICTED: heat stress transcription factor A-4b-like [Elaeis guineensis]	tr|A0A199VNH5|A0A199VNH5_ANACO Heat stress transcription factor A-4b OS=Ananas comosus GN=ACMD2_02217 PE=3 SV=1		XP_015615651.1 heat stress transcription factor A-4b [Oryza sativa Japonica Group]	NP_193623.1 heat shock transcription factor A4A [Arabidopsis thaliana]	2.64	unigene	common	C_10504_c0_g1_i1	98.44	0
L_10883_c0_g1_i2	gi|743756398|ref|XP_010916598.1|	PREDICTED: heat stress transcription factor A-4b-like [Elaeis guineensis]	tr|A0A199VNH5|A0A199VNH5_ANACO Heat stress transcription factor A-4b OS=Ananas comosus GN=ACMD2_02217 PE=3 SV=1		XP_015615651.1 heat stress transcription factor A-4b [Oryza sativa Japonica Group]	NP_193623.1 heat shock transcription factor A4A [Arabidopsis thaliana]	5.78
L_10884_c0_g1_i1							2.07	unigene	unique
L_10885_c0_g1_i1							0.64	unigene	unique
L_10886_c0_g1_i1							1.44	unigene	unique
L_10887_c0_g1_i1							2.7	unigene	unique
L_10887_c1_g1_i1							2.59	unigene	unique
L_10888_c0_g1_i1							1.54	unigene	unique
L_10888_c1_g1_i1							1.59	unigene	unique
L_10889_c0_g1_i1							2.66	unigene	unique
L_10890_c0_g1_i1							2.85	unigene	unique
L_10891_c0_g1_i1							7.1	unigene	unique
L_10891_c1_g1_i1							1.71	unigene	unique
L_10892_c0_g1_i1							0	unigene	unique
L_10892_c0_g2_i1							1.68
L_10893_c0_g1_i1							0	unigene	unique
L_10894_c0_g1_i1	gi|672164139|ref|XP_008801937.1|	PREDICTED: mitochondrial tRNA-specific 2-thiouridylase 1 [Phoenix dactylifera]	tr|A0A0P0VTR1|A0A0P0VTR1_ORYSJ Os03g0174600 protein (Fragment) OS=Oryza sativa subsp. japonica GN=Os03g0174600 PE=4 SV=1	Ignavibacterium_album_JCM_16511_uid162097	XP_015631825.1 uncharacterized protein LOC4331793 [Oryza sativa Japonica Group]	NP_175542.2 tRNA (5-methylaminomethyl-2-thiouridylate)-methyltransferase [Arabidopsis thaliana]	0.84	unigene	unique
L_10894_c0_g1_i2	gi|672164139|ref|XP_008801937.1|	PREDICTED: mitochondrial tRNA-specific 2-thiouridylase 1 [Phoenix dactylifera]	tr|A0A0P0VTR1|A0A0P0VTR1_ORYSJ Os03g0174600 protein (Fragment) OS=Oryza sativa subsp. japonica GN=Os03g0174600 PE=4 SV=1	Ignavibacterium_album_JCM_16511_uid162097	XP_015631825.1 uncharacterized protein LOC4331793 [Oryza sativa Japonica Group]	NP_175542.2 tRNA (5-methylaminomethyl-2-thiouridylate)-methyltransferase [Arabidopsis thaliana]	1.4	unigene	common	C_4060_c1_g1_i1	97.42	0
L_10895_c0_g1_i1	gi|743784164|ref|XP_010921591.1|	PREDICTED: LOW QUALITY PROTEIN: uncharacterized protein LOC105045133 [Elaeis guineensis]	tr|M0REG2|M0REG2_MUSAM Uncharacterized protein OS=Musa acuminata subsp. malaccensis PE=4 SV=1		XP_015622084.1 uncharacterized protein LOC4327762 [Oryza sativa Japonica Group]	NP_567482.2 lipase class 3 family protein [Arabidopsis thaliana]	6.75	unigene	common	C_27174_c0_g1_i1	98.38	0
L_10896_c0_g1_i1							1.03	unigene	common	C_22648_c0_g1_i1	95.76	2e-161
L_10897_c0_g1_i1	gi|695006151|ref|XP_009389554.1|	PREDICTED: metacaspase-1-like [Musa acuminata subsp. malaccensis]	tr|M0S605|M0S605_MUSAM Uncharacterized protein OS=Musa acuminata subsp. malaccensis PE=4 SV=1	Gallionella_capsiferriformans_ES_2_uid51505	XP_025879777.1 LOW QUALITY PROTEIN: metacaspase-1 [Oryza sativa Japonica Group]	NP_171719.2 metacaspase 1 [Arabidopsis thaliana]	2.58
L_10897_c0_g1_i2	gi|672117386|ref|XP_008781877.1|	PREDICTED: metacaspase-1-like [Phoenix dactylifera]	tr|M0S605|M0S605_MUSAM Uncharacterized protein OS=Musa acuminata subsp. malaccensis PE=4 SV=1	Candidatus_Methylomirabilis_oxyfera_uid161981	XP_015628780.1 metacaspase-1 [Oryza sativa Japonica Group]	NP_171719.2 metacaspase 1 [Arabidopsis thaliana]	1.85	unigene	common	C_11837_c0_g1_i1	98.47	0
L_10898_c0_g1_i1	gi|743880191|ref|XP_010908585.1|	PREDICTED: putative yippee-like protein Os10g0369500 isoform X1 [Elaeis guineensis]	tr|M0S2P5|M0S2P5_MUSAM Protein yippee-like OS=Musa acuminata subsp. malaccensis PE=3 SV=1		XP_015647809.1 putative yippee-like protein Os10g0369500 [Oryza sativa Japonica Group]	NP_200205.1 Yippee family putative zinc-binding protein [Arabidopsis thaliana]	11.15	unigene	common	C_24812_c0_g1_i1	96.72	0
L_10898_c0_g2_i1	gi|743880201|ref|XP_010908587.1|	PREDICTED: putative yippee-like protein Os10g0369500 isoform X2 [Elaeis guineensis]	tr|M0S2P5|M0S2P5_MUSAM Protein yippee-like OS=Musa acuminata subsp. malaccensis PE=3 SV=1		XP_015647809.1 putative yippee-like protein Os10g0369500 [Oryza sativa Japonica Group]	NP_001324481.1 Yippee family putative zinc-binding protein [Arabidopsis thaliana]	1.99	unigene	unique
L_10899_c0_g1_i1	gi|695054880|ref|XP_009415585.1|	PREDICTED: ABC transporter B family member 19 [Musa acuminata subsp. malaccensis]	tr|A0A199V5X7|A0A199V5X7_ANACO ABC transporter B family member 19 OS=Ananas comosus GN=ACMD2_03955 PE=4 SV=1	Myxococcus_xanthus_DK_1622_uid58003	XP_015633529.1 ABC transporter B family member 19 [Oryza sativa Japonica Group]	NP_189528.1 ATP binding cassette subfamily B19 [Arabidopsis thaliana]	1.31	unigene	unique
L_10899_c1_g1_i1	gi|802544789|ref|XP_012083128.1|	PREDICTED: ABC transporter B family member 19 [Jatropha curcas]	tr|A0A067LE18|A0A067LE18_JATCU Uncharacterized protein OS=Jatropha curcas GN=JCGZ_09747 PE=4 SV=1	Fluviicola_taffensis_DSM_16823_uid65271	XP_015633529.1 ABC transporter B family member 19 [Oryza sativa Japonica Group]	NP_189528.1 ATP binding cassette subfamily B19 [Arabidopsis thaliana]	2.11	unigene	unique
L_109_c0_g1_i1							2.25	unigene	common	C_20572_c2_g3_i1	92.57	2e-54
L_10900_c0_g1_i1							1.27	unigene	common	C_2718_c0_g1_i1	92.64	0
L_10900_c0_g1_i2							0
L_10900_c0_g1_i3							0.5
L_10901_c0_g1_i1	gi|672161487|ref|XP_008800560.1|	PREDICTED: purple acid phosphatase 23 isoform X2 [Phoenix dactylifera]	tr|A0A199W016|A0A199W016_ANACO Purple acid phosphatase OS=Ananas comosus GN=ACMD2_16172 PE=3 SV=1	Fluviicola_taffensis_DSM_16823_uid65271	XP_015648788.1 purple acid phosphatase 23 isoform X1 [Oryza sativa Japonica Group]	NP_193106.3 purple acid phosphatase 23 [Arabidopsis thaliana]	2.01	unigene	common	C_15906_c0_g2_i2	98.86	0
L_10901_c0_g2_i1	gi|672161487|ref|XP_008800560.1|	PREDICTED: purple acid phosphatase 23 isoform X2 [Phoenix dactylifera]	tr|A0A199W016|A0A199W016_ANACO Purple acid phosphatase OS=Ananas comosus GN=ACMD2_16172 PE=3 SV=1	Fluviicola_taffensis_DSM_16823_uid65271	XP_015648788.1 purple acid phosphatase 23 isoform X1 [Oryza sativa Japonica Group]	NP_193106.3 purple acid phosphatase 23 [Arabidopsis thaliana]	1.54
L_10901_c1_g1_i1							0.99	unigene	unique
L_10902_c0_g1_i1	gi|658037017|ref|XP_008354068.1|	PREDICTED: uncharacterized protein LOC104583892 [Brachypodium distachyon]	tr|I1J1D1|I1J1D1_BRADI Uncharacterized protein OS=Brachypodium distachyon GN=LOC100825726 PE=4 SV=1				1.29	unigene	common	C_46902_c0_g1_i1	81.08	6e-16
L_10903_c0_g1_i1							0	unigene	unique
L_10903_c0_g2_i1	gi|672173737|ref|XP_008807003.1|	PREDICTED: uncharacterized protein LOC103719502 isoform X2 [Phoenix dactylifera]	tr|A0A1D1ZHQ5|A0A1D1ZHQ5_9ARAE Splicing factor 3B subunit 4 (Fragment) OS=Anthurium amnicola GN=SF3B4_9 PE=4 SV=1		XP_015639933.1 splicing factor 3B subunit 4 [Oryza sativa Japonica Group]		11.72	unigene	common	C_13519_c0_g1_i3	96.24	0
L_10903_c0_g2_i2	gi|672173733|ref|XP_008807001.1|	PREDICTED: splicing factor 3B subunit 4 isoform X1 [Phoenix dactylifera]	tr|J3M7D9|J3M7D9_ORYBR Uncharacterized protein OS=Oryza brachyantha PE=4 SV=1	Stanieria_cyanosphaera_PCC_7437_uid183115	XP_015639933.1 splicing factor 3B subunit 4 [Oryza sativa Japonica Group]	NP_192749.2 RNA-binding (RRM/RBD/RNP motifs) family protein [Arabidopsis thaliana]	35.22	unigene	common	C_13519_c0_g1_i2	97.65	0
L_10904_c0_g1_i1							0	unigene	unique
L_10904_c0_g2_i1							10.83	unigene	common	C_46459_c0_g1_i1	94.01	6e-163
L_10905_c0_g1_i1							3.97	unigene	unique
L_10905_c0_g2_i1							2.25	unigene	unique
L_10906_c0_g1_i1	gi|743822625|ref|XP_010932322.1|	PREDICTED: DNA-directed RNA polymerase V subunit 1 [Elaeis guineensis]	tr|A0A199UKD4|A0A199UKD4_ANACO DNA-directed RNA polymerase V subunit 1 (Fragment) OS=Ananas comosus GN=ACMD2_13175 PE=4 SV=1		XP_015625443.1 DNA-directed RNA polymerase V subunit 1 [Oryza sativa Japonica Group]	NP_181532.2 nuclear RNA polymerase D1B [Arabidopsis thaliana]	10.47	unigene	common	C_110_c0_g1_i1	98.66	0
L_10908_c0_g1_i1	gi|743763118|ref|XP_010911323.1|	PREDICTED: cytochrome P450 71A1-like [Elaeis guineensis]	tr|A0A1L7H7V3|A0A1L7H7V3_9LILI Cytochrome P450 71A1 OS=Fritillaria cirrhosa GN=CYP71A1 PE=2 SV=1	Candidatus_Chloracidobacterium_thermophilum_B_uid73587	XP_015624227.1 ent-isokaurene C2/C3-hydroxylase-like [Oryza sativa Japonica Group]	NP_189252.1 cytochrome P450, family 71, subfamily B, polypeptide 23 [Arabidopsis thaliana]	1.9	unigene	common	C_5538_c0_g1_i1	93.3	0
L_10908_c0_g2_i1	gi|743763118|ref|XP_010911323.1|	PREDICTED: cytochrome P450 71A1-like [Elaeis guineensis]	tr|M0TVL3|M0TVL3_MUSAM Uncharacterized protein OS=Musa acuminata subsp. malaccensis PE=3 SV=1	Halalkalicoccus_jeotgali_B3_uid50305	XP_015626857.1 premnaspirodiene oxygenase [Oryza sativa Japonica Group]	NP_189264.3 cytochrome P450, family 71, subfamily B, polypeptide 37 [Arabidopsis thaliana]	1.42
L_10908_c1_g1_i1	gi|672181419|ref|XP_008810926.1|	PREDICTED: cytochrome P450 71A1-like [Phoenix dactylifera]	tr|M5WFC6|M5WFC6_PRUPE Uncharacterized protein OS=Prunus persica GN=PRUPE_ppa017339mg PE=3 SV=1		XP_015642568.1 premnaspirodiene oxygenase [Oryza sativa Japonica Group]	NP_680111.1 cytochrome P450, family 71, subfamily A, polypeptide 21 [Arabidopsis thaliana]	0.99	unigene	common	C_34611_c0_g1_i1	96.81	1e-132
L_10908_c2_g1_i1	gi|672181417|ref|XP_008810925.1|	PREDICTED: cytochrome P450 71A1-like, partial [Phoenix dactylifera]	tr|I6LM44|I6LM44_ELAGV p450 OS=Elaeis guineensis var. tenera PE=2 SV=1		XP_015648986.1 indole-2-monooxygenase [Oryza sativa Japonica Group]	NP_193065.1 cytochrome P450, family 71, subfamily A, polypeptide 19 [Arabidopsis thaliana]	0.95	unigene	unique
L_10909_c0_g1_i1							1.59	unigene	unique
L_10909_c0_g2_i1							3.93	unigene	unique
L_1091_c0_g1_i1	gi|695080787|ref|XP_009387877.1|	PREDICTED: mucin-2-like [Musa acuminata subsp. malaccensis]	tr|M0UB71|M0UB71_MUSAM Uncharacterized protein OS=Musa acuminata subsp. malaccensis PE=4 SV=1		XP_015641446.1 VQ motif-containing protein 4 [Oryza sativa Japonica Group]	NP_001117368.1 VQ motif-containing protein [Arabidopsis thaliana]	4.97	unigene	unique
L_10910_c0_g1_i1	gi|743887750|ref|XP_010910455.1|	PREDICTED: receptor-like serine/threonine-protein kinase SD1-8 isoform X3 [Elaeis guineensis]	tr|A0A0D9YFW9|A0A0D9YFW9_9ORYZ Uncharacterized protein OS=Oryza glumipatula PE=4 SV=1	Dechloromonas_aromatica_RCB_uid58025	XP_015626004.1 receptor-like serine/threonine-protein kinase SD1-8 isoform X2 [Oryza sativa Japonica Group]	NP_176755.1 receptor kinase 1 [Arabidopsis thaliana]	1.31	unigene	common	C_6634_c0_g1_i1	97.61	0
L_10911_c0_g1_i1							1.07	unigene	unique
L_10913_c0_g1_i1	gi|743764914|ref|XP_010912673.1|	PREDICTED: glycerophosphodiester phosphodiesterase GDPD4 isoform X1 [Elaeis guineensis]	tr|A0A0R0K722|A0A0R0K722_SOYBN Uncharacterized protein OS=Glycine max GN=GLYMA_04G110300 PE=4 SV=1	Psychrobacter_G_uid210641	XP_015615652.1 glycerophosphodiester phosphodiesterase GDPD4 [Oryza sativa Japonica Group]	NP_177290.3 PLC-like phosphodiesterases superfamily protein [Arabidopsis thaliana]	1.11	unigene	unique
L_10913_c0_g2_i1	gi|743764914|ref|XP_010912673.1|	PREDICTED: glycerophosphodiester phosphodiesterase GDPD4 isoform X1 [Elaeis guineensis]	tr|M0T7U7|M0T7U7_MUSAM Uncharacterized protein OS=Musa acuminata subsp. malaccensis PE=4 SV=1	Thermoanaerobacter_tengcongensis_MB4_uid57813	XP_015615652.1 glycerophosphodiester phosphodiesterase GDPD4 [Oryza sativa Japonica Group]	NP_177290.3 PLC-like phosphodiesterases superfamily protein [Arabidopsis thaliana]	4.36	unigene	common	C_20143_c2_g1_i2	99.25	0
L_10914_c0_g1_i1	gi|743763281|ref|XP_010911818.1|	PREDICTED: uncharacterized protein LOC105037892 [Elaeis guineensis]	tr|V4TE08|V4TE08_9ROSI Uncharacterized protein OS=Citrus clementina GN=CICLE_v10002721mg PE=4 SV=1		XP_015628057.1 protein SPIRAL1-like 1 [Oryza sativa Japonica Group]	NP_565036.1 MICOS complex subunit, putative (DUF543) [Arabidopsis thaliana]	32.25	unigene	common	C_13390_c0_g2_i1	97.4	0
L_10915_c0_g1_i1							0.59	unigene	unique
L_10915_c0_g2_i1							0
L_10916_c0_g1_i1							0	unigene	unique
L_10916_c0_g2_i1							5.88
L_10917_c0_g1_i1							0.77
L_10917_c0_g2_i1							1.27	unigene	unique
L_10918_c0_g1_i1	gi|672206163|ref|XP_008779359.1|	PREDICTED: uncharacterized protein LOC103699087 [Phoenix dactylifera]	tr|A0A199VLH6|A0A199VLH6_ANACO Uncharacterized protein OS=Ananas comosus GN=ACMD2_18452 PE=4 SV=1		XP_015636940.1 uncharacterized protein LOC4336289 [Oryza sativa Japonica Group]	NP_188108.1 hypothetical protein AT3G14900 [Arabidopsis thaliana]	3.45	unigene	common	C_21296_c0_g1_i1	99.14	0
L_10919_c0_g1_i1		PREDICTED: replication protein A 70 kDa DNA-binding subunit B [Erythranthe guttatus]			XP_025878277.1 replication protein A 70 kDa DNA-binding subunit D isoform X1 [Oryza sativa Japonica Group]		1.18	unigene	common	C_25023_c0_g1_i1	95.32	1e-123
L_10919_c0_g2_i1							0
L_10920_c0_g1_i1							2.02
L_10920_c0_g2_i1							3.95	unigene	unique
L_10920_c1_g1_i1							0	unigene	unique
L_10921_c0_g1_i1	gi|575462949|gb|AHG94654.1|	PREDICTED: pathogenesis-related protein 1-like [Elaeis guineensis]	tr|W5RW70|W5RW70_LILRE Pathogenesis-related protein 10 OS=Lilium regale GN=PR10-9 PE=2 SV=1		XP_015631105.1 pathogenesis-related protein 1 [Oryza sativa Japonica Group]		21.62	unigene	common	C_52125_c0_g1_i1	98.16	1e-76
L_10921_c0_g2_i1	gi|575462949|gb|AHG94654.1|	PREDICTED: pathogenesis-related protein 1-like [Elaeis guineensis]	tr|W5RW70|W5RW70_LILRE Pathogenesis-related protein 10 OS=Lilium regale GN=PR10-9 PE=2 SV=1		XP_015631105.1 pathogenesis-related protein 1 [Oryza sativa Japonica Group]		10.6
L_10922_c0_g1_i1							1.34	unigene	unique
L_10924_c0_g1_i1	gi|672195565|ref|XP_008776575.1|	PREDICTED: uncharacterized protein LOC103696669 [Phoenix dactylifera]	tr|A0A1Q3CZS1|A0A1Q3CZS1_CEPFO Uncharacterized protein OS=Cephalotus follicularis GN=CFOL_v3_29014 PE=4 SV=1		XP_025878137.1 uncharacterized protein LOC4324738 [Oryza sativa Japonica Group]	NP_850799.1 transmembrane protein [Arabidopsis thaliana]	2.3	unigene	common	C_8314_c0_g1_i1	95.39	0
L_10925_c0_g1_i1	gi|743763834|ref|XP_010912116.1|	PREDICTED: uncharacterized protein LOC105038119 isoform X2 [Elaeis guineensis]	tr|A0A199V726|A0A199V726_ANACO Nicotinamidase 1 OS=Ananas comosus GN=ACMD2_21948 PE=4 SV=1	Trichodesmium_erythraeum_IMS101_uid57925	XP_015627422.1 nicotinamidase 1 [Oryza sativa Japonica Group]	NP_565539.1 nicotinamidase 1 [Arabidopsis thaliana]	5.24	unigene	common	C_39641_c0_g1_i1	98.43	0
L_10925_c0_g1_i2	gi|743763834|ref|XP_010912116.1|	PREDICTED: uncharacterized protein LOC105038119 isoform X2 [Elaeis guineensis]	tr|A0A199V726|A0A199V726_ANACO Nicotinamidase 1 OS=Ananas comosus GN=ACMD2_21948 PE=4 SV=1	Trichodesmium_erythraeum_IMS101_uid57925	XP_015627422.1 nicotinamidase 1 [Oryza sativa Japonica Group]	NP_973511.1 nicotinamidase 1 [Arabidopsis thaliana]	1.89	unigene	unique
L_10926_c0_g1_i1	gi|225446345|ref|XP_002272406.1|	PREDICTED: GPI-anchored protein LORELEI [Vitis vinifera]	tr|A0A199VNA0|A0A199VNA0_ANACO GPI-anchored protein LORELEI OS=Ananas comosus GN=ACMD2_15185 PE=4 SV=1		XP_015622921.1 GPI-anchored protein LLG1 [Oryza sativa Japonica Group]	NP_200428.1 LORELEI-LIKE-GPI-ANCHORED PROTEIN 1 [Arabidopsis thaliana]	36.24	unigene	common	C_13313_c0_g1_i1	97.03	0
L_10927_c0_g1_i1							5.98	unigene	unique
L_10928_c0_g1_i1							2	unigene	unique
L_10928_c0_g2_i1							0.53	unigene	unique
L_10929_c0_g1_i1	gi|225435038|ref|XP_002281336.1|	PREDICTED: putative pentatricopeptide repeat-containing protein At5g59900 [Vitis vinifera]	tr|F6GV36|F6GV36_VITVI Uncharacterized protein OS=Vitis vinifera GN=VIT_06s0004g04290 PE=4 SV=1		XP_025878674.1 putative pentatricopeptide repeat-containing protein At5g59900 [Oryza sativa Japonica Group]	NP_200798.1 Pentatricopeptide repeat (PPR) superfamily protein [Arabidopsis thaliana]	1.61	unigene	unique
L_10929_c1_g1_i1	gi|743841978|ref|XP_010937677.1|	PREDICTED: putative pentatricopeptide repeat-containing protein At5g59900 [Elaeis guineensis]	tr|M0THR2|M0THR2_MUSAM Uncharacterized protein OS=Musa acuminata subsp. malaccensis PE=4 SV=1		XP_025878674.1 putative pentatricopeptide repeat-containing protein At5g59900 [Oryza sativa Japonica Group]	NP_200798.1 Pentatricopeptide repeat (PPR) superfamily protein [Arabidopsis thaliana]	1.61	unigene	unique
L_10929_c2_g1_i1	gi|695043656|ref|XP_009409531.1|	PREDICTED: putative pentatricopeptide repeat-containing protein At5g59900 [Musa acuminata subsp. malaccensis]	tr|A0A1U7ZNC6|A0A1U7ZNC6_NELNU putative pentatricopeptide repeat-containing protein At5g59900 OS=Nelumbo nucifera GN=LOC104594593 PE=4 SV=1		XP_025878674.1 putative pentatricopeptide repeat-containing protein At5g59900 [Oryza sativa Japonica Group]	NP_200798.1 Pentatricopeptide repeat (PPR) superfamily protein [Arabidopsis thaliana]	1.3	unigene	unique
L_1093_c0_g1_i1							0.86	unigene	unique
L_10930_c0_g1_i1	gi|672127181|ref|XP_008787053.1|	PREDICTED: transcription factor TCP7-like [Phoenix dactylifera]	tr|A0A1S6EMX2|A0A1S6EMX2_9ASPA Proliferation cell factor-like protein 9 OS=Hypoxis decumbens GN=PCF-like9 PE=2 SV=1		XP_015627477.1 transcription factor TCP7 [Oryza sativa Japonica Group]	NP_197719.1 TCP family transcription factor [Arabidopsis thaliana]	7.93	unigene	common	C_19179_c2_g2_i1	95.66	0
L_10932_c0_g1_i1							1.68	unigene	unique
L_10932_c0_g2_i1							1.85
L_10934_c0_g1_i1	gi|595792899|ref|XP_007200198.1|	hypothetical protein PRUPE_ppa016013mg, partial [Prunus persica]	tr|A0A1Q3DGZ7|A0A1Q3DGZ7_CEPFO Uncharacterized protein OS=Cephalotus follicularis GN=CFOL_v3_35157 PE=4 SV=1		XP_015636770.1 uncharacterized protein LOC107280806 [Oryza sativa Japonica Group]		0.7
L_10934_c0_g2_i1	gi|685323672|ref|XP_009151506.1|	PREDICTED: serine/threonine-protein kinase TIO-like, partial [Brassica rapa]	tr|M5VJX1|M5VJX1_PRUPE Uncharacterized protein (Fragment) OS=Prunus persica GN=PRUPE_ppa016013mg PE=4 SV=1		XP_025882733.1 uncharacterized protein LOC4342909 [Oryza sativa Japonica Group]		0.98	unigene	unique
L_10935_c0_g1_i1							4.36
L_10935_c0_g2_i1							0.63	unigene	common	C_9314_c0_g1_i1	97.39	0
L_10936_c0_g1_i1							0
L_10936_c0_g2_i1							2.88	unigene	common	C_44414_c0_g1_i1	97.56	1e-96
L_10936_c1_g1_i1							2.51	unigene	unique
L_10937_c0_g1_i1							1	unigene	common	C_51092_c0_g1_i1	97.8	3e-38
L_10938_c0_g1_i1							2.61	unigene	unique
L_10939_c0_g1_i1	gi|743763126|ref|XP_010911356.1|	PREDICTED: pentatricopeptide repeat-containing protein At1g31430-like [Elaeis guineensis]	tr|K3YGV6|K3YGV6_SETIT Uncharacterized protein OS=Setaria italica GN=SETIT_013474mg PE=4 SV=1		XP_015651019.1 pentatricopeptide repeat-containing protein At2g29760, chloroplastic isoform X1 [Oryza sativa Japonica Group]	NP_001078415.1 Tetratricopeptide repeat (TPR)-like superfamily protein [Arabidopsis thaliana]	1.38	unigene	common	C_42621_c0_g1_i1	97.46	0
L_10939_c1_g1_i1	gi|672179345|ref|XP_008809841.1|	PREDICTED: pentatricopeptide repeat-containing protein At1g31430-like [Phoenix dactylifera]	tr|A0A199UJF3|A0A199UJF3_ANACO Pentatricopeptide repeat-containing protein OS=Ananas comosus GN=ACMD2_12297 PE=4 SV=1		XP_015651019.1 pentatricopeptide repeat-containing protein At2g29760, chloroplastic isoform X1 [Oryza sativa Japonica Group]	NP_001318712.1 Tetratricopeptide repeat (TPR)-like superfamily protein [Arabidopsis thaliana]	0.53	unigene	unique
L_10940_c0_g1_i1							2.03	unigene	unique
L_10940_c1_g1_i1							1.21	unigene	common	C_20879_c2_g1_i2	92.93	2e-119
L_10941_c0_g1_i1	gi|743840339|ref|XP_010937238.1|	PREDICTED: protein STRUBBELIG-RECEPTOR FAMILY 7 isoform X2 [Elaeis guineensis]	tr|A0A1J7GPY0|A0A1J7GPY0_LUPAN Uncharacterized protein OS=Lupinus angustifolius GN=TanjilG_05095 PE=4 SV=1	Candidatus_Amoebophilus_asiaticus_5a2_uid58963	XP_025876714.1 protein STRUBBELIG-RECEPTOR FAMILY 7 isoform X2 [Oryza sativa Japonica Group]	NP_175777.1 STRUBBELIG-receptor family 6 [Arabidopsis thaliana]	1.01	unigene	common	C_25492_c0_g1_i1	98.31	3e-178
L_10942_c0_g1_i1	gi|937906500|dbj|BAS81554.1|	PREDICTED: 60S ribosomal protein L37-1-like [Elaeis guineensis]	tr|M0SSC1|M0SSC1_MUSAM Uncharacterized protein OS=Musa acuminata subsp. malaccensis PE=3 SV=1	Methanopyrus_kandleri_AV19_uid57883	XP_015625816.1 60S ribosomal protein L37-3 [Oryza sativa Japonica Group]	NP_172977.1 Zinc-binding ribosomal protein family protein [Arabidopsis thaliana]	90.87	unigene	common	C_2713_c0_g1_i1	98.62	0
L_10943_c0_g1_i1	gi|743806536|ref|XP_010927696.1|	PREDICTED: E3 ubiquitin-protein ligase complex slx8-rfp subunit slx8-like [Elaeis guineensis]	tr|A0A199V5A3|A0A199V5A3_ANACO E3 ubiquitin-protein ligase RNF4 OS=Ananas comosus GN=ACMD2_09912 PE=4 SV=1		XP_015642433.1 E3 ubiquitin-protein ligase RNF4 [Oryza sativa Japonica Group]	NP_187376.1 RING/U-box superfamily protein [Arabidopsis thaliana]	1.94	unigene	common	C_13160_c0_g1_i1	98.29	0
L_10943_c0_g2_i1	gi|743806536|ref|XP_010927696.1|	PREDICTED: E3 ubiquitin-protein ligase complex slx8-rfp subunit slx8-like [Elaeis guineensis]	tr|A0A199V5A3|A0A199V5A3_ANACO E3 ubiquitin-protein ligase RNF4 OS=Ananas comosus GN=ACMD2_09912 PE=4 SV=1		XP_015642433.1 E3 ubiquitin-protein ligase RNF4 [Oryza sativa Japonica Group]	NP_187376.1 RING/U-box superfamily protein [Arabidopsis thaliana]	0.22
L_10943_c1_g1_i1	gi|743802823|ref|XP_010926748.1|	PREDICTED: uncharacterized protein LOC105048940 isoform X2 [Elaeis guineensis]	tr|M0RMC4|M0RMC4_MUSAM Uncharacterized protein OS=Musa acuminata subsp. malaccensis PE=4 SV=1				0.82	unigene	unique
L_10944_c0_g1_i1	gi|743779619|ref|XP_010920280.1|	PREDICTED: DEAD-box ATP-dependent RNA helicase 13 [Elaeis guineensis]	tr|D7SZR5|D7SZR5_VITVI Uncharacterized protein OS=Vitis vinifera GN=VIT_05s0049g02360 PE=3 SV=1	Pandoraea_pnomenusa_3kgm_uid229878	XP_015635674.1 DEAD-box ATP-dependent RNA helicase 13 isoform X1 [Oryza sativa Japonica Group]	NP_001326753.1 P-loop containing nucleoside triphosphate hydrolases superfamily protein [Arabidopsis thaliana]	5.22	unigene	common	C_17536_c0_g1_i1	97.62	0
L_10945_c0_g1_i1	gi|743778767|ref|XP_010919849.1|	PREDICTED: probable methyltransferase PMT2 [Elaeis guineensis]	tr|A0A1U8B3H3|A0A1U8B3H3_NELNU probable methyltransferase PMT14 OS=Nelumbo nucifera GN=LOC104610410 PE=4 SV=1		XP_015612070.1 probable methyltransferase PMT2 [Oryza sativa Japonica Group]	NP_849710.1 S-adenosyl-L-methionine-dependent methyltransferases superfamily protein [Arabidopsis thaliana]	1.1	unigene	common	C_19586_c0_g2_i2	96.63	0
L_10945_c0_g2_i1							1.25
L_10946_c0_g1_i1	gi|672131575|ref|XP_008789349.1|	PREDICTED: UDP-glycosyltransferase 85A2-like isoform X2 [Phoenix dactylifera]	tr|A0A075M5A7|A0A075M5A7_CROSA Glycosyltransferase (Fragment) OS=Crocus sativus GN=UGT85U2 PE=2 SV=1		XP_015622802.1 7-deoxyloganetin glucosyltransferase [Oryza sativa Japonica Group]	NP_173653.1 UDP-glucosyl transferase 85A2 [Arabidopsis thaliana]	5.82	unigene	common	C_19353_c0_g3_i1	98.49	0
L_10947_c0_g1_i1							0.78	unigene	common	C_41940_c0_g1_i1	97.3	0
L_10947_c0_g2_i1							1.04
L_10948_c0_g1_i1							2.28	unigene	unique
L_10949_c0_g1_i1	gi|657998140|ref|XP_008391462.1|	PREDICTED: pyruvate decarboxylase 2-like [Malus domestica]	tr|A0A1S6KJN3|A0A1S6KJN3_ROSRU Pyruvate decarboxylase 1 OS=Rosa rugosa GN=PPDC1 PE=2 SV=1		XP_015646176.1 pyruvate decarboxylase 3 [Oryza sativa Japonica Group]	NP_195752.1 Thiamine pyrophosphate dependent pyruvate decarboxylase family protein [Arabidopsis thaliana]	79.76	unigene	unique
L_10949_c0_g2_i1	gi|657998140|ref|XP_008391462.1|	PREDICTED: pyruvate decarboxylase 2-like [Malus domestica]	tr|A0A1S6KJN3|A0A1S6KJN3_ROSRU Pyruvate decarboxylase 1 OS=Rosa rugosa GN=PPDC1 PE=2 SV=1		XP_015646176.1 pyruvate decarboxylase 3 [Oryza sativa Japonica Group]	NP_195752.1 Thiamine pyrophosphate dependent pyruvate decarboxylase family protein [Arabidopsis thaliana]	65.25
L_1095_c0_g1_i1							4.51	unigene	common	C_40381_c0_g1_i1	97.28	8e-66
L_1095_c0_g2_i1							0.81
L_10951_c0_g1_i1	gi|743814012|ref|XP_010929897.1|	PREDICTED: pachytene checkpoint protein 2 homolog isoform X2 [Elaeis guineensis]	tr|A0A0E0PAJ6|A0A0E0PAJ6_ORYRU Uncharacterized protein OS=Oryza rufipogon PE=3 SV=1	Parvibaculum_lavamentivorans_DS_1_uid58739	XP_015637286.1 pachytene checkpoint protein 2 homolog [Oryza sativa Japonica Group]	NP_001328225.1 pachytene checkpoint-like protein [Arabidopsis thaliana]	1.58	unigene	unique
L_10952_c0_g1_i1	gi|226500840|ref|NP_001143465.1|	uncharacterized LOC100276133 [Zea mays]	tr|A0A1R3G318|A0A1R3G318_9ROSI Uncharacterized protein OS=Corchorus olitorius GN=COLO4_37189 PE=3 SV=1		XP_015641915.1 26.2 kDa heat shock protein, mitochondrial [Oryza sativa Japonica Group]	NP_199957.1 HSP20-like chaperones superfamily protein [Arabidopsis thaliana]	3.92
L_10952_c0_g2_i1	gi|720026453|ref|XP_010264261.1|	PREDICTED: small heat shock protein, chloroplastic-like [Nelumbo nucifera]	tr|A0A1R3G318|A0A1R3G318_9ROSI Uncharacterized protein OS=Corchorus olitorius GN=COLO4_37189 PE=3 SV=1		XP_015641915.1 26.2 kDa heat shock protein, mitochondrial [Oryza sativa Japonica Group]	NP_199957.1 HSP20-like chaperones superfamily protein [Arabidopsis thaliana]	0.24	unigene	common	C_19059_c0_g1_i5	97.47	0
L_10952_c1_g1_i1							2.68	unigene	common	C_19059_c0_g1_i4	96.13	0
L_10953_c0_g1_i1	gi|743820943|ref|XP_010931910.1|	PREDICTED: 54S ribosomal protein L37, mitochondrial-like [Elaeis guineensis]	tr|G3MT16|G3MT16_9ACAR Uncharacterized protein OS=Amblyomma maculatum PE=2 SV=1		XP_015619781.1 54S ribosomal protein L37, mitochondrial [Oryza sativa Japonica Group]	NP_566150.1 Mitochondrial ribosomal protein L37 [Arabidopsis thaliana]	19.23	unigene	common	C_43300_c0_g1_i1	95.21	0
L_10954_c0_g1_i1	gi|695010496|ref|XP_009391921.1|	PREDICTED: indole-3-glycerol phosphate synthase, chloroplastic-like isoform X1 [Musa acuminata subsp. malaccensis]	tr|M0SDX5|M0SDX5_MUSAM Uncharacterized protein OS=Musa acuminata subsp. malaccensis PE=3 SV=1	Anabaena_cylindrica_PCC_7122_uid183339	XP_015636520.1 indole-3-glycerol phosphate synthase, chloroplastic [Oryza sativa Japonica Group]	NP_178521.1 Aldolase-type TIM barrel family protein [Arabidopsis thaliana]	8.67	unigene	common	C_9903_c0_g1_i1	98.8	0
L_10955_c0_g1_i1							1.6	unigene	unique
L_10956_c0_g1_i1	gi|743757833|ref|XP_010923831.1|	PREDICTED: uncharacterized protein LOC105046804 [Elaeis guineensis]	tr|M0RSV9|M0RSV9_MUSAM Uncharacterized protein OS=Musa acuminata subsp. malaccensis PE=4 SV=1		XP_015620284.1 serine/threonine-protein kinase STE20 isoform X2 [Oryza sativa Japonica Group]	NP_181050.1 kinase superfamily with octicosapeptide/Phox/Bem1p domain-containing protein [Arabidopsis thaliana]	2.42	unigene	common	C_14146_c0_g1_i1	96.8	3e-101
L_10957_c0_g1_i1							2.02	unigene	unique
L_10957_c1_g1_i1							3.31	unigene	unique
L_10958_c0_g1_i1							2	unigene	unique
L_10959_c0_g1_i1	gi|672119505|ref|XP_008782991.1|	PREDICTED: glucan endo-1,3-beta-glucosidase 5 [Phoenix dactylifera]	tr|A0A1Q3BRQ8|A0A1Q3BRQ8_CEPFO Glyco_hydro_17 domain-containing protein/X8 domain-containing protein OS=Cephalotus follicularis GN=CFOL_v3_14072 PE=3 SV=1		XP_015651504.1 glucan endo-1,3-beta-glucosidase 5 [Oryza sativa Japonica Group]	NP_193451.2 O-Glycosyl hydrolases family 17 protein [Arabidopsis thaliana]	4.5	unigene	common	C_19708_c0_g1_i1	98.9	0
L_10960_c0_g1_i1	gi|743864006|ref|XP_010943924.1|	PREDICTED: probable serine acetyltransferase 2 isoform X2 [Elaeis guineensis]	tr|M0SZT7|M0SZT7_MUSAM Uncharacterized protein OS=Musa acuminata subsp. malaccensis PE=4 SV=1	Saccharophagus_degradans_2_40_uid57921	XP_015630173.1 probable serine acetyltransferase 2 [Oryza sativa Japonica Group]	NP_195289.3 serine acetyltransferase 3;2 [Arabidopsis thaliana]	11.71	unigene	common	C_18022_c0_g1_i1	98	0
L_10961_c0_g1_i1	gi|672140570|ref|XP_008794092.1|	PREDICTED: acid phosphatase 1-like [Phoenix dactylifera]	tr|A0A199VIQ8|A0A199VIQ8_ANACO Acid phosphatase 1 OS=Ananas comosus GN=ACMD2_07351 PE=4 SV=1		XP_015644029.1 acid phosphatase 1 [Oryza sativa Japonica Group]	NP_194245.1 HAD superfamily, subfamily IIIB acid phosphatase [Arabidopsis thaliana]	0	unigene	unique
L_10961_c0_g1_i2	gi|743799580|ref|XP_010925513.1|	PREDICTED: acid phosphatase 1-like isoform X1 [Elaeis guineensis]	tr|F2CSH8|F2CSH8_HORVV Predicted protein OS=Hordeum vulgare subsp. vulgare PE=2 SV=1	Terriglobus_roseus_DSM_18391_uid168183	XP_015644029.1 acid phosphatase 1 [Oryza sativa Japonica Group]	NP_194656.1 HAD superfamily, subfamily IIIB acid phosphatase [Arabidopsis thaliana]	4.25	unigene	unique
L_10962_c0_g1_i1							1.63	unigene	unique
L_10963_c0_g1_i1	gi|672120674|ref|XP_008783613.1|	PREDICTED: protein GPR107 [Phoenix dactylifera]	tr|A0A1S2XV18|A0A1S2XV18_CICAR protein GPR107-like OS=Cicer arietinum GN=LOC101492747 PE=4 SV=1		XP_015620927.1 protein GPR107 [Oryza sativa Japonica Group]	NP_197353.1 Lung seven transmembrane receptor family protein [Arabidopsis thaliana]	2.29	unigene	common	C_28164_c0_g1_i1	97.93	0
L_10964_c0_g1_i1							16.8	unigene	common	C_11893_c1_g1_i1	95.07	6e-125
L_10965_c0_g1_i1							0	unigene	unique
L_10965_c0_g2_i1							2.11
L_10965_c0_g3_i1							0.9
L_10966_c0_g1_i1	gi|743823539|ref|XP_010932553.1|	PREDICTED: uncharacterized protein LOC105053182 [Elaeis guineensis]	tr|A0A199VHD2|A0A199VHD2_ANACO Myosin-binding protein 7 OS=Ananas comosus GN=ACMD2_03471 PE=4 SV=1		XP_015636123.1 protein FLOURY 1 [Oryza sativa Japonica Group]	NP_973856.1 zein-binding protein (Protein of unknown function, DUF593) [Arabidopsis thaliana]	2.87	unigene	common	C_906_c0_g1_i1	96.13	0
L_10967_c0_g1_i1	gi|743843739|ref|XP_010938150.1|	PREDICTED: E3 ubiquitin-protein ligase RING1-like isoform X1 [Elaeis guineensis]	tr|M1BJ75|M1BJ75_SOLTU Uncharacterized protein OS=Solanum tuberosum PE=4 SV=1		XP_015632030.1 E3 ubiquitin-protein ligase SIRP1-like [Oryza sativa Japonica Group]	NP_200445.1 RING/U-box superfamily protein [Arabidopsis thaliana]	36.3	unigene	common	C_14769_c0_g1_i1	96.83	0
L_10968_c0_g1_i1							1.78	unigene	unique
L_10968_c1_g1_i1							1.42	unigene	unique
L_10969_c0_g1_i1							2.26	unigene	unique
L_1097_c0_g1_i1	gi|565396704|ref|XP_006363949.1|	PREDICTED: uncharacterized protein LOC102584815 [Solanum tuberosum]	tr|K4BSK3|K4BSK3_SOLLC Uncharacterized protein OS=Solanum lycopersicum PE=4 SV=1		XP_015643045.1 protein CELLULOSE SYNTHASE INTERACTIVE 1 [Oryza sativa Japonica Group]	NP_179803.4 binding protein [Arabidopsis thaliana]	2.1	unigene	unique
L_1097_c0_g1_i2	gi|922330023|ref|XP_003630076.2|	cellulose synthase-interactive protein [Medicago truncatula]	tr|A0A1R3GDB1|A0A1R3GDB1_9ROSI C2 calcium-dependent membrane targeting OS=Corchorus capsularis GN=CCACVL1_26831 PE=3 SV=1		XP_015643045.1 protein CELLULOSE SYNTHASE INTERACTIVE 1 [Oryza sativa Japonica Group]	NP_179803.4 binding protein [Arabidopsis thaliana]	1.16	unigene	unique
L_10970_c0_g1_i1							2.02	unigene	unique
L_10970_c0_g2_i1							5.06
L_10971_c0_g1_i1		PREDICTED: uncharacterized protein LOC103971387 [Musa acuminata subsp. malaccensis]					4.62	unigene	common	C_39344_c0_g1_i1	93.72	0
L_10971_c0_g2_i1							8.09
L_10972_c0_g1_i1							4.24
L_10972_c0_g2_i1							9.31	unigene	unique
L_10973_c0_g1_i1							1.15	unigene	common	C_34511_c0_g1_i1	93.64	3e-89
L_10974_c0_g1_i1	gi|672176170|ref|XP_008808156.1|	PREDICTED: uncharacterized protein LOC103720294 [Phoenix dactylifera]	tr|F6H966|F6H966_VITVI Uncharacterized protein OS=Vitis vinifera GN=VIT_12s0034g01370 PE=4 SV=1		XP_015620523.1 protein RETICULATA-RELATED 1, chloroplastic [Oryza sativa Japonica Group]	NP_197857.2 plant/protein, putative (DUF3411) [Arabidopsis thaliana]	10.1	unigene	common	C_348_c0_g1_i1	98.49	0
L_10974_c1_g1_i1	gi|695010160|ref|XP_009391742.1|	PREDICTED: protein ALTERED XYLOGLUCAN 4 [Musa acuminata subsp. malaccensis]	tr|M0SDF9|M0SDF9_MUSAM Uncharacterized protein OS=Musa acuminata subsp. malaccensis PE=4 SV=1		XP_015611346.1 protein ALTERED XYLOGLUCAN 4 [Oryza sativa Japonica Group]	NP_177180.1 TRICHOME BIREFRINGENCE-LIKE 27 [Arabidopsis thaliana]	2.78	unigene	unique
L_10974_c2_g1_i1							0.78	unigene	unique
L_10974_c2_g2_i1	gi|672172778|ref|XP_008806495.1|	PREDICTED: protein ALTERED XYLOGLUCAN 4-like isoform X1 [Phoenix dactylifera]	tr|M0SDF9|M0SDF9_MUSAM Uncharacterized protein OS=Musa acuminata subsp. malaccensis PE=4 SV=1		XP_015611346.1 protein ALTERED XYLOGLUCAN 4 [Oryza sativa Japonica Group]	NP_177180.1 TRICHOME BIREFRINGENCE-LIKE 27 [Arabidopsis thaliana]	2.25	unigene	common	C_25028_c0_g1_i1	98.45	0
L_10975_c0_g1_i1	gi|695041649|ref|XP_009408439.1|	PREDICTED: uncharacterized protein LOC103990877 [Musa acuminata subsp. malaccensis]	tr|M0TDZ4|M0TDZ4_MUSAM Uncharacterized protein OS=Musa acuminata subsp. malaccensis PE=3 SV=1	Trichodesmium_erythraeum_IMS101_uid57925	XP_025875642.1 uncharacterized protein LOC4345983 [Oryza sativa Japonica Group]	NP_001318659.1 tRNA (cytidine(34)-2'-O)-methyltransferase [Arabidopsis thaliana]	0.69
L_10975_c0_g2_i1	gi|695041649|ref|XP_009408439.1|	PREDICTED: uncharacterized protein LOC103990877 [Musa acuminata subsp. malaccensis]	tr|M0TDZ4|M0TDZ4_MUSAM Uncharacterized protein OS=Musa acuminata subsp. malaccensis PE=3 SV=1	Trichodesmium_erythraeum_IMS101_uid57925	XP_025875642.1 uncharacterized protein LOC4345983 [Oryza sativa Japonica Group]	NP_001318659.1 tRNA (cytidine(34)-2'-O)-methyltransferase [Arabidopsis thaliana]	1.37	unigene	common	C_13764_c0_g1_i2	98.28	0
L_10976_c0_g1_i1	gi|695013485|ref|XP_009393527.1|	PREDICTED: PERQ amino acid-rich with GYF domain-containing protein 2-like [Musa acuminata subsp. malaccensis]	tr|M0SGL4|M0SGL4_MUSAM Uncharacterized protein OS=Musa acuminata subsp. malaccensis PE=4 SV=1				3.44	unigene	common	C_17209_c0_g1_i1	95.98	0
L_10976_c1_g1_i1							0	unigene	unique
L_10978_c0_g1_i1							1.83	unigene	unique
L_10978_c0_g2_i1							1.83
L_1098_c0_g1_i1							1.47
L_1098_c0_g2_i1							1.46	unigene	common	C_29185_c0_g1_i1	92.23	9e-108
L_10980_c0_g1_i1							2.85	unigene	unique
L_10981_c0_g1_i1							0.45	unigene	unique
L_10981_c0_g2_i1							2.36	unigene	common	C_37717_c0_g1_i1	97.37	2e-49
L_10982_c1_g1_i1							0.96	unigene	unique
L_10983_c0_g1_i1							1.85	unigene	common	C_30241_c0_g1_i1	95.27	0
L_10984_c0_g1_i1	gi|947104408|gb|KRH52791.1|	PREDICTED: tryptophan--tRNA ligase, mitochondrial isoform X2 [Jatropha curcas]	tr|A0A199VZR7|A0A199VZR7_ANACO Tryptophan--tRNA ligase, chloroplastic/mitochondrial (Fragment) OS=Ananas comosus GN=ACMD2_03722 PE=3 SV=1	Thermosynechococcus_elongatus_BP_1_uid57907	XP_015614079.1 tryptophan--tRNA ligase, chloroplastic/mitochondrial isoform X2 [Oryza sativa Japonica Group]	NP_001323723.1 Nucleotidylyl transferase superfamily protein [Arabidopsis thaliana]	1.98	unigene	unique
L_10984_c1_g1_i1	gi|743796213|ref|XP_010924671.1|	PREDICTED: tryptophan--tRNA ligase, mitochondrial isoform X2 [Elaeis guineensis]	tr|A0A199VZR7|A0A199VZR7_ANACO Tryptophan--tRNA ligase, chloroplastic/mitochondrial (Fragment) OS=Ananas comosus GN=ACMD2_03722 PE=3 SV=1	Cyanothece_PCC_7822_uid52547	XP_015614072.1 tryptophan--tRNA ligase, chloroplastic/mitochondrial isoform X1 [Oryza sativa Japonica Group]	NP_973533.1 Nucleotidylyl transferase superfamily protein [Arabidopsis thaliana]	2.52	unigene	common	C_16191_c0_g1_i3	97.43	0
L_10985_c0_g1_i1							1.35	unigene	common	C_4221_c1_g1_i1	98.58	3e-103
L_10986_c0_g1_i1							0.45
L_10986_c0_g1_i2							0.28
L_10986_c0_g1_i3							0.56
L_10986_c0_g1_i4							0	unigene	common	C_12446_c1_g1_i1	94.16	4e-124
L_10987_c0_g1_i1	gi|743799216|ref|XP_010925422.1|	PREDICTED: uncharacterized protein LOC105047961 isoform X3 [Elaeis guineensis]	tr|A0A1D1Z834|A0A1D1Z834_9ARAE Membrane progestin receptor alpha OS=Anthurium amnicola GN=PAQR7_1 PE=4 SV=1		XP_015629018.1 uncharacterized protein LOC4327332 [Oryza sativa Japonica Group]	NP_196748.1 Alkaline phytoceramidase (aPHC) [Arabidopsis thaliana]	2.92	unigene	unique
L_10988_c0_g1_i1	gi|672110826|ref|XP_008797512.1|	PREDICTED: E3 ubiquitin-protein ligase RBBP6-like [Phoenix dactylifera]	tr|A0A1D1XWE0|A0A1D1XWE0_9ARAE E3 ubiquitin-protein ligase RBBP6 OS=Anthurium amnicola GN=RBBP6_6 PE=4 SV=1		XP_025876526.1 E3 ubiquitin ligase PQT3-like isoform X3 [Oryza sativa Japonica Group]		3.7	unigene	common	C_46022_c0_g1_i1	97.37	3e-88
L_10990_c0_g1_i1							8.03	unigene	common	C_43516_c0_g1_i1	90.57	4e-165
L_10991_c0_g1_i1							3
L_10992_c0_g1_i1							1.43
L_10992_c0_g2_i1							0.95	unigene	common	C_768_c0_g1_i1	92.37	4e-101
L_10993_c0_g1_i1							1.33	unigene	unique
L_10994_c0_g1_i1							0.69	unigene	unique
L_10996_c0_g1_i1	gi|672183088|ref|XP_008811810.1|	PREDICTED: uncharacterized protein LOC103722881 [Phoenix dactylifera]	tr|M0SRG4|M0SRG4_MUSAM Uncharacterized protein OS=Musa acuminata subsp. malaccensis PE=4 SV=1		XP_015610848.2 uncharacterized protein LOC4346367 isoform X1 [Oryza sativa Japonica Group]	NP_001185099.1 DNA binding protein [Arabidopsis thaliana]	1.54	unigene	common	C_38421_c0_g1_i1	98.64	4e-108
L_10997_c0_g1_i1	gi|743826324|ref|XP_010933257.1|	PREDICTED: histone-lysine N-methyltransferase ASHH3 [Elaeis guineensis]	tr|M0S7A9|M0S7A9_MUSAM Uncharacterized protein OS=Musa acuminata subsp. malaccensis PE=4 SV=1	Comamonas_testosteroni_CNB_2_uid62961	XP_015651319.1 histone-lysine N-methyltransferase ASHH3 [Oryza sativa Japonica Group]	NP_566010.1 histone-lysine N-methyltransferase ASHH3 [Arabidopsis thaliana]	9.34	unigene	common	C_20752_c0_g2_i1	99.24	0
L_10997_c0_g2_i1							0.92
L_10997_c0_g3_i1	gi|743826324|ref|XP_010933257.1|	PREDICTED: histone-lysine N-methyltransferase ASHH3 [Elaeis guineensis]	tr|M0S7A9|M0S7A9_MUSAM Uncharacterized protein OS=Musa acuminata subsp. malaccensis PE=4 SV=1	Comamonas_testosteroni_CNB_2_uid62961	XP_015651319.1 histone-lysine N-methyltransferase ASHH3 [Oryza sativa Japonica Group]	NP_566010.1 histone-lysine N-methyltransferase ASHH3 [Arabidopsis thaliana]	2.07	unigene	unique
L_10998_c0_g1_i1							3.66
L_10998_c0_g1_i2							2.18
L_10998_c0_g1_i3							0.31	unigene	unique
L_10998_c0_g1_i4							0	unigene	common	C_47001_c0_g1_i1	97.22	1e-27
L_10998_c0_g1_i5							1.12	unigene	unique
L_10999_c0_g1_i1	gi|672205189|ref|XP_008779114.1|	PREDICTED: 1-aminocyclopropane-1-carboxylate oxidase homolog 1-like [Phoenix dactylifera]	tr|A0A1U7VKR8|A0A1U7VKR8_NICSY 1-aminocyclopropane-1-carboxylate oxidase homolog 1-like OS=Nicotiana sylvestris GN=LOC104219587 PE=3 SV=1	Rubrivivax_gelatinosus_IL144_uid158163	XP_025880246.1 DIBOA-glucoside dioxygenase BX6 [Oryza sativa Japonica Group]	NP_172147.2 2-oxoglutarate (2OG) and Fe(II)-dependent oxygenase superfamily protein [Arabidopsis thaliana]	4.85	unigene	common	C_19843_c0_g2_i1	97.24	0
L_11_c0_g1_i1							1.65	unigene	common	C_23652_c0_g1_i1	86.24	9e-62
L_1100_c0_g1_i1							0.83	unigene	unique
L_11000_c0_g1_i1							0
L_11000_c0_g2_i1							0.31	unigene	common	C_18677_c1_g1_i1	94.32	2e-31
L_11000_c1_g1_i1							0	unigene	unique
L_11001_c0_g1_i1	gi|661874743|emb|CDP20466.1|	hypothetical protein MTR_7g089250 [Medicago truncatula]	tr|A0A068VID0|A0A068VID0_COFCA Uncharacterized protein OS=Coffea canephora GN=GSCOC_T00001274001 PE=4 SV=1				26.81	unigene	unique
L_11001_c0_g2_i1	gi|922359286|ref|XP_013453607.1|	hypothetical protein MTR_5g024973 [Medicago truncatula]	tr|A0A072UDD9|A0A072UDD9_MEDTR Uncharacterized protein OS=Medicago truncatula GN=MTR_5g024973 PE=4 SV=1				78.94	unigene	common	C_9364_c0_g1_i1	92.94	1e-101
L_11001_c0_g3_i1	gi|922359286|ref|XP_013453607.1|	hypothetical protein MTR_5g024973 [Medicago truncatula]	tr|A0A072UDD9|A0A072UDD9_MEDTR Uncharacterized protein OS=Medicago truncatula GN=MTR_5g024973 PE=4 SV=1				325.46
L_11002_c0_g1_i1	gi|496478606|ref|WP_009187176.1|	hypothetical protein L484_001826 [Morus notabilis]	tr|K1KXQ8|K1KXQ8_9BACT Uncharacterized protein OS=Cecembia lonarensis LW9 GN=B879_04163 PE=4 SV=1				0	unigene	common	C_21447_c1_g1_i1	95.53	2e-77
L_11002_c0_g2_i1		PREDICTED: uncharacterized protein LOC104238877 [Nicotiana sylvestris]					0	unigene	unique
L_11003_c0_g1_i1	gi|743870012|ref|XP_010905945.1|	PREDICTED: UBP1-associated protein 2B-like [Elaeis guineensis]	tr|M0U8Z2|M0U8Z2_MUSAM Uncharacterized protein OS=Musa acuminata subsp. malaccensis PE=4 SV=1	Coxiella_burnetii_Dugway_5J108_111_uid58629	XP_015635577.1 UBP1-associated protein 2B [Oryza sativa Japonica Group]	NP_181639.1 RNA-binding (RRM/RBD/RNP motifs) family protein [Arabidopsis thaliana]	4.89	unigene	common	C_31423_c0_g1_i1	97.9	0
L_11004_c0_g1_i1	gi|672134092|ref|XP_008790690.1|	PREDICTED: uncharacterized protein LOC103707807 isoform X2 [Phoenix dactylifera]	tr|M0RTP0|M0RTP0_MUSAM Uncharacterized protein OS=Musa acuminata subsp. malaccensis PE=4 SV=1		XP_025878230.1 uncharacterized protein LOC4326954 isoform X2 [Oryza sativa Japonica Group]	NP_565819.1 Heavy metal transport/detoxification superfamily protein [Arabidopsis thaliana]	5.64	unigene	common	C_29752_c0_g1_i1	96.94	5e-138
L_11004_c0_g2_i1	gi|672134090|ref|XP_008790689.1|	PREDICTED: uncharacterized protein LOC103707807 isoform X1 [Phoenix dactylifera]	tr|M0RTP0|M0RTP0_MUSAM Uncharacterized protein OS=Musa acuminata subsp. malaccensis PE=4 SV=1				0.57	unigene	unique
L_11005_c0_g1_i1	gi|743765265|ref|XP_010912848.1|	PREDICTED: protein Iojap-related, mitochondrial isoform X2 [Elaeis guineensis]	tr|A0A1U7ZKJ8|A0A1U7ZKJ8_NELNU protein Iojap-related, mitochondrial OS=Nelumbo nucifera GN=LOC104591650 PE=3 SV=1	Phaeobacter_gallaeciensis_DSM_26640_uid232357	XP_015618538.1 protein Iojap-related, mitochondrial [Oryza sativa Japonica Group]	NP_564901.1 Lojap-related protein [Arabidopsis thaliana]	25.24	unigene	common	C_6030_c0_g1_i1	95.82	0
L_11006_c0_g1_i1	gi|695011452|ref|XP_009392445.1|	PREDICTED: cyclic phosphodiesterase-like [Musa acuminata subsp. malaccensis]	tr|A0A199VLS2|A0A199VLS2_ANACO Cyclic phosphodiesterase OS=Ananas comosus GN=ACMD2_09635 PE=4 SV=1	Geobacter_metallireducens_GS_15_uid57731	XP_015640512.1 cyclic phosphodiesterase [Oryza sativa Japonica Group]	NP_193628.1 RNA ligase/cyclic nucleotide phosphodiesterase family protein [Arabidopsis thaliana]	35.88	unigene	common	C_14565_c0_g1_i1	97.8	0
L_11007_c0_g1_i1							1.32	unigene	unique
L_11007_c0_g1_i2	gi|672139288|ref|XP_008793424.1|	PREDICTED: probable leucine-rich repeat receptor-like protein kinase At5g49770 [Phoenix dactylifera]	tr|K3Z3J1|K3Z3J1_SETIT Uncharacterized protein OS=Setaria italica GN=LOC101770919 PE=4 SV=1	Cyclobacterium_marinum_DSM_745_uid71485	XP_015619793.1 probable leucine-rich repeat receptor-like protein kinase At5g49770 [Oryza sativa Japonica Group]	NP_199788.1 Leucine-rich repeat protein kinase family protein [Arabidopsis thaliana]	0	unigene	unique
L_11008_c0_g1_i1	gi|720095657|ref|XP_010246749.1|	PREDICTED: homoserine kinase [Nelumbo nucifera]	tr|A0A1U7Z155|A0A1U7Z155_NELNU homoserine kinase OS=Nelumbo nucifera GN=LOC104589962 PE=3 SV=1	Cytophaga_hutchinsonii_ATCC_33406_uid57651	XP_015624618.1 homoserine kinase [Oryza sativa Japonica Group]	NP_179318.1 homoserine kinase [Arabidopsis thaliana]	0.42
L_11008_c0_g2_i1	gi|700253662|gb|AIU48453.1|	PREDICTED: homoserine kinase-like [Nicotiana tomentosiformis]	tr|A0A097PK95|A0A097PK95_9LILI Homoserine kinase (Fragment) OS=Canna indica PE=2 SV=1	Cytophaga_hutchinsonii_ATCC_33406_uid57651	XP_015624618.1 homoserine kinase [Oryza sativa Japonica Group]	NP_179318.1 homoserine kinase [Arabidopsis thaliana]	5.04	unigene	common	C_10131_c0_g1_i1	99.22	0
L_11009_c0_g1_i1	gi|743836222|ref|XP_010936029.1|	PREDICTED: uncharacterized protein LOC105055758 [Elaeis guineensis]	tr|A0A1U8AGN9|A0A1U8AGN9_NELNU uncharacterized protein LOC104602787 isoform X1 OS=Nelumbo nucifera GN=LOC104602787 PE=4 SV=1		XP_025878775.1 uncharacterized protein LOC4331121 [Oryza sativa Japonica Group]	NP_001330020.1 fanconi anemia group F protein (FANCF) [Arabidopsis thaliana]	3.5	unigene	common	C_16702_c0_g1_i1	95.71	0
L_11009_c0_g2_i1	gi|743836222|ref|XP_010936029.1|	PREDICTED: uncharacterized protein LOC105055758 [Elaeis guineensis]	tr|A0A1U8AGN9|A0A1U8AGN9_NELNU uncharacterized protein LOC104602787 isoform X1 OS=Nelumbo nucifera GN=LOC104602787 PE=4 SV=1		XP_025878775.1 uncharacterized protein LOC4331121 [Oryza sativa Japonica Group]	NP_001330020.1 fanconi anemia group F protein (FANCF) [Arabidopsis thaliana]	0
L_11009_c0_g3_i1	gi|698484037|ref|XP_009788850.1|	PREDICTED: uncharacterized protein LOC104236594 [Nicotiana sylvestris]	tr|A0A1U7XQV0|A0A1U7XQV0_NICSY uncharacterized protein LOC104236594 OS=Nicotiana sylvestris GN=LOC104236594 PE=4 SV=1				4.1	unigene	unique
L_1101_c0_g1_i1	gi|695051972|ref|XP_009414033.1|	PREDICTED: uncharacterized protein LOC103995219 isoform X2 [Musa acuminata subsp. malaccensis]	tr|M0TSZ0|M0TSZ0_MUSAM Uncharacterized protein OS=Musa acuminata subsp. malaccensis PE=4 SV=1	Chamaesiphon_PCC_6605_uid183005	XP_015643749.1 uncharacterized protein LOC4340483 [Oryza sativa Japonica Group]	NP_198470.3 alpha/beta-Hydrolases superfamily protein [Arabidopsis thaliana]	0
L_1101_c0_g2_i1	gi|695051972|ref|XP_009414033.1|	PREDICTED: uncharacterized protein LOC103995219 isoform X2 [Musa acuminata subsp. malaccensis]	tr|M0TSZ0|M0TSZ0_MUSAM Uncharacterized protein OS=Musa acuminata subsp. malaccensis PE=4 SV=1	Halothece_PCC_7418_uid183338	XP_015643749.1 uncharacterized protein LOC4340483 [Oryza sativa Japonica Group]	NP_198470.3 alpha/beta-Hydrolases superfamily protein [Arabidopsis thaliana]	0.86	unigene	unique
L_1101_c0_g3_i1	gi|695051972|ref|XP_009414033.1|	PREDICTED: uncharacterized protein LOC103995219 isoform X2 [Musa acuminata subsp. malaccensis]	tr|M0TSZ0|M0TSZ0_MUSAM Uncharacterized protein OS=Musa acuminata subsp. malaccensis PE=4 SV=1	Halothece_PCC_7418_uid183338	XP_015643749.1 uncharacterized protein LOC4340483 [Oryza sativa Japonica Group]	NP_198470.3 alpha/beta-Hydrolases superfamily protein [Arabidopsis thaliana]	1.15	unigene	common	C_51758_c0_g1_i1	95.2	5e-50
L_11010_c0_g1_i1	gi|743799435|ref|XP_010925475.1|	PREDICTED: uncharacterized protein LOC105047998 [Elaeis guineensis]	tr|A0A1D1Z6H9|A0A1D1Z6H9_9ARAE BRISC and BRCA1-A complex member 1 (Fragment) OS=Anthurium amnicola GN=Babam1_1 PE=4 SV=1		XP_015642976.1 uncharacterized protein LOC4340143 [Oryza sativa Japonica Group]	NP_195022.1 BRISC/BRCA1-A complex protein [Arabidopsis thaliana]	33.13	unigene	common	C_39765_c0_g1_i1	97.91	0
L_11011_c0_g1_i1	gi|743787055|ref|XP_010922327.1|	PREDICTED: uncharacterized protein LOC105045662 [Elaeis guineensis]	tr|A0A199W627|A0A199W627_ANACO Myb-related protein 3R-1 OS=Ananas comosus GN=ACMD2_06852 PE=4 SV=1				2	unigene	common	C_34206_c0_g1_i1	96.95	3e-155
L_11012_c0_g1_i1							1.25	unigene	unique
L_11012_c1_g1_i1	gi|731345613|ref|XP_010684010.1|	PREDICTED: uncharacterized protein LOC104898613 [Beta vulgaris subsp. vulgaris]	tr|A0A151UDZ2|A0A151UDZ2_CAJCA Retrovirus-related Pol polyprotein LINE-1 (Fragment) OS=Cajanus cajan GN=KK1_050061 PE=4 SV=1				1.34	unigene	common	C_11171_c1_g1_i1	96.69	0
L_11013_c0_g1_i1							2.68	unigene	common	C_9842_c0_g1_i1	96.7	0
L_11014_c0_g1_i1	gi|255563438|ref|XP_002522721.1|	cytochrome P450, putative [Ricinus communis]	tr|B9S9Q2|B9S9Q2_RICCO Cytochrome P450, putative OS=Ricinus communis GN=RCOM_0520560 PE=3 SV=1	Chroococcidiopsis_thermalis_PCC_7203_uid183002	XP_015623325.1 ent-isokaurene C2/C3-hydroxylase-like [Oryza sativa Japonica Group]	NP_189254.1 cytochrome P450, family 71, subfamily B, polypeptide 24 [Arabidopsis thaliana]	0
L_11014_c0_g2_i1	gi|643732065|gb|KDP39257.1|	PREDICTED: premnaspirodiene oxygenase-like [Jatropha curcas]	tr|A0A199U9A2|A0A199U9A2_MANES Uncharacterized protein OS=Manihot esculenta GN=MANES_S109000 PE=3 SV=1	Chroococcidiopsis_thermalis_PCC_7203_uid183002	XP_015613754.1 premnaspirodiene oxygenase [Oryza sativa Japonica Group]	NP_849653.1 cytochrome P450, family 71, subfamily B, polypeptide 2 [Arabidopsis thaliana]	1.27	unigene	common	C_13350_c0_g1_i1	93.57	8e-144
L_11014_c1_g1_i1	gi|703113109|ref|XP_010100302.1|	Cytochrome P450 71A1 [Morus notabilis]	tr|W9RMU2|W9RMU2_9ROSA Cytochrome P450 71A1 OS=Morus notabilis GN=L484_027610 PE=3 SV=1	Halopiger_xanaduensis_SH_6_uid68105	XP_015618264.1 tryptamine 5-hydroxylase [Oryza sativa Japonica Group]	NP_196416.1 Cytochrome P450 superfamily protein [Arabidopsis thaliana]	0.8	unigene	unique
L_11015_c0_g1_i1							1.32	unigene	unique
L_11016_c0_g1_i1							0.69	unigene	unique
L_11016_c0_g2_i1	gi|720043037|ref|XP_010269431.1|	PREDICTED: protein LATERAL ROOT PRIMORDIUM 1-like [Nelumbo nucifera]					0.87	unigene	unique
L_11016_c1_g1_i1	gi|743845346|ref|XP_010938559.1|	PREDICTED: protein LATERAL ROOT PRIMORDIUM 1-like [Elaeis guineensis]	tr|M0U8V1|M0U8V1_MUSAM Uncharacterized protein OS=Musa acuminata subsp. malaccensis PE=4 SV=1		XP_015622050.1 protein LATERAL ROOT PRIMORDIUM 1 [Oryza sativa Japonica Group]	NP_974771.1 Lateral root primordium (LRP) protein-like protein [Arabidopsis thaliana]	2.38	unigene	common	C_19042_c0_g1_i1	98.07	0
L_11017_c0_g1_i1							2.17	unigene	unique
L_11018_c0_g1_i1							3.8	unigene	unique
L_11018_c1_g1_i1							2
L_11018_c1_g2_i1		PREDICTED: putative disease resistance protein RGA3 [Phoenix dactylifera]					1.86	unigene	common	C_52321_c0_g1_i1	94.37	7e-95
L_11019_c0_g1_i1	gi|672164614|ref|XP_008802191.1|	PREDICTED: nuclear transcription factor Y subunit C-2-like [Phoenix dactylifera]	tr|D6MKI8|D6MKI8_9ASPA Transcription factor OS=Lycoris longituba PE=2 SV=1		XP_015611933.1 nuclear transcription factor Y subunit C-6-like [Oryza sativa Japonica Group]	NP_974030.1 nuclear factor Y, subunit C3 [Arabidopsis thaliana]	2.65
L_11019_c0_g2_i1	gi|672164614|ref|XP_008802191.1|	PREDICTED: nuclear transcription factor Y subunit C-2-like [Phoenix dactylifera]	tr|D6MKI8|D6MKI8_9ASPA Transcription factor OS=Lycoris longituba PE=2 SV=1		XP_015611933.1 nuclear transcription factor Y subunit C-6-like [Oryza sativa Japonica Group]	NP_974030.1 nuclear factor Y, subunit C3 [Arabidopsis thaliana]	4.8	unigene	common	C_20708_c0_g5_i1	96.05	0
L_11020_c0_g1_i1							0.64	unigene	common	C_48791_c0_g1_i1	96.02	6e-113
L_11020_c0_g2_i1							0.64
L_11021_c0_g1_i1	gi|590675715|ref|XP_007039526.1|	Clathrin adaptor complexes medium subunit family protein isoform 4 [Theobroma cacao]	tr|A0A1D6HGI2|A0A1D6HGI2_MAIZE AP-2 complex subunit mu OS=Zea mays GN=100283476 PE=3 SV=1		XP_015627628.1 AP-2 complex subunit mu [Oryza sativa Japonica Group]	NP_974895.1 Clathrin adaptor complexes medium subunit family protein [Arabidopsis thaliana]	11.72	unigene	common	C_16371_c0_g1_i2	98.76	0
L_11022_c0_g1_i1	gi|695043090|ref|XP_009409224.1|	PREDICTED: probable alanine--tRNA ligase, chloroplastic [Musa acuminata subsp. malaccensis]	tr|M0TGV6|M0TGV6_MUSAM Probable alanine--tRNA ligase, chloroplastic OS=Musa acuminata subsp. malaccensis PE=3 SV=1	Synechococcus_PCC_6312_uid182934	XP_015644249.1 alanine--tRNA ligase, chloroplastic/mitochondrial [Oryza sativa Japonica Group]	NP_001330952.1 Alanyl-tRNA synthetase, class IIc [Arabidopsis thaliana]	1.26	unigene	unique
L_11022_c1_g1_i1	gi|743766380|ref|XP_010913428.1|	PREDICTED: probable alanine--tRNA ligase, chloroplastic isoform X1 [Elaeis guineensis]	tr|A0A199VPU7|A0A199VPU7_ANACO Probable alanine--tRNA ligase, chloroplastic OS=Ananas comosus GN=ACMD2_00050 PE=3 SV=1	Thermosynechococcus_elongatus_BP_1_uid57907	XP_015644249.1 alanine--tRNA ligase, chloroplastic/mitochondrial [Oryza sativa Japonica Group]	NP_680210.2 Alanyl-tRNA synthetase, class IIc [Arabidopsis thaliana]	1.12	unigene	unique
L_11022_c2_g1_i1	gi|695043090|ref|XP_009409224.1|	PREDICTED: probable alanine--tRNA ligase, chloroplastic [Musa acuminata subsp. malaccensis]					1.3	unigene	unique
L_11024_c0_g1_i1	gi|720037619|ref|XP_010267730.1|	PREDICTED: F-box protein At4g09920 [Nelumbo nucifera]	tr|A0A1U8AXF5|A0A1U8AXF5_NELNU F-box protein At4g09920 OS=Nelumbo nucifera GN=LOC104604862 PE=4 SV=1		XP_015649379.1 putative F-box/LRR-repeat protein At5g02700 [Oryza sativa Japonica Group]	NP_173137.1 F-box/RNI-like/FBD-like domains-containing protein [Arabidopsis thaliana]	6.79	unigene	unique
L_11025_c0_g1_i1	gi|743789169|ref|XP_010922855.1|	PREDICTED: protein MOR1-like [Elaeis guineensis]	tr|F6HD44|F6HD44_VITVI Uncharacterized protein OS=Vitis vinifera GN=VIT_10s0116g00490 PE=4 SV=1		XP_015616777.1 protein MOR1 isoform X1 [Oryza sativa Japonica Group]	NP_001325149.1 ARM repeat superfamily protein [Arabidopsis thaliana]	1.03	unigene	unique
L_11026_c0_g1_i1							1.99	unigene	common	C_48806_c0_g1_i1	100	2e-115
L_11026_c0_g2_i1							0.01
L_11027_c0_g1_i1	gi|743871900|ref|XP_010906405.1|	PREDICTED: cytochrome P450 94A1 [Elaeis guineensis]	tr|A0A0D9V6V2|A0A0D9V6V2_9ORYZ Uncharacterized protein OS=Leersia perrieri PE=4 SV=1	Myxococcus_xanthus_DK_1622_uid58003	XP_015624649.1 cytochrome P450 94B3 [Oryza sativa Japonica Group]	NP_191222.1 cytochrome P450, family 94, subfamily D, polypeptide 2 [Arabidopsis thaliana]	2.4	unigene	unique
L_11027_c1_g1_i1	gi|743871900|ref|XP_010906405.1|	PREDICTED: cytochrome P450 94A1 [Elaeis guineensis]	tr|A0A199VX08|A0A199VX08_ANACO Cytochrome P450 94A1 OS=Ananas comosus GN=ACMD2_16541 PE=3 SV=1	Caldilinea_aerophila_DSM_14535___NBRC_104270_uid158165	XP_025877866.1 cytochrome P450 94B3-like [Oryza sativa Japonica Group]	NP_191222.1 cytochrome P450, family 94, subfamily D, polypeptide 2 [Arabidopsis thaliana]	1.71	unigene	common	C_19024_c0_g1_i1	95.2	0
L_11028_c0_g1_i1							0	unigene	unique
L_11029_c0_g1_i1	gi|743824675|ref|XP_010932838.1|	PREDICTED: beta-carotene isomerase D27, chloroplastic-like [Elaeis guineensis]	tr|M0RZR3|M0RZR3_MUSAM Uncharacterized protein OS=Musa acuminata subsp. malaccensis PE=4 SV=1		XP_015615253.1 beta-carotene isomerase D27, chloroplastic isoform X2 [Oryza sativa Japonica Group]		2.91	unigene	common	C_14431_c0_g2_i1	99.22	5e-129
L_1103_c0_g1_i1							2.59
L_1103_c0_g2_i1							0.31	unigene	unique
L_11030_c0_g1_i1							13.13	unigene	unique
L_11033_c0_g1_i1							1.59	unigene	common	C_430_c0_g1_i1	94.85	3e-81
L_11033_c0_g2_i1							1.11
L_11033_c1_g1_i1							4.04	unigene	unique
L_11035_c0_g1_i1							0.58	unigene	unique
L_11035_c0_g2_i1							1.49
L_11036_c0_g1_i1							0.54	unigene	unique
L_11037_c0_g1_i1	gi|743888336|ref|XP_010910592.1|	PREDICTED: uncharacterized protein LOC105036529 [Elaeis guineensis]	tr|A0A1D1Y7Z5|A0A1D1Y7Z5_9ARAE LisH domain-containing protein C1289.10c OS=Anthurium amnicola GN=SPBC1289.10c_0 PE=4 SV=1		XP_015633310.1 uncharacterized protein LOC4334504 [Oryza sativa Japonica Group]	NP_198167.1 hypothetical protein (DUF868) [Arabidopsis thaliana]	2.97	unigene	common	C_16252_c0_g1_i1	98.88	0
L_11038_c0_g1_i1	gi|743777617|ref|XP_010919244.1|	PREDICTED: protein IQ-DOMAIN 14 [Elaeis guineensis]	tr|A0A199UI10|A0A199UI10_ANACO Protein IQ-DOMAIN 31 OS=Ananas comosus GN=ACMD2_17396 PE=4 SV=1		XP_015633522.1 protein IQ-DOMAIN 1 [Oryza sativa Japonica Group]	NP_194037.2 IQ-domain 22 [Arabidopsis thaliana]	1.75	unigene	common	C_18195_c0_g1_i2	98.05	0
L_11038_c1_g1_i1	gi|672143061|ref|XP_008795399.1|	PREDICTED: protein IQ-DOMAIN 1-like [Phoenix dactylifera]	tr|M0TPP5|M0TPP5_MUSAM Uncharacterized protein OS=Musa acuminata subsp. malaccensis PE=4 SV=1		XP_015633522.1 protein IQ-DOMAIN 1 [Oryza sativa Japonica Group]	NP_188270.1 IQ-domain 26 [Arabidopsis thaliana]	0.72	unigene	unique
L_11039_c0_g1_i1							3.14	unigene	unique
L_1104_c0_g1_i1							1.57	unigene	unique
L_11040_c0_g1_i1							1.2
L_11040_c0_g2_i1							1.73	unigene	unique
L_11040_c0_g3_i1							0
L_11040_c0_g4_i1							0
L_11041_c0_g1_i1							2.03	unigene	common	C_38781_c0_g1_i1	89.3	7e-102
L_11042_c0_g1_i1	gi|695004330|ref|XP_009388569.1|	PREDICTED: regulatory protein NPR1-like [Musa acuminata subsp. malaccensis]	tr|M0S8K8|M0S8K8_MUSAM Uncharacterized protein OS=Musa acuminata subsp. malaccensis PE=4 SV=1				1.48	unigene	common	C_7799_c0_g1_i1	95.04	1e-162
L_11042_c0_g2_i1	gi|695004330|ref|XP_009388569.1|	PREDICTED: regulatory protein NPR1-like [Musa acuminata subsp. malaccensis]	tr|M0S8K8|M0S8K8_MUSAM Uncharacterized protein OS=Musa acuminata subsp. malaccensis PE=4 SV=1				0
L_11043_c0_g1_i1							1.12	unigene	common	C_38805_c0_g1_i1	97.89	5e-65
L_11044_c0_g1_i1	gi|376011649|gb|AFB18569.1|	ribosomal protein S3 (plastid) [Bomarea edulis]	tr|A0A1C7ACT3|A0A1C7ACT3_9LILI 30S ribosomal protein S3, chloroplastic OS=Wurmbea pygmaea GN=rps3 PE=3 SV=1		NP_039424.1 ribosomal protein S3 (plastid) [Oryza sativa Japonica Group]	NP_051096.1 ribosomal protein S3 (chloroplast) [Arabidopsis thaliana]	3.32	unigene	unique
L_11044_c0_g2_i1	gi|376011649|gb|AFB18569.1|	ribosomal protein S3 (plastid) [Bomarea edulis]	tr|A0A1C7ACT3|A0A1C7ACT3_9LILI 30S ribosomal protein S3, chloroplastic OS=Wurmbea pygmaea GN=rps3 PE=3 SV=1		NP_039424.1 ribosomal protein S3 (plastid) [Oryza sativa Japonica Group]	NP_051096.1 ribosomal protein S3 (chloroplast) [Arabidopsis thaliana]	3.93	unigene	common	C_14729_c0_g1_i1	94.19	1e-99
L_11045_c0_g1_i1							1.25	unigene	unique
L_11045_c0_g1_i2							1.45	unigene	common	C_40290_c0_g1_i1	97.48	8e-52
L_11046_c0_g1_i1	gi|672139158|ref|XP_008793356.1|	PREDICTED: pentatricopeptide repeat-containing protein At3g48810 [Phoenix dactylifera]	tr|A0A199VJQ3|A0A199VJQ3_ANACO Pentatricopeptide repeat-containing protein OS=Ananas comosus GN=ACMD2_01687 PE=4 SV=1		XP_025881328.1 pentatricopeptide repeat-containing protein At3g48810 [Oryza sativa Japonica Group]	NP_190450.1 Pentatricopeptide repeat (PPR) superfamily protein [Arabidopsis thaliana]	2.03	unigene	common	C_27083_c0_g1_i1	98.83	0
L_11047_c0_g1_i1							0.76	unigene	unique
L_11048_c0_g1_i1							0.97	unigene	unique
L_11048_c0_g1_i2							0.99
L_11048_c0_g2_i1							5.83
L_11049_c0_g1_i1		CAAX amino terminal protease family protein [Medicago truncatula]					3.06	unigene	unique
L_1105_c0_g1_i1							1.19	unigene	unique
L_1105_c1_g1_i1							1.73	unigene	unique
L_1105_c2_g1_i1							0.84	unigene	unique
L_11050_c0_g1_i1							1.05	unigene	common	C_37561_c0_g1_i1	96.64	1e-109
L_11051_c0_g1_i1	gi|672133276|ref|XP_008790249.1|	PREDICTED: U-box domain-containing protein 30-like [Phoenix dactylifera]	tr|U5D7Z6|U5D7Z6_AMBTC RING-type E3 ubiquitin transferase OS=Amborella trichopoda GN=AMTR_s00065p00128940 PE=4 SV=1		XP_015632077.1 U-box domain-containing protein 75 [Oryza sativa Japonica Group]	NP_566927.1 ARM repeat superfamily protein [Arabidopsis thaliana]	2.16	unigene	common	C_13903_c0_g1_i1	91.2	0
L_11051_c1_g1_i1	gi|672133276|ref|XP_008790249.1|	PREDICTED: U-box domain-containing protein 30-like [Phoenix dactylifera]	tr|W9S633|W9S633_9ROSA RING-type E3 ubiquitin transferase OS=Morus notabilis GN=L484_013010 PE=4 SV=1		XP_015632077.1 U-box domain-containing protein 75 [Oryza sativa Japonica Group]	NP_566927.1 ARM repeat superfamily protein [Arabidopsis thaliana]	2.75	unigene	unique
L_11052_c0_g1_i1	gi|728848891|gb|KHG28334.1|	Os01g0866700 [Oryza sativa Japonica Group]	tr|A0A1U8LYI1|A0A1U8LYI1_GOSHI sm-like protein LSM3A OS=Gossypium hirsutum GN=LOC107932177 PE=4 SV=1	Aciduliprofundum_boonei_T469_uid43333	XP_015641494.1 sm-like protein LSM3A [Oryza sativa Japonica Group]	NP_177812.1 Small nuclear ribonucleoprotein family protein [Arabidopsis thaliana]	38.48	unigene	common	C_17895_c0_g1_i1	97.48	0
L_11053_c0_g1_i1							1.15	unigene	unique
L_11053_c1_g1_i1							0.83	unigene	unique
L_11053_c2_g1_i1							1.43	unigene	unique
L_11053_c3_g1_i1							1.73	unigene	unique
L_11054_c0_g1_i1							0.57	unigene	unique
L_11055_c0_g1_i1	gi|296473143|tpg|DAA15258.1|	hypothetical protein MTR_0055s0130 [Medicago truncatula]	tr|G1QFF9|G1QFF9_MYOLU Uncharacterized protein (Fragment) OS=Myotis lucifugus PE=4 SV=1				2.65	unigene	common	C_14198_c0_g1_i1	99.58	0
L_11056_c0_g1_i1							1.58	unigene	common	C_30786_c0_g1_i1	96.3	7e-82
L_11056_c1_g1_i1							0.84	unigene	unique
L_11057_c0_g1_i1	gi|743771623|ref|XP_010916103.1|	PREDICTED: probable WRKY transcription factor 31 [Elaeis guineensis]	tr|A0A1D1Y0J3|A0A1D1Y0J3_9ARAE Putative WRKY transcription factor 42 (Fragment) OS=Anthurium amnicola GN=WRKY42_3 PE=4 SV=1		XP_015622141.1 probable WRKY transcription factor 31 isoform X1 [Oryza sativa Japonica Group]	NP_567644.1 WRKY DNA-binding protein 31 [Arabidopsis thaliana]	0.83	unigene	unique
L_11057_c0_g2_i1	gi|743771623|ref|XP_010916103.1|	PREDICTED: probable WRKY transcription factor 31 [Elaeis guineensis]	tr|A0A1D1Y0J3|A0A1D1Y0J3_9ARAE Putative WRKY transcription factor 42 (Fragment) OS=Anthurium amnicola GN=WRKY42_3 PE=4 SV=1		XP_015622141.1 probable WRKY transcription factor 31 isoform X1 [Oryza sativa Japonica Group]	NP_567644.1 WRKY DNA-binding protein 31 [Arabidopsis thaliana]	0.42
L_11057_c1_g1_i1	gi|743771623|ref|XP_010916103.1|	PREDICTED: probable WRKY transcription factor 31 [Elaeis guineensis]	tr|A0A199W4G7|A0A199W4G7_ANACO WRKY transcription factor 6 OS=Ananas comosus GN=ACMD2_24878 PE=4 SV=1				0.88	unigene	unique
L_11059_c0_g1_i1					XP_015618267.1 protein mago nashi homolog 2 [Oryza sativa Japonica Group]		1.05	unigene	common	C_49258_c0_g1_i1	97.06	8e-111
L_11059_c1_g1_i1							0.52	unigene	unique
L_11061_c0_g1_i1							0.95	unigene	common	C_35283_c0_g1_i1	96.86	0
L_11062_c0_g1_i1	gi|212290116|emb|CAQ76879.1|	PREDICTED: trans-resveratrol di-O-methyltransferase [Vitis vinifera]	tr|A5HJZ9|A5HJZ9_VITVI O-methyltransferase OS=Vitis vinifera GN=OMT2.1 PE=2 SV=2		XP_015646751.1 trans-resveratrol di-O-methyltransferase [Oryza sativa Japonica Group]	NP_974004.1 O-methyltransferase family protein [Arabidopsis thaliana]	25.95
L_11062_c0_g2_i1	gi|212290116|emb|CAQ76879.1|	PREDICTED: trans-resveratrol di-O-methyltransferase [Vitis vinifera]	tr|A5HJZ9|A5HJZ9_VITVI O-methyltransferase OS=Vitis vinifera GN=OMT2.1 PE=2 SV=2		XP_015646751.1 trans-resveratrol di-O-methyltransferase [Oryza sativa Japonica Group]	NP_974004.1 O-methyltransferase family protein [Arabidopsis thaliana]	13.5
L_11063_c0_g1_i1							6.01	unigene	common	C_31412_c0_g1_i1	88.74	5e-99
L_11063_c0_g2_i1							1.87	unigene	unique
L_11063_c0_g3_i1							2.82
L_11063_c0_g4_i1							1.31	unigene	unique
L_11064_c0_g1_i1							2.27	unigene	common	C_6644_c0_g1_i1	94.41	2e-65
L_11065_c0_g1_i1							1.18	unigene	unique
L_11065_c0_g1_i2							1.98	unigene	unique
L_11066_c0_g1_i1							8.78	unigene	unique
L_11067_c0_g1_i1							0.9	unigene	unique
L_11068_c0_g1_i1	gi|672151349|ref|XP_008797416.1|	PREDICTED: F-box/LRR-repeat protein At3g48880-like [Phoenix dactylifera]	tr|A0A078E450|A0A078E450_BRANA BnaA07g26550D protein OS=Brassica napus GN=BnaA07g26550D PE=4 SV=1		XP_015629088.1 putative F-box/LRR-repeat protein 9 [Oryza sativa Japonica Group]	NP_192895.1 RNI-like superfamily protein [Arabidopsis thaliana]	2.61	unigene	unique
L_11069_c0_g1_i1							2.98	unigene	unique
L_1107_c0_g1_i1	gi|672136222|ref|XP_008791801.1|	PREDICTED: pentatricopeptide repeat-containing protein At5g16860 [Phoenix dactylifera]	tr|A0A199UE17|A0A199UE17_ANACO Pentatricopeptide repeat-containing protein OS=Ananas comosus GN=ACMD2_22897 PE=4 SV=1		XP_015635621.1 pentatricopeptide repeat-containing protein At5g16860 isoform X2 [Oryza sativa Japonica Group]	NP_197188.1 Tetratricopeptide repeat (TPR)-like superfamily protein [Arabidopsis thaliana]	1.65	unigene	unique
L_11070_c0_g1_i1	gi|743829671|ref|XP_010934212.1|	PREDICTED: tRNA (adenine(58)-N(1))-methyltransferase non-catalytic subunit trm6 isoform X1 [Elaeis guineensis]	tr|A0A199VBZ0|A0A199VBZ0_ANACO tRNA (Adenine(58)-N(1))-methyltransferase non-catalytic subunit trm6 OS=Ananas comosus GN=ACMD2_02353 PE=4 SV=1		XP_015633713.1 tRNA (adenine(58)-N(1))-methyltransferase non-catalytic subunit trm6 [Oryza sativa Japonica Group]	NP_566054.1 eukaryotic initiation factor 3 gamma subunit family protein [Arabidopsis thaliana]	2.95	unigene	common	C_16534_c0_g3_i1	98.11	0
L_11071_c0_g1_i1							0.76	unigene	unique
L_11072_c0_g1_i1	gi|672178129|ref|XP_008809188.1|	PREDICTED: uncharacterized protein LOC103720976 [Phoenix dactylifera]	tr|A0A1D1XQP9|A0A1D1XQP9_9ARAE Nucleolar pre-ribosomal-associated protein 1 (Fragment) OS=Anthurium amnicola GN=URB1 PE=4 SV=1		XP_015636136.1 uncharacterized protein LOC4337062 isoform X2 [Oryza sativa Japonica Group]		1.37	unigene	unique
L_11073_c0_g1_i1							0.96	unigene	unique
L_11073_c0_g2_i1							0.96
L_11073_c1_g1_i1							1.49	unigene	unique
L_11074_c0_g1_i1							4.56	unigene	common	C_8276_c0_g2_i1	87.24	1e-113
L_11075_c0_g1_i1	gi|672163097|ref|XP_008801381.1|	PREDICTED: pentatricopeptide repeat-containing protein At4g04790, mitochondrial-like [Phoenix dactylifera]	tr|M0S379|M0S379_MUSAM Uncharacterized protein OS=Musa acuminata subsp. malaccensis PE=4 SV=1		XP_015626825.1 pentatricopeptide repeat-containing protein At4g04790, mitochondrial [Oryza sativa Japonica Group]	NP_192388.3 Tetratricopeptide repeat (TPR)-like superfamily protein [Arabidopsis thaliana]	2.68	unigene	unique
L_11075_c1_g1_i1	gi|743871718|ref|XP_010906371.1|	PREDICTED: pentatricopeptide repeat-containing protein At4g21880, mitochondrial-like isoform X3 [Elaeis guineensis]	tr|F6H2C8|F6H2C8_VITVI Uncharacterized protein OS=Vitis vinifera GN=VIT_19s0014g05230 PE=4 SV=1		XP_015626825.1 pentatricopeptide repeat-containing protein At4g04790, mitochondrial [Oryza sativa Japonica Group]	NP_192388.3 Tetratricopeptide repeat (TPR)-like superfamily protein [Arabidopsis thaliana]	2.72	unigene	common	C_4771_c0_g1_i1	98.85	8e-130
L_11076_c0_g1_i1	gi|695079224|ref|XP_009387027.1|	PREDICTED: transcription factor ICE1-like [Musa acuminata subsp. malaccensis]	tr|M0U987|M0U987_MUSAM Uncharacterized protein OS=Musa acuminata subsp. malaccensis PE=4 SV=1		XP_015616517.1 transcription factor ICE1 [Oryza sativa Japonica Group]	NP_001327170.1 basic helix-loop-helix (bHLH) DNA-binding superfamily protein [Arabidopsis thaliana]	2.28	unigene	common	C_25194_c0_g1_i1	99.19	0
L_11078_c0_g1_i1	gi|743851901|ref|XP_010940254.1|	PREDICTED: SNF1-related protein kinase catalytic subunit alpha KIN10-like isoform X1 [Elaeis guineensis]	tr|A0A1S3CC88|A0A1S3CC88_CUCME Non-specific serine/threonine protein kinase OS=Cucumis melo GN=LOC103499018 PE=4 SV=1	Pediococcus_claussenii_ATCC_BAA_344_uid81103	XP_015639850.1 serine/threonine protein kinase OSK1 [Oryza sativa Japonica Group]	NP_850488.1 SNF1 kinase homolog 10 [Arabidopsis thaliana]	14.49	unigene	common	C_9521_c0_g1_i1	98.01	0
L_11079_c0_g1_i1	gi|672188601|ref|XP_008813622.1|	PREDICTED: high mobility group B protein 15-like [Phoenix dactylifera]	tr|A0A1U8B0B7|A0A1U8B0B7_NELNU high mobility group B protein 15-like isoform X2 OS=Nelumbo nucifera GN=LOC104609423 PE=4 SV=1		XP_015624642.1 high mobility group B protein 15 [Oryza sativa Japonica Group]	NP_171980.1 HMG (high mobility group) box protein with ARID/BRIGHT DNA-binding domain-containing protein [Arabidopsis thaliana]	0.79	unigene	common	C_37612_c0_g1_i1	98.03	4e-97
L_11079_c1_g1_i1	gi|743877859|ref|XP_010908015.1|	PREDICTED: high mobility group B protein 15-like isoform X2 [Elaeis guineensis]	tr|M0TUF0|M0TUF0_MUSAM Uncharacterized protein OS=Musa acuminata subsp. malaccensis PE=4 SV=1				1.74	unigene	unique
L_1108_c0_g1_i1	gi|133711804|gb|ABO36622.1|	PREDICTED: uncharacterized protein LOC104892119 [Beta vulgaris subsp. vulgaris]	tr|B1N668|B1N668_SOLLC Copia LTR rider OS=Solanum lycopersicum GN=LYC_68t000004 PE=4 SV=1		XP_015638684.1 uncharacterized protein LOC107281003 [Oryza sativa Japonica Group]	NP_001328701.1 cysteine-rich RECEPTOR-like kinase [Arabidopsis thaliana]	1.36	unigene	common	C_47537_c0_g1_i1	90.61	9e-135
L_11080_c0_g1_i1							0.87	unigene	unique
L_11080_c0_g2_i1							4.02	unigene	unique
L_11081_c0_g1_i1							0	unigene	unique
L_11081_c1_g1_i1							0.71	unigene	unique
L_11082_c0_g1_i1	gi|672165416|ref|XP_008802609.1|	PREDICTED: pentatricopeptide repeat-containing protein At1g74600, chloroplastic [Phoenix dactylifera]	tr|A0A199UGV5|A0A199UGV5_ANACO Pentatricopeptide repeat-containing protein, chloroplastic OS=Ananas comosus GN=ACMD2_15245 PE=4 SV=1		XP_015611731.1 pentatricopeptide repeat-containing protein At1g74600, chloroplastic [Oryza sativa Japonica Group]	NP_187008.1 Tetratricopeptide repeat (TPR)-like superfamily protein [Arabidopsis thaliana]	0.84	unigene	unique
L_11082_c1_g1_i1	gi|695027475|ref|XP_009401082.1|	PREDICTED: pentatricopeptide repeat-containing protein At1g74600, chloroplastic [Musa acuminata subsp. malaccensis]	tr|M0SZ48|M0SZ48_MUSAM Uncharacterized protein OS=Musa acuminata subsp. malaccensis PE=4 SV=1		XP_015611731.1 pentatricopeptide repeat-containing protein At1g74600, chloroplastic [Oryza sativa Japonica Group]	NP_177599.1 pentatricopeptide (PPR) repeat-containing protein [Arabidopsis thaliana]	0.97	unigene	unique
L_11083_c0_g1_i1							0	unigene	unique
L_11083_c1_g1_i1							1.26	unigene	unique
L_11084_c0_g1_i1	gi|124365581|gb|ABN09815.1|	PREDICTED: uncharacterized protein LOC103417687 [Malus domestica]	tr|A2Q5Q3|A2Q5Q3_MEDTR Uncharacterized protein OS=Medicago truncatula GN=MtrDRAFT_AC167711g37v2 PE=4 SV=1				5.98	unigene	unique
L_11085_c0_g1_i1							1.54
L_11085_c0_g2_i1	gi|743875794|ref|XP_010907418.1|	PREDICTED: pentatricopeptide repeat-containing protein At5g01110 [Elaeis guineensis]	tr|A0A199VVW7|A0A199VVW7_ANACO Pentatricopeptide repeat-containing protein OS=Ananas comosus GN=ACMD2_01061 PE=4 SV=1		XP_015630991.1 pentatricopeptide repeat-containing protein At5g01110 [Oryza sativa Japonica Group]	NP_195731.1 Tetratricopeptide repeat (TPR)-like superfamily protein [Arabidopsis thaliana]	1.01	unigene	common	C_50066_c0_g1_i1	99.3	7e-147
L_11085_c1_g1_i1	gi|743875794|ref|XP_010907418.1|	PREDICTED: pentatricopeptide repeat-containing protein At5g01110 [Elaeis guineensis]	tr|A0A199VVW7|A0A199VVW7_ANACO Pentatricopeptide repeat-containing protein OS=Ananas comosus GN=ACMD2_01061 PE=4 SV=1		XP_015630991.1 pentatricopeptide repeat-containing protein At5g01110 [Oryza sativa Japonica Group]	NP_001332258.1 Tetratricopeptide repeat (TPR)-like superfamily protein [Arabidopsis thaliana]	1.98	unigene	common	C_2200_c0_g1_i1	98.9	5e-137
L_11086_c0_g1_i1							1.05	unigene	common	C_5932_c0_g1_i1	97.17	2e-168
L_11087_c0_g1_i1							1.6	unigene	unique
L_11088_c0_g1_i1		PREDICTED: uncharacterized protein LOC105034415 [Elaeis guineensis]					2.23	unigene	common	C_34555_c0_g1_i1	92.68	0
L_11088_c0_g1_i2	gi|672182847|ref|XP_008811681.1|	PREDICTED: uncharacterized protein LOC103722778 isoform X3 [Phoenix dactylifera]					0
L_11089_c0_g1_i1							1.07	unigene	unique
L_11089_c0_g1_i2							0.84	unigene	common	C_20687_c3_g9_i1	88.76	2e-56
L_1109_c0_g1_i1							0.81	unigene	unique
L_1109_c0_g2_i1							1.61
L_11090_c0_g1_i1	gi|743761661|ref|XP_010943379.1|	PREDICTED: EPIDERMAL PATTERNING FACTOR-like protein 2 [Elaeis guineensis]	tr|A0A067K7N5|A0A067K7N5_JATCU Uncharacterized protein OS=Jatropha curcas GN=JCGZ_12593 PE=4 SV=1		XP_015644928.1 EPIDERMAL PATTERNING FACTOR-like protein 2 [Oryza sativa Japonica Group]	NP_680774.1 EPIDERMAL PATTERNING FACTOR-like protein [Arabidopsis thaliana]	2.63	unigene	common	C_18013_c0_g1_i1	97.24	0
L_11090_c0_g2_i1	gi|743857153|ref|XP_010942048.1|	PREDICTED: EPIDERMAL PATTERNING FACTOR-like protein 2 [Elaeis guineensis]	tr|A0A067K7N5|A0A067K7N5_JATCU Uncharacterized protein OS=Jatropha curcas GN=JCGZ_12593 PE=4 SV=1		XP_015644928.1 EPIDERMAL PATTERNING FACTOR-like protein 2 [Oryza sativa Japonica Group]	NP_680774.1 EPIDERMAL PATTERNING FACTOR-like protein [Arabidopsis thaliana]	1.42
L_11091_c0_g1_i1							1.11
L_11091_c0_g2_i1							0.44	unigene	unique
L_11091_c1_g1_i1							2.63	unigene	unique
L_11092_c0_g1_i1							2.02	unigene	unique
L_11093_c0_g1_i1							0.96	unigene	unique
L_11093_c0_g2_i1							1.93
L_11093_c1_g1_i1							1.06	unigene	common	C_4172_c0_g1_i1	97.23	0
L_11094_c0_g1_i1	gi|672162131|ref|XP_008800900.1|	PREDICTED: protein transport protein Sec24-like At3g07100 [Phoenix dactylifera]	tr|A0A0A9IXF8|A0A0A9IXF8_ARUDO Uncharacterized protein OS=Arundo donax PE=4 SV=1		XP_015636257.1 protein transport protein Sec24-like At3g07100 [Oryza sativa Japonica Group]	NP_187366.2 Sec23/Sec24 protein transport family protein [Arabidopsis thaliana]	0.97	unigene	common	C_33877_c0_g1_i1	97.83	0
L_11096_c0_g1_i1	gi|743774077|ref|XP_010917393.1|	PREDICTED: E3 ubiquitin-protein ligase RNF14-like [Elaeis guineensis]	tr|A0A199VSD5|A0A199VSD5_ANACO Putative E3 ubiquitin-protein ligase OS=Ananas comosus GN=ACMD2_04202 PE=3 SV=1		XP_025876329.1 probable E3 ubiquitin-protein ligase RNF144A-B isoform X3 [Oryza sativa Japonica Group]	NP_190937.1 RING/U-box superfamily protein [Arabidopsis thaliana]	17.37	unigene	common	C_4984_c0_g1_i1	92.65	0
L_11097_c0_g1_i1	gi|743768960|ref|XP_010914761.1|	PREDICTED: pleiotropic drug resistance protein 3-like [Elaeis guineensis]	tr|M0SAS4|M0SAS4_MUSAM Uncharacterized protein OS=Musa acuminata subsp. malaccensis PE=4 SV=1		XP_015638596.1 ABC transporter G family member 35 [Oryza sativa Japonica Group]	NP_190916.1 pleiotropic drug resistance 9 [Arabidopsis thaliana]	0.83
L_11097_c0_g1_i2	gi|672208467|ref|XP_008780254.1|	PREDICTED: pleiotropic drug resistance protein 3-like, partial [Phoenix dactylifera]	tr|M0S0Z7|M0S0Z7_MUSAM Uncharacterized protein OS=Musa acuminata subsp. malaccensis PE=3 SV=1		XP_015638596.1 ABC transporter G family member 35 [Oryza sativa Japonica Group]	NP_190916.1 pleiotropic drug resistance 9 [Arabidopsis thaliana]	0.92	unigene	unique
L_11098_c0_g1_i1	gi|586725531|ref|XP_006849524.1|	PREDICTED: glutamate decarboxylase [Amborella trichopoda]	tr|W1PUY0|W1PUY0_AMBTC Glutamate decarboxylase OS=Amborella trichopoda GN=AMTR_s00024p00151670 PE=3 SV=1		XP_015631723.1 glutamate decarboxylase 1 [Oryza sativa Japonica Group]	NP_197235.1 glutamate decarboxylase [Arabidopsis thaliana]	26.24	unigene	common	C_40236_c0_g1_i1	96.22	8e-108
L_11098_c0_g2_i1							1.25	unigene	unique
L_11099_c0_g1_i1	gi|346703144|emb|CBX25243.1|	hypothetical protein SORBIDRAFT_05g002120 [Sorghum bicolor]	tr|G2XM48|G2XM48_ORYBR Hypothetical_protein OS=Oryza brachyantha GN=Ob11g0080L20_6 PE=4 SV=1		XP_015617751.1 uncharacterized protein LOC9272420 [Oryza sativa Japonica Group]	NP_974752.1 transmembrane protein [Arabidopsis thaliana]	6.46	unigene	common	C_10619_c1_g1_i1	97.84	0
L_11099_c0_g1_i2	gi|346703144|emb|CBX25243.1|	hypothetical protein SORBIDRAFT_05g002120 [Sorghum bicolor]	tr|G2XM48|G2XM48_ORYBR Hypothetical_protein OS=Oryza brachyantha GN=Ob11g0080L20_6 PE=4 SV=1		XP_015617751.1 uncharacterized protein LOC9272420 [Oryza sativa Japonica Group]	NP_974752.1 transmembrane protein [Arabidopsis thaliana]	2.82	unigene	unique
L_111_c0_g1_i1							1.21	unigene	unique
L_1110_c0_g1_i1							1.44	unigene	common	C_37813_c0_g1_i1	98.17	1e-133
L_11100_c1_g1_i1							2.47	unigene	unique
L_11101_c0_g1_i1	gi|302142955|emb|CBI20250.3|	PREDICTED: uncharacterized exonuclease domain-containing protein At3g15140 [Vitis vinifera]	tr|E0CSF1|E0CSF1_VITVI Uncharacterized protein OS=Vitis vinifera GN=VIT_19s0014g02090 PE=4 SV=1		XP_025881920.1 uncharacterized exonuclease domain-containing protein At3g15140 isoform X3 [Oryza sativa Japonica Group]	NP_566502.1 Polynucleotidyl transferase, ribonuclease H-like superfamily protein [Arabidopsis thaliana]	7.37	unigene	unique
L_11101_c0_g2_i1	gi|514764055|ref|XP_004965423.1|	PREDICTED: uncharacterized exonuclease domain-containing protein At3g15140-like [Setaria italica]	tr|A0A199W445|A0A199W445_ANACO Putative exonuclease domain-containing protein OS=Ananas comosus GN=ACMD2_05447 PE=4 SV=1		XP_015643479.1 uncharacterized exonuclease domain-containing protein At3g15140 isoform X2 [Oryza sativa Japonica Group]	NP_566502.1 Polynucleotidyl transferase, ribonuclease H-like superfamily protein [Arabidopsis thaliana]	6.96	unigene	common	C_13303_c0_g1_i1	99.02	0
L_11102_c0_g1_i1							3.52	unigene	common	C_20728_c0_g3_i1	93.78	4e-85
L_11102_c0_g1_i2							2.64
L_11103_c0_g1_i1	gi|224072725|ref|XP_002303851.1|	adrenodoxin-like ferredoxin 2 family protein [Populus trichocarpa]	tr|A0A0A9K1K1|A0A0A9K1K1_ARUDO Uncharacterized protein OS=Arundo donax PE=4 SV=1	Rickettsia_prowazekii_Madrid_E_uid61565	XP_015647181.1 adrenodoxin-like protein 2, mitochondrial isoform X1 [Oryza sativa Japonica Group]	NP_192454.1 mitochondrial ferredoxin 1 [Arabidopsis thaliana]	4.02	unigene	common	C_47712_c0_g1_i1	96.27	3e-149
L_11103_c0_g1_i2	gi|115470265|ref|NP_001058731.1|	Os07g0110300 [Oryza sativa Japonica Group]	tr|A0A1J7IXP7|A0A1J7IXP7_LUPAN Uncharacterized protein OS=Lupinus angustifolius GN=TanjilG_03471 PE=4 SV=1	Rickettsia_prowazekii_Madrid_E_uid61565	XP_015647182.1 adrenodoxin-like protein 2, mitochondrial isoform X2 [Oryza sativa Japonica Group]	NP_192454.1 mitochondrial ferredoxin 1 [Arabidopsis thaliana]	0	unigene	unique
L_11105_c0_g1_i1	gi|743789965|ref|XP_010923048.1|	PREDICTED: cytochrome P450 90A1 isoform X2 [Elaeis guineensis]	tr|A0A199V5J0|A0A199V5J0_ANACO Cytochrome P450 90A1 OS=Ananas comosus GN=ACMD2_11731 PE=3 SV=1	Cyanothece_PCC_7822_uid52547	XP_015619622.1 cytochrome P450 90A4 [Oryza sativa Japonica Group]	NP_001078535.1 Cytochrome P450 superfamily protein [Arabidopsis thaliana]	1.45	unigene	unique
L_11105_c1_g1_i1	gi|695009844|ref|XP_009391572.1|	PREDICTED: cytochrome P450 90A1 isoform X2 [Musa acuminata subsp. malaccensis]	tr|A0A1D1XPS7|A0A1D1XPS7_9ARAE Cytochrome P450 90A1 (Fragment) OS=Anthurium amnicola GN=CYP90A1_1 PE=4 SV=1	Microcystis_aeruginosa_NIES_843_uid59101	XP_015619622.1 cytochrome P450 90A4 [Oryza sativa Japonica Group]	NP_001031838.1 Cytochrome P450 superfamily protein [Arabidopsis thaliana]	1.26	unigene	unique
L_11106_c0_g1_i1							1.27
L_11106_c0_g2_i1							2.9	unigene	common	C_10850_c0_g1_i2	93.84	0
L_11108_c0_g1_i1							1.39	unigene	unique
L_11108_c1_g1_i1							0.72	unigene	unique
L_11109_c0_g1_i1		hypothetical protein SORBIDRAFT_09g024390 [Sorghum bicolor]	tr|A0A199W1U3|A0A199W1U3_ANACO Structural maintenance of chromosomes protein 4 OS=Ananas comosus GN=ACMD2_18030 PE=4 SV=1		XP_015637971.1 structural maintenance of chromosomes protein 4 [Oryza sativa Japonica Group]	NP_199671.1 structural maintenance of chromosome 3 [Arabidopsis thaliana]	3.95	unigene	common	C_15556_c0_g1_i4	97.59	1e-76
L_11109_c0_g2_i1	gi|413945887|gb|AFW78536.1|	PREDICTED: structural maintenance of chromosomes protein 4 [Eucalyptus grandis]	tr|A0A059AQS4|A0A059AQS4_EUCGR Structural maintenance of chromosomes protein OS=Eucalyptus grandis GN=EUGRSUZ_I01943 PE=3 SV=1		XP_015637971.1 structural maintenance of chromosomes protein 4 [Oryza sativa Japonica Group]	NP_199671.1 structural maintenance of chromosome 3 [Arabidopsis thaliana]	0.92	unigene	unique
L_1111_c0_g1_i1							1.18
L_1111_c0_g2_i1							0.93	unigene	unique
L_11111_c0_g1_i1	gi|672164676|ref|XP_008802223.1|	PREDICTED: LOW QUALITY PROTEIN: outer envelope protein 64, mitochondrial [Phoenix dactylifera]	tr|A0A1D1Y308|A0A1D1Y308_9ARAE Outer envelope protein 64, mitochondrial (Fragment) OS=Anthurium amnicola GN=OM64 PE=4 SV=1		XP_015627887.1 outer envelope protein 64, chloroplastic [Oryza sativa Japonica Group]	NP_196504.2 translocon at the outer membrane of chloroplasts 64-V [Arabidopsis thaliana]	3.27	unigene	unique
L_11111_c0_g2_i1	gi|672164676|ref|XP_008802223.1|	PREDICTED: LOW QUALITY PROTEIN: outer envelope protein 64, mitochondrial [Phoenix dactylifera]	tr|A0A1D1Y308|A0A1D1Y308_9ARAE Outer envelope protein 64, mitochondrial (Fragment) OS=Anthurium amnicola GN=OM64 PE=4 SV=1		XP_015627887.1 outer envelope protein 64, chloroplastic [Oryza sativa Japonica Group]	NP_196504.2 translocon at the outer membrane of chloroplasts 64-V [Arabidopsis thaliana]	0.57
L_11112_c0_g1_i1							1.2	unigene	common	C_17392_c0_g1_i2	97.89	4e-89
L_11113_c1_g1_i1							0	unigene	unique
L_11114_c0_g1_i1	gi|695017141|ref|XP_009395500.1|	PREDICTED: uncharacterized protein At4g06744-like [Musa acuminata subsp. malaccensis]	tr|A0A199V2N0|A0A199V2N0_ANACO Uncharacterized protein OS=Ananas comosus GN=ACMD2_13796 PE=4 SV=1	Flavobacterium_johnsoniae_UW101_uid58493	XP_015634936.1 uncharacterized protein At4g06744 [Oryza sativa Japonica Group]	NP_175397.1 Leucine-rich repeat (LRR) family protein [Arabidopsis thaliana]	1.41	unigene	common	C_14219_c0_g1_i1	98.23	0
L_11114_c1_g1_i1							1.5	unigene	unique
L_11115_c0_g1_i1							1.55	unigene	unique
L_11115_c1_g1_i1							0	unigene	unique
L_11116_c0_g1_i1	gi|743766840|ref|XP_010913669.1|	PREDICTED: L-aminoadipate-semialdehyde dehydrogenase-phosphopantetheinyl transferase isoform X4 [Elaeis guineensis]	tr|A0A1D1ZHG1|A0A1D1ZHG1_9ARAE 4'-phosphopantetheinyl transferase OS=Anthurium amnicola GN=lpa-14_2 PE=4 SV=1	Sorangium_cellulosum_So0157_2_uid210741	XP_015651108.1 uncharacterized protein LOC4345046 [Oryza sativa Japonica Group]	NP_001325167.1 L-aminoadipate-semialdehyde dehydrogenase-phosphopantetheinyl transferase [Arabidopsis thaliana]	3.66	unigene	common	C_43860_c0_g1_i1	98.55	1e-137
L_11117_c0_g1_i1							1.5	unigene	common	C_19829_c1_g1_i1	96.53	4e-119
L_11118_c0_g1_i1	gi|297738134|emb|CBI27335.3|	PREDICTED: auxin response factor 12-like isoform X1 [Phoenix dactylifera]	tr|A0A1R3L690|A0A1R3L690_ASPOF Uncharacterized protein OS=Asparagus officinalis GN=A4U43_UnF7230 PE=4 SV=1		XP_015636874.1 auxin response factor 12 isoform X3 [Oryza sativa Japonica Group]	NP_198518.1 auxin response factor 8 [Arabidopsis thaliana]	4.85	unigene	unique
L_11118_c0_g2_i1	gi|297738134|emb|CBI27335.3|	PREDICTED: LOW QUALITY PROTEIN: auxin response factor 12-like [Elaeis guineensis]	tr|A0A1R3L690|A0A1R3L690_ASPOF Uncharacterized protein OS=Asparagus officinalis GN=A4U43_UnF7230 PE=4 SV=1		XP_015636874.1 auxin response factor 12 isoform X3 [Oryza sativa Japonica Group]	NP_198518.1 auxin response factor 8 [Arabidopsis thaliana]	20.12
L_11118_c0_g3_i1							0.37	unigene	unique
L_11118_c0_g4_i1	gi|823205073|ref|XP_012436680.1|	PREDICTED: auxin response factor 8-like isoform X1 [Gossypium raimondii]	tr|A0A1R3JWI4|A0A1R3JWI4_9ROSI Auxin response factor OS=Corchorus olitorius GN=COLO4_13432 PE=3 SV=1		XP_015636874.1 auxin response factor 12 isoform X3 [Oryza sativa Japonica Group]	NP_198518.1 auxin response factor 8 [Arabidopsis thaliana]	0.52	unigene	unique
L_11119_c0_g1_i1						NP_001326406.1 Pectin lyase-like superfamily protein [Arabidopsis thaliana]	9.91	unigene	unique
L_1112_c0_g1_i1							0.9	unigene	unique
L_11120_c0_g1_i1							0	unigene	unique
L_11120_c0_g2_i1							2.42
L_11122_c0_g1_i1	gi|643724455|gb|KDP33656.1|	Os01g0657000 [Oryza sativa Japonica Group]	tr|A0A067KBQ4|A0A067KBQ4_JATCU Uncharacterized protein OS=Jatropha curcas GN=JCGZ_07227 PE=4 SV=1		XP_025883368.1 arabinogalactan protein 16-like [Oryza sativa Japonica Group]	NP_200137.1 arabinogalactan protein 22 [Arabidopsis thaliana]	7.49	unigene	common	C_20680_c1_g1_i7	96.55	4e-177
L_11122_c0_g2_i1	gi|694417772|ref|XP_009336929.1|	PREDICTED: arabinogalactan peptide 16-like [Pyrus x bretschneideri]	tr|A0A1R3GE98|A0A1R3GE98_9ROSI Arabinogalactan peptide, AGP OS=Corchorus olitorius GN=COLO4_35659 PE=4 SV=1		XP_025883368.1 arabinogalactan protein 16-like [Oryza sativa Japonica Group]	NP_200137.1 arabinogalactan protein 22 [Arabidopsis thaliana]	3.42	unigene	common	C_7789_c0_g1_i1	91.69	2e-145
L_11123_c0_g1_i1							1.48	unigene	unique
L_11124_c0_g1_i1							2.94	unigene	common	C_20934_c0_g3_i12	94.32	5e-136
L_11125_c0_g1_i1							1.1	unigene	unique
[truncated: 83,730 more rows]

## Sheet: C. capitulata
Transcript ID	NCBI Nr	RefSeq	UniProt	COG	Rice	Arabidopsis	TPM	unigene	unique or common	corresponding ID of C. latifolia	pident for corresponding ID of C. latifolia	evalue for corresponding ID of C. latifolia
[truncated: 76,775 more rows]

## Sheet: Sheet1
	Additional File 3. Supplemental annotation.
[truncated: 1 more rows]
