# Supplementary material for: De novo transcriptome analysis and comparative expression profiling of genes associated with the taste-modifying protein neoculin in Curculigo latifolia and Curculigo capitulata fruits
Source: BMC Genomics. 2021 May 13;22:347. doi: 10.1186/s12864-021-07674-3 (PMC8120819; doi:10.1186/s12864-021-07674-3)
Supplement: Supplementary file 5 — Additional file 5: Supplemental Table 1. Selection of sequences for phylogenetic analysis using BLAST search of transcripts from C. latifolia and C. capitulata fruits. The query sequences were the amino acid sequences (AA) of GNA (UniProtKB/Swiss-Prot: P30617.1) and the nucleotide sequences (nucl) and AA number of NBS (GenBank: X64110.1, GenBank: CAA45476.1) and NAS (GenBank: AB167079.1, GenBank: BAD29946.1). Each top hit was selected. The contigs that were selected for each query and used as neoculin-related sequences in phylogenetic analysis (Fig. 5) are indicated by checkmarks (✓) [file 12864_2021_7674_MOESM5_ESM.xlsx]

## Sheet: Additional File 5
	Additional File 5. Supplemental Table 1.
	Selection of sequences for phylogenetic analysis using BLAST search of transcripts from C. latifolia and C. capitulata fruits.
		query
		GNA-AA	NBS-nucl	NBS-AA	NAS-nucl	NAS-AA	Figure 5 phylogram
	C. latifolia
	L_10120_c0_g1_i1		ü
	L_16562_c0_g1_i1	ü	ü	ü	ü	ü	ü
	L_16562_c0_g1_i2	ü	ü	ü	ü	ü	ü
	L_17248_c0_g1_i1		ü
	L_17248_c0_g2_i1		ü
	L_19141_c0_g1_i1		ü
	L_19141_c0_g1_i2		ü
	L_19141_c0_g1_i3		ü
	L_19141_c0_g1_i4		ü
	L_19752_c0_g1_i1	ü		ü	ü	ü	ü
	L_22219_c0_g1_i1	ü		ü	ü	ü	ü
	L_307_c0_g1_i1	ü	ü	ü	ü	ü	ü
	L_307_c0_g2_i1	ü	ü	ü	ü	ü	ü
	L_30823_c0_g1_i1	ü		ü	ü	ü	ü
	L_3227_c0_g1_i1		ü
	L_4561_c0_g1_i1		ü
	L_4561_c1_g1_i1		ü
	L_52738_c0_g1_i1	ü		ü	ü	ü	ü
	L_9832_c0_g1_i1	ü		ü	ü	ü	ü
	L_9832_c0_g2_i1	ü		ü	ü	ü	ü
	C. capitulata
	C_16324_c0_g1_i1	ü	ü	ü	ü	ü	ü
	C_16324_c0_g1_i2	ü	ü	ü	ü	ü	ü
	C_16562_c0_g1_i1	ü		ü		ü	ü
	C_16562_c0_g1_i2	ü		ü		ü	ü
	C_17363_c2_g1_i1	ü		ü		ü	ü
	C_17363_c2_g1_i2	ü		ü		ü	ü
	C_17363_c2_g1_i3	ü		ü		ü	ü
	C_17363_c2_g1_i4	ü		ü		ü	ü
	C_18595_c0_g1_i1	ü		ü		ü	ü
	C_20510_c1_g2_i1			ü			ü
	C_20538_c0_g1_i1		ü
	C_37873_c0_g1_i1			ü		ü	ü
	C_48713_c0_g1_i1	ü		ü		ü	ü
	C_9108_c0_g1_i1	ü					ü
	C_9454_c0_g1_i1	ü		ü		ü	ü
	C_9931_c0_g1_i1	ü	ü	ü	ü	ü	ü
	The query sequences were the amino acid sequences (AA) of GNA (UniProtKB/Swiss-Prot: P30617.1) and the nucleotide sequences (nucl) and AA number of NBS (GenBank: X64110.1, GenBank: CAA45476.1) and NAS (GenBank: AB167079.1, GenBank: BAD29946.1). Each top hit was selected. The contigs that were selected for each query and used as neoculin-related sequences in phylogenetic analysis (Fig. 5) are indi…
