# Supplementary material for: De novo transcriptome analysis and comparative expression profiling of genes associated with the taste-modifying protein neoculin in Curculigo latifolia and Curculigo capitulata fruits
Source: BMC Genomics. 2021 May 13;22:347. doi: 10.1186/s12864-021-07674-3 (PMC8120819; doi:10.1186/s12864-021-07674-3)
Supplement: Supplementary file 6 — Additional file 6: Supplemental Figure 4. Amino acid sequence alignment of 10 C. latifolia transcripts, 15 C. capitulata transcripts, and 17 well-known GNA family members used in the phylogenetic analysis shown in Fig. 5 [file 12864_2021_7674_MOESM6_ESM.xlsx]

## Sheet: Additional File 6
Additional File 6. Supplemental Figure 4.
		<	---	---	---	---	---	---	---	---	---	---	---	---	---	---	---	N-Pro					---	---	---	---	---	---	---	---	---	>	<	---	---	---	---	---	---	---	---	---	---	---	N-tem
C. capitulata	C_18595_c0_g1_i1	M	A	I	S	S	P	P	F	P	T	Q	L	I	L	T	S	S	L	L	A	L	L	T	L	S	P	T	T	A	D	E	G	N	V	L	L	T	G	D	V	L	P	T	-	-	-	-	-
C. latifolia	L_19752_c0_g1_i1	M	A	I	S	S	P	P	F	P	T	Q	L	I	L	T	S	S	L	L	A	L	L	T	L	S	P	T	T	A	D	E	G	N	V	L	L	T	G	D	V	L	P	T	-	-	-	-	-
C. capitulata	C_16562_c0_g1_i1	-	-	-	-	-	-	-	-	-	-	-	-	-	-	-	-	-	-	-	-	-	-	-	-	-	M	A	T	L	S	A	R	N	A	L	F	P	G	R	K	I	T	S	-	-	-	-	-
C. latifolia	L_22219_c0_g1_i1	-	-	-	-	-	-	-	-	-	-	-	-	-	-	-	-	-	-	-	-	-	-	-	-	-	M	A	T	L	S	A	R	N	A	L	F	P	G	R	K	I	T	S	-	-	-	-	-
C. capitulata	C_16562_c0_g1_i2	-	-	-	-	-	-	-	-	-	-	-	-	-	-	-	-	-	-	-	-	-	-	-	-	-	-	-	-	-	M	A	G	N	A	L	Y	P	G	G	K	L	S	S	-	-	-	-	-
C. capitulata	C_37873_c0_g1_i1	-	-	-	-	-	-	-	-	-	-	-	-	-	-	-	-	-	-	-	-	-	-	-	-	-	M	A	A	K	A	P	P	N	A	L	Y	A	G	E	K	L	S	S	-	-	-	-	-
C. capitulata	C_9454_c0_g1_i1	-	-	-	-	-	-	-	-	M	A	T	P	S	S	L	A	L	L	T	L	L	L	A	A	S	A	L	L	A	E	A	D	Y	V	L	Y	T	G	E	V	L	L	A	-	-	-	-	-
C. capitulata	C_16324_c0_g1_i1	-	-	-	-	-	-	-	-	-	M	A	A	K	F	L	L	T	I	L	V	T	F	A	A	V	A	S	L	G	M	A	D	S	V	L	L	S	G	Q	T	L	H	A	-	-	-	-	-
C. latifolia	L_16562_c0_g1_i1	-	-	-	-	-	-	-	-	-	M	A	A	K	F	L	L	T	I	L	V	T	F	A	A	V	A	S	L	G	M	A	D	N	V	L	L	S	G	Q	T	L	H	A	-	-	-	-	-
C. capitulata	C_16324_c0_g1_i2	-	-	-	-	-	-	-	-	-	M	A	A	K	F	L	L	T	I	L	V	T	F	A	A	V	A	S	L	G	M	A	D	S	V	L	L	S	G	Q	T	L	Y	A	-	-	-	-	-
C. latifolia	L_16562_c0_g1_i2	-	-	-	-	-	-	-	-	-	M	A	A	K	F	L	L	T	I	L	V	T	F	A	A	V	A	S	L	G	M	A	D	N	V	L	L	S	G	Q	T	L	Y	A	-	-	-	-	-
C. latifolia	L_307_c0_g1_i1	-	-	-	-	-	-	-	-	-	-	A	A	K	F	L	V	A	V	F	V	A	F	A	A	I	A	G	L	G	M	A	D	D	V	L	L	S	G	Q	T	L	Y	T	-	-	-	-	-
C. latifolia	L_307_c0_g2_i1	-	-	-	-	-	-	-	-	-	M	A	A	K	F	L	L	A	V	F	V	A	F	A	A	I	A	G	L	G	M	A	D	D	V	L	L	S	G	Q	T	L	Y	T	-	-	-	-	-
C. capitulata	C_9931_c0_g1_i1	-	-	-	-	-	-	-	-	-	M	A	A	K	F	L	V	A	V	F	V	A	F	A	A	I	A	G	L	G	M	A	D	D	V	L	L	S	G	Q	T	L	Y	T	-	-	-	-	-
	AAA	-	-	-	-	-	S	T	P	S	P	K	L	M	S	V	A	T	V	A	T	I	L	T	I	L	A	S	T	C	M	A	R	N	V	L	V	N	N	E	G	L	Y	A	-	-	-	-	-
	ACA	-	-	-	-	-	-	-	-	-	-	-	-	-	-	-	-	-	-	-	-	-	-	-	-	-	-	-	-	-	-	-	R	N	V	L	V	N	N	E	G	L	Y	A	-	-	-	-	-
	AUA	-	-	-	-	-	-	-	-	-	-	-	-	-	-	-	-	-	-	-	-	-	-	-	-	-	-	-	-	-	-	-	R	N	I	L	L	N	G	E	G	L	Y	A	-	-	-	-	-
	ASA	-	-	-	-	-	-	-	-	-	-	-	-	-	-	-	-	-	-	-	-	-	-	-	-	-	-	-	-	-	-	-	R	N	I	L	R	N	D	E	G	L	Y	G	-	-	-	-	-
	THC	-	-	-	-	-	-	-	-	-	-	-	-	-	-	-	-	-	-	-	-	-	-	-	-	-	-	E	P	C	T	P	N	N	V	L	Y	T	G	E	S	L	Y	G	-	-	-	-	-
	ACO	-	-	-	-	-	-	-	M	S	P	Q	-	L	S	L	V	V	G	L	L	V	S	S	A	V	F	G	F	C	S	A	E	N	I	L	Y	T	N	D	V	L	F	G	-	-	-	-	-
	AKA	-	-	-	-	-	-	-	M	A	A	K	P	A	S	L	A	F	L	L	L	L	L	G	V	V	L	R	P	S	E	A	A	Q	A	L	Y	A	P	G	A	L	F	S	-	-	-	-	-
	DPA	-	-	-	-	-	-	-	-	-	-	-	-	-	-	-	-	-	-	-	-	-	-	-	-	-	-	-	-	-	M	A	D	F	I	L	Y	S	G	D	S	L	R	S	-	-	-	-	-
	NPL	-	-	-	-	-	-	-	-	-	-	-	-	-	-	-	-	-	-	-	-	-	-	-	-	-	-	-	-	-	-	-	D	N	I	L	Y	S	G	E	T	L	S	P	-	-	-	-	-
	CMA	-	-	-	-	-	-	-	-	-	-	-	-	-	-	-	-	-	-	-	-	-	-	-	-	-	-	-	-	-	-	-	D	N	I	L	Y	S	G	E	T	L	S	P	-	-	-	-	-
	GNA	-	-	-	-	-	-	-	-	-	-	-	-	-	-	-	-	-	-	-	-	-	-	-	-	-	-	-	-	-	-	-	D	N	I	L	Y	S	G	E	T	L	S	T	-	-	-	-	-
	ZCA	-	-	-	-	-	-	-	-	-	-	-	-	-	-	-	-	-	-	-	-	-	-	-	-	-	-	-	-	-	V	C	D	S	I	L	Y	S	G	E	T	L	S	A	-	-	-	-	-
	CHC	-	-	M	G	I	F	S	I	I	R	T	L	L	L	C	A	A	S	L	T	I	L	L	A	N	P	S	F	C	Q	C	N	N	H	L	L	S	G	E	R	L	N	P	-	-	-	-	-
	EHA	-	-	-	-	M	A	S	S	I	M	T	L	L	L	C	A	A	S	L	T	L	L	L	A	I	P	S	-	-	S	G	D	N	H	L	L	T	G	Q	R	L	T	T	-	-	-	-	-
C. capitulata	C_17363_c2_g1_i1	-	-	-	-	-	M	A	I	P	M	T	-	A	A	L	L	I	L	P	A	I	F	G	L	L	A	P	T	S	L	A	D	N	H	L	L	S	D	E	W	L	L	T	-	-	-	-	-
C. capitulata	C_17363_c2_g1_i4	-	-	-	-	-	M	A	I	P	M	T	-	A	A	L	L	I	L	P	A	I	F	G	L	L	A	P	T	S	L	A	D	N	H	L	L	S	D	E	W	L	L	T	-	-	-	-	-
C. latifolia	L_9832_c0_g2_i1	-	-	-	-	-	M	A	I	P	V	T	-	A	A	L	L	I	L	P	A	I	F	G	L	L	A	P	T	S	L	A	D	N	H	L	L	S	G	E	S	L	S	P	-	-	-	-	-
C. capitulata	C_17363_c2_g1_i2	-	-	-	-	-	M	A	I	P	I	T	T	A	A	L	L	I	L	P	A	I	F	G	L	L	A	P	A	S	L	A	D	N	H	L	L	S	G	E	S	L	S	P	-	-	-	-	-
C. capitulata	C_48713_c0_g1_i1	-	-	-	-	-	-	-	-	-	-	-	-	-	-	-	-	-	-	-	-	-	-	-	-	-	-	-	-	-	-	-	-	-	-	-	-	-	-	-	-	-	-	-	-	-	-	-	-
C. latifolia	L_9832_c0_g1_i1	-	-	-	-	-	M	A	I	P	V	T	-	A	A	L	L	I	L	P	A	I	F	G	L	L	A	P	T	S	L	A	D	N	H	L	L	S	G	E	S	L	Y	D	-	-	-	-	-
C. capitulata	C_17363_c2_g1_i3	-	-	-	-	-	M	A	I	P	I	T	T	A	A	L	L	I	L	P	A	I	F	G	L	L	A	P	A	S	L	A	D	N	H	L	L	S	G	E	S	L	S	P	-	-	-	-	-
C. latifolia	L_30823_c0_g1_i1	-	-	-	-	-	-	-	-	-	-	-	-	-	-	-	-	-	-	-	-	-	-	-	-	-	-	-	-	-	-	-	-	-	-	-	-	-	-	-	-	-	-	-	-	-	-	-	-
	ZOA	-	-	-	-	-	-	-	-	-	-	M	A	G	L	V	I	L	S	A	F	L	L	G	F	L	L	P	S	S	M	A	D	N	V	L	Y	S	G	D	T	L	Y	S	-	-	-	-	-
	PRA	-	-	-	-	-	-	-	-	-	-	-	-	-	-	-	-	-	-	-	-	-	-	-	-	-	-	-	-	-	-	-	V	N	S	L	T	S	P	N	S	L	P	S	-	-	-	-	-
	PMA	-	-	-	-	-	-	-	-	-	-	-	-	-	-	-	-	-	-	-	-	-	-	-	-	-	-	-	-	-	-	-	D	N	S	L	T	S	P	N	S	L	P	S	-	-	-	-	-
C. latifolia	L_52738_c0_g1_i1	-	-	-	-	-	-	-	-	-	M	S	K	F	R	F	P	C	A	V	V	V	F	A	A	I	L	G	L	C	V	G	Q	N	T	L	Y	T	G	R	S	L	Y	N	-	-	-	-	-
C. capitulata	C_20510_c1_g2_i1	-	-	-	M	M	P	S	D	K	N	R	P	I	F	L	L	A	I	T	L	F	F	T	A	I	L	S	P	S	V	A	K	D	T	I	T	P	T	Q	P	L	L	D	N	E	I	L	V
C. capitulata	C_9108_c0_g1_i1	-	-	-	-	-	-	-	-	-	-	-	-	-	-	-	-	-	-	-	-	-	-	-	-	-	-	-	-	-	-	-	-	-	-	-	-	-	-	-	-	-	-	-	-	-	-	-	-
		---	---	>	<	---	---	MBS1					---	---	>	<	---	---	---	---	---	---	---	---	---	---	inter1					---	---	---	---	---	---	---	---	---	>	<	---	---	MBS2
C. capitulata	C_18595_c0_g1_i1	F	V	M	Q	D	D	C	N	L	V	L	Y	N	K	-	-	-	-	G	N	G	-	F	Q	S	D	T	H	G	W	G	-	V	N	-	C	T	L	T	L	N	N	L	G	Q	F	V	I
C. latifolia	L_19752_c0_g1_i1	F	V	M	Q	D	D	C	N	L	V	L	Y	N	K	-	-	-	-	G	N	G	-	F	Q	S	D	T	H	G	W	G	-	V	N	-	C	T	L	T	L	N	N	L	G	Q	F	V	I
C. capitulata	C_16562_c0_g1_i1	L	T	M	K	P	N	G	E	L	V	L	Y	A	N	-	-	-	-	D	Q	R	I	W	G	S	G	T	S	K	V	G	-	S	-	-	-	S	L	T	L	N	A	S	G	L	L	A	I
C. latifolia	L_22219_c0_g1_i1	L	T	M	K	P	N	G	E	L	V	L	Y	A	N	-	-	-	-	N	Q	R	I	W	G	S	G	T	S	K	V	G	-	S	-	-	-	S	L	T	L	N	A	S	G	L	L	A	I
C. capitulata	C_16562_c0_g1_i2	L	T	M	R	P	N	G	E	L	V	L	Y	A	N	-	-	-	-	D	Q	R	I	W	G	S	G	T	S	K	A	G	-	S	-	-	-	S	L	T	L	D	A	S	G	L	L	A	V
C. capitulata	C_37873_c0_g1_i1	L	T	M	K	P	G	G	E	L	V	L	Y	A	N	-	-	-	-	G	Q	R	K	W	G	S	P	T	K	Q	A	G	-	S	-	-	-	S	L	T	L	D	A	S	G	L	L	T	I
C. capitulata	C_9454_c0_g1_i1	L	A	M	Q	T	N	C	D	L	V	L	Y	N	S	-	-	-	-	G	Q	P	A	W	R	A	N	T	T	G	L	G	-	D	N	-	C	Y	L	G	L	K	H	T	G	E	L	V	V
C. capitulata	C_16324_c0_g1_i1	L	T	I	Q	N	K	C	N	L	V	K	Y	Q	N	-	-	-	-	G	R	Q	I	W	A	S	N	T	D	R	R	G	-	S	G	-	C	R	L	T	L	L	S	D	G	N	L	V	I
C. latifolia	L_16562_c0_g1_i1	L	T	I	Q	N	K	C	N	L	V	K	Y	Q	N	-	-	-	-	G	R	Q	I	W	A	S	N	T	D	R	R	G	-	S	G	-	C	R	L	T	L	L	S	D	G	N	L	V	I
C. capitulata	C_16324_c0_g1_i2	L	T	I	Q	N	N	C	N	L	V	K	Y	Q	H	-	-	-	-	G	R	Q	I	W	A	S	D	T	D	G	Q	G	-	S	Q	-	C	R	L	T	L	R	S	D	G	N	L	I	I
C. latifolia	L_16562_c0_g1_i2	L	T	I	Q	N	N	C	N	L	V	K	Y	Q	H	-	-	-	-	G	R	Q	I	W	A	S	D	T	D	G	Q	G	-	S	Q	-	C	R	L	T	L	R	S	D	G	N	L	I	I
C. latifolia	L_307_c0_g1_i1	L	T	M	Q	S	D	C	N	L	V	L	Y	D	N	-	-	-	-	G	R	A	I	W	A	S	N	T	G	G	L	G	-	S	G	-	C	R	L	T	M	Q	S	D	G	N	L	V	V
C. latifolia	L_307_c0_g2_i1	L	T	M	Q	S	D	C	N	L	V	L	Y	D	N	-	-	-	-	G	R	A	I	W	A	S	N	T	G	G	L	G	-	S	G	-	C	R	L	T	M	Q	S	D	G	N	L	V	V
C. capitulata	C_9931_c0_g1_i1	L	T	M	Q	S	D	C	N	L	V	L	Y	D	N	-	-	-	-	G	R	A	I	W	A	S	N	T	G	G	L	G	-	S	G	-	C	R	L	T	M	Q	S	D	G	N	L	V	V
	AAA	F	I	M	Q	D	D	C	N	L	V	L	Y	E	Y	-	-	-	-	S	T	P	I	W	A	S	N	T	G	I	T	G	K	N	G	-	C	R	A	V	M	Q	P	D	G	N	F	V	V
	ACA	F	Y	M	Q	D	D	C	N	L	V	L	Y	E	Y	-	-	-	-	S	T	P	I	W	A	S	N	T	G	V	T	G	K	N	G	-	C	R	A	V	M	Q	A	D	G	N	F	V	V
	AUA	L	I	M	Q	D	D	C	N	L	V	L	F	E	Y	-	-	-	-	S	T	Q	V	W	A	S	N	T	G	V	S	G	R	N	G	-	C	R	A	V	M	Q	A	D	G	N	F	V	V
	ASA	F	I	M	Q	E	D	C	N	L	V	L	Y	D	H	-	-	-	-	S	T	S	V	W	A	S	N	T	G	I	L	G	K	K	G	-	C	R	A	V	L	Q	S	D	G	N	F	V	V
	THC	F	I	M	Q	T	D	C	N	L	V	L	Y	E	G	-	-	-	-	N	G	P	I	W	A	S	G	S	N	D	L	G	-	S	G	-	C	Y	V	T	M	Q	K	D	G	N	L	V	I
	ACO	F	T	M	Q	T	D	C	N	L	V	L	Y	D	G	-	-	-	-	G	S	A	I	W	S	S	G	T	Y	R	K	G	-	T	G	-	C	Y	V	K	M	Q	S	D	G	N	L	V	V
	AKA	F	T	M	Q	A	D	C	N	L	V	L	Y	D	R	-	-	-	-	G	R	A	I	W	A	S	G	T	A	R	R	G	-	I	N	-	C	V	L	R	M	Q	R	D	G	N	L	V	V
	DPA	F	I	M	Q	N	D	C	N	L	V	Q	Y	D	N	-	-	-	-	G	K	A	I	W	A	S	G	T	N	G	R	G	-	S	G	-	C	Y	C	A	M	Q	S	D	G	N	L	V	V
	NPL	F	I	M	Q	E	D	C	N	L	V	L	Y	D	V	-	-	-	-	D	K	P	I	W	A	T	N	T	G	G	L	D	-	R	R	-	C	H	L	S	M	Q	S	D	G	N	L	V	V
	CMA	F	I	I	Q	E	D	C	N	L	V	L	Y	D	V	-	-	-	-	D	K	P	I	W	A	T	N	T	G	G	V	S	-	S	G	-	C	H	L	S	M	Q	T	D	G	N	L	V	V
	GNA	F	I	M	Q	E	D	C	N	L	V	L	Y	D	V	-	-	-	-	D	K	P	I	W	A	T	N	T	G	G	L	S	-	R	S	-	C	F	L	S	M	Q	T	D	G	N	L	V	V
	ZCA	F	I	M	Q	E	D	C	N	L	V	L	Y	N	V	-	-	-	-	D	K	P	I	W	A	S	N	T	G	G	L	A	-	R	G	-	C	H	L	S	M	Q	R	D	G	N	L	V	V
	CHC	L	A	M	Q	Y	D	C	N	L	V	L	Y	D	N	-	-	-	-	G	K	S	I	W	S	S	G	T	Y	G	S	G	-	S	G	-	C	Y	V	T	L	Q	T	D	G	N	L	V	I
	EHA	F	I	M	Q	S	D	C	N	L	V	L	Y	D	L	-	-	-	-	N	R	P	I	W	A	S	G	T	Y	G	K	G	-	T	G	-	C	F	L	S	M	Q	S	D	G	N	L	V	V
C. capitulata	C_17363_c2_g1_i1	L	I	M	Q	T	D	C	N	L	V	L	Y	D	N	-	-	-	-	Q	I	Q	V	W	A	T	N	T	T	G	G	G	-	D	H	-	C	R	L	H	L	E	K	N	G	S	L	V	I
C. capitulata	C_17363_c2_g1_i4	L	I	M	Q	T	D	C	N	L	V	L	Y	D	N	-	-	-	-	Q	I	Q	V	W	A	T	N	T	T	G	G	G	-	D	H	-	C	R	L	H	L	E	K	N	G	S	L	V	I
C. latifolia	L_9832_c0_g2_i1	L	A	M	Q	T	D	C	N	L	V	L	Y	D	S	-	-	-	-	Q	D	P	V	W	S	S	E	T	K	G	-	-	-	-	-	-	-	-	L	-	-	-	-	-	-	-	-	-	-
C. capitulata	C_17363_c2_g1_i2	F	T	M	Q	T	D	C	N	L	V	L	Y	D	N	-	-	-	-	Q	D	P	V	W	A	T	N	T	G	G	L	D	-	Q	R	-	C	R	L	N	M	Q	Q	D	G	N	L	V	I
C. capitulata	C_48713_c0_g1_i1	-	-	M	Q	T	D	C	N	L	V	L	Y	D	N	-	-	-	-	Q	I	P	V	W	A	T	N	T	G	D	G	Y	-	R	A	-	C	R	L	E	L	Q	K	N	G	S	L	V	I
C. latifolia	L_9832_c0_g1_i1	L	I	M	Q	T	D	C	N	L	V	L	Y	D	N	-	-	-	-	Q	I	P	V	W	A	T	N	T	G	D	G	Y	-	R	A	-	C	R	L	E	L	Q	K	N	G	S	L	V	I
C. capitulata	C_17363_c2_g1_i3	F	T	M	Q	T	D	C	N	L	V	L	Y	D	N	-	-	-	-	Q	D	P	V	W	S	S	E	T	K	G	L	G	-	K	G	-	C	S	L	R	M	Q	K	D	G	N	L	V	I
C. latifolia	L_30823_c0_g1_i1	-	-	-	-	-	-	-	-	-	-	-	-	-	-	-	-	-	-	-	-	-	-	-	-	-	-	-	-	-	-	-	-	-	-	-	-	-	-	-	M	Q	K	D	G	N	L	V	I
	ZOA	L	T	M	Q	S	D	C	N	L	V	L	Y	D	Y	-	-	-	-	G	R	A	V	W	S	S	G	T	Y	N	R	G	-	Y	N	-	C	I	L	R	M	Q	N	D	G	N	L	V	I
	PRA	L	I	M	Q	G	D	C	N	F	V	L	Y	D	S	-	-	-	-	G	S	P	V	W	A	S	N	T	G	G	L	G	-	S	D	-	C	R	L	T	L	H	N	N	G	N	L	V	I
	PMA	L	I	M	Q	A	D	C	N	L	V	V	Y	D	S	-	-	-	-	G	K	P	V	W	A	T	N	T	G	G	L	A	-	R	D	-	C	R	L	T	M	H	N	N	G	N	L	V	I
C. latifolia	L_52738_c0_g1_i1	L	T	M	Q	A	D	C	N	L	V	L	T	D	G	-	-	-	-	A	S	I	V	W	S	T	S	T	G	G	R	G	-	G	N	-	C	R	L	T	L	Q	N	D	G	-	-	-	-
C. capitulata	C_20510_c1_g2_i1	P	T	G	S	T	N	R	Y	V	G	V	W	F	N	N	I	A	I	Q	T	I	V	W	V	A	N	R	D	N	P	I	S	N	S	T	G	T	L	S	I	T	T	N	G	S	L	V	I
C. capitulata	C_9108_c0_g1_i1	-	I	V	Y	T	N	S	G	A	G	I	T	N	T	N	I	A	P	P	Q	V	I	W	S	A	N	R	D	R	P	I	R	D	N	-	A	T	L	Q	L	T	E	D	G	N	L	L	L
					†		†		†		†		†																													†		†		†		†
		---	---	---	---	---	---	inter2					---	---	---	---	---	---	---	>	<	---	MBS3					---	>	<	---	---	---	---	---	---	---	C-term					---	---	---	---	---	---	>
C. capitulata	C_18595_c0_g1_i1	W	S	S	N	P	T	V	T	A	T	K	P	G	K	Y	A	A	V	L	G	P	D	G	Q	V	G	I	Y	G	P	-	-	-	A	V	W	S	A	P	A	K	G	S	T	A	G	A	S
C. latifolia	L_19752_c0_g1_i1	W	S	S	N	P	T	V	T	A	T	K	P	G	K	Y	A	A	V	L	G	P	D	G	Q	V	G	I	Y	G	P	-	-	-	A	V	W	S	A	P	A	K	G	S	T	A	G	A	S
C. capitulata	C_16562_c0_g1_i1	W	T	P	N	T	T	D	G	E	T	-	-	-	Q	Y	V	C	L	L	Q	D	D	G	K	V	V	L	Y	S	T	-	-	-	Q	V	W	L	V	P	N	-	-	-	-	-	-	-	-
C. latifolia	L_22219_c0_g1_i1	W	T	P	N	T	T	D	G	E	T	-	-	-	Q	Y	V	C	L	L	Q	D	D	G	K	V	V	L	Y	S	T	-	-	-	Q	V	W	L	V	P	N	-	-	-	-	-	-	-	-
C. capitulata	C_16562_c0_g1_i2	W	T	P	K	T	T	P	G	E	T	-	-	-	Q	Y	V	C	L	L	Q	D	D	G	K	I	V	L	Y	S	K	-	-	-	Q	V	W	L	V	P	N	-	-	-	-	-	-	-	-
C. capitulata	C_37873_c0_g1_i1	-	-	-	-	-	-	-	-	-	-	-	-	-	-	-	-	-	-	-	-	-	-	-	-	-	-	-	-	-	-	-	-	-	-	-	-	-	-	-	-	-	-	-	-	-	-	-	-
C. capitulata	C_9454_c0_g1_i1	W	S	S	T	A	K	S	K	K	G	-	-	-	K	Y	A	L	V	L	N	P	N	G	R	I	A	V	Y	G	Q	-	-	-	R	R	W	T	S	N	N	P	K	E	L	A	Q	H	A
C. capitulata	C_16324_c0_g1_i1	W	G	S	A	C	W	G	D	N	G	-	-	-	K	Y	A	L	V	L	Q	K	D	G	R	F	V	I	Y	G	P	-	-	-	V	L	W	P	L	G	L	N	G	C	R	S	L	N	G
C. latifolia	L_16562_c0_g1_i1	W	G	S	A	C	W	G	D	N	G	-	-	-	K	Y	A	L	V	L	Q	K	D	G	R	F	V	I	Y	G	P	-	-	-	V	L	W	S	L	G	P	N	G	C	R	R	V	N	G
C. capitulata	C_16324_c0_g1_i2	W	G	S	D	C	W	G	N	N	G	-	-	-	T	Y	A	L	V	L	Q	Q	D	G	L	F	V	I	Y	G	P	-	-	-	V	L	W	P	L	G	L	N	G	C	R	S	L	N	G
C. latifolia	L_16562_c0_g1_i2	W	G	S	D	C	W	G	N	N	G	-	-	-	T	Y	A	L	V	L	Q	Q	D	G	L	F	V	I	Y	G	P	-	-	-	V	L	W	P	L	G	L	N	G	C	R	S	L	N	G
C. latifolia	L_307_c0_g1_i1	W	A	S	G	T	A	R	A	N	G	-	-	-	N	Y	V	L	V	L	Q	Q	D	R	N	V	V	I	Y	G	P	-	-	-	D	F	W	A	T	G	T	N	-	R	Y	T	V	G	G
C. latifolia	L_307_c0_g2_i1	W	A	S	G	T	A	R	A	N	G	-	-	-	N	Y	V	L	V	L	Q	Q	D	R	N	V	V	I	Y	G	P	-	-	-	D	F	W	A	T	G	T	N	-	R	Y	T	V	G	G
C. capitulata	C_9931_c0_g1_i1	W	A	S	G	T	A	R	A	N	G	-	-	-	N	Y	V	L	V	L	Q	Q	D	R	N	V	V	I	Y	G	P	-	-	-	D	F	W	A	T	G	T	N	-	R	Y	T	V	G	G
	AAA	W	A	S	N	S	R	R	G	N	G	-	-	-	N	Y	I	L	V	L	Q	K	D	R	N	V	V	I	Y	G	S	-	-	-	D	I	W	S	T	G	T	Y	R	K	K	V	G	G	T
	ACA	W	A	S	N	S	R	R	G	N	G	-	-	-	N	Y	I	L	V	L	Q	K	D	R	N	V	V	I	Y	G	S	-	-	-	D	I	W	S	T	G	T	Y	R	K	-	-	-	-	-
	AUA	W	A	S	Q	S	R	R	G	N	G	-	-	-	N	Y	I	L	A	L	Q	E	D	R	N	V	V	I	Y	G	T	-	-	-	D	I	W	S	T	G	T	Y	R	R	G	V	G	G	T
	ASA	W	A	S	H	S	V	R	G	N	G	-	-	-	N	Y	V	L	V	L	Q	E	D	G	N	V	V	I	Y	R	S	-	-	-	D	I	W	S	T	N	-	-	-	-	-	-	-	-	-
	THC	W	A	S	Q	T	H	Q	A	E	G	-	-	-	N	Y	V	L	V	L	Q	K	D	R	N	V	V	I	Y	G	P	-	-	-	S	L	W	A	T	N	T	D	Q	F	S	L	T	S	-
	ACO	W	A	S	N	T	D	R	G	R	G	-	-	-	N	Y	V	C	I	L	Q	R	D	R	N	V	V	V	Y	G	P	-	-	-	A	L	W	A	T	G	T	N	R	V	G	T	P	G	V
	AKA	W	A	S	G	T	N	R	G	A	G	-	-	-	N	Y	Y	L	T	L	Q	S	D	R	N	V	V	I	Y	G	P	D	G	R	A	I	W	A	T	N	T	K	A	L	S	K	G	-	-
	DPA	W	A	S	N	T	N	V	G	N	G	-	-	-	H	Y	V	L	I	L	Q	K	D	R	N	V	V	I	Y	G	G	-	-	-	A	R	W	A	T	N	T	N	T	V	G	V	S	G	G
	NPL	W	A	S	N	T	G	G	E	N	G	-	-	-	N	Y	V	C	V	L	Q	K	D	R	N	V	V	I	Y	G	T	-	-	-	A	R	W	A	T	G	T	N	I	H	-	-	-	-	-
	CMA	W	A	S	N	T	E	G	E	N	G	-	-	-	N	Y	V	C	V	L	Q	K	D	R	N	V	V	I	Y	G	T	-	-	-	A	S	W	A	T	G	T	N	I	H	G	-	-	-	A
	GNA	W	A	S	N	T	G	G	Q	N	G	-	-	-	N	Y	V	C	I	L	Q	K	D	R	N	V	V	I	Y	G	T	-	-	-	D	R	W	A	T	G	T	H	T	G	-	-	-	-	-
	ZCA	W	A	S	N	T	G	G	H	N	A	A	-	-	N	Y	V	L	I	L	Q	K	D	R	N	V	V	I	Y	G	P	-	-	-	A	K	W	A	T	G	T	Y	T	G	A	-	-	-	V
	CHC	W	A	S	N	T	S	G	E	N	G	-	-	-	N	Y	I	L	I	L	Q	K	D	R	N	L	V	I	Y	S	H	-	-	-	P	I	W	A	T	G	T	N	H	A	G	S	V	A	V
	EHA	W	A	S	N	T	A	R	N	N	G	-	-	-	N	Y	L	L	I	L	Q	K	D	R	N	V	V	I	Y	S	Q	-	-	-	P	I	W	A	T	T	T	N	I	R	G	S	A	G	V
C. capitulata	C_17363_c2_g1_i1	W	D	F	Q	S	G	K	V	E	G	-	-	-	N	Y	I	L	I	V	Q	Q	N	G	K	V	V	I	Y	G	E	-	-	-	Q	I	F	V	K	-	-	-	-	-	-	-	-	-	-
C. capitulata	C_17363_c2_g1_i4	W	D	F	Q	S	G	K	V	E	G	-	-	-	N	Y	I	L	I	V	Q	Q	N	G	K	V	V	I	Y	G	E	-	-	-	Q	I	F	V	K	-	-	-	-	-	-	-	-	-	-
C. latifolia	L_9832_c0_g2_i1	-	-	-	-	-	-	-	-	-	-	-	-	-	-	-	-	-	-	-	-	-	-	-	-	-	-	-	-	-	-	-	-	-	-	-	-	-	-	-	-	-	-	-	-	-	-	-	-
C. capitulata	C_17363_c2_g1_i2	W	A	S	N	T	A	Q	G	N	G	-	-	-	N	Y	I	L	V	V	Q	H	D	R	N	V	V	I	Y	A	D	-	-	-	P	I	F	A	T	G	T	N	I	R	S	K	D	V	T
C. capitulata	C_48713_c0_g1_i1	W	D	F	N	S	G	N	D	D	G	-	-	-	H	Y	I	L	V	V	Q	H	N	G	K	L	V	I	Y	G	E	-	-	-	Q	I	F	V	K	P	E	Y	G	-	-	-	-	-	T
C. latifolia	L_9832_c0_g1_i1	W	D	F	K	S	G	K	D	D	G	-	-	-	N	Y	I	L	V	V	Q	H	N	G	K	L	V	I	Y	G	E	-	-	-	Q	I	F	V	K	P	E	Y	G	-	-	-	-	-	T
C. capitulata	C_17363_c2_g1_i3	W	A	S	N	T	A	R	G	N	G	-	-	-	N	Y	I	L	I	V	Q	H	D	R	N	V	V	I	Y	A	D	-	-	-	P	I	F	A	T	G	T	N	N	V	G	T	G	V	V
C. latifolia	L_30823_c0_g1_i1	W	A	S	N	T	A	R	G	N	G	-	-	-	N	Y	I	L	I	V	Q	H	D	R	N	V	V	I	Y	A	D	-	-	-	P	I	F	A	T	G	T	N	N	V	G	T	G	V	V
	ZOA	W	A	S	N	T	G	G	Q	Q	G	-	-	-	Y	F	V	L	I	L	Q	R	D	R	N	V	V	I	Y	G	C	-	-	-	P	S	W	A	T	G	T	N	A	A	N	S	K	G	V
	PRA	W	E	T	K	T	N	G	K	D	D	-	-	-	H	Y	V	L	V	L	Q	Q	D	R	N	V	V	I	Y	G	P	-	-	-	A	V	W	A	T	G	S	G	P	-	A	V	G	L	T
	PMA	W	Q	T	N	T	N	E	K	E	D	-	-	-	H	Y	V	L	V	L	Q	Q	D	R	N	V	V	I	Y	G	P	-	-	-	A	V	W	A	T	G	S	G	P	-	A	V	G	L	T
C. latifolia	L_52738_c0_g1_i1	-	-	-	-	-	-	-	-	-	-	-	-	-	-	-	-	-	-	-	-	-	-	-	-	-	-	-	-	-	-	-	-	-	-	-	-	-	-	-	-	-	-	-	-	-	-	-	-
C. capitulata	C_20510_c1_g2_i1	W	S	T	A	A	T	G	L	T	S	-	-	-	-	P	V	A	Q	L	L	D	T	G	N	F	V	V	T	E	G	-	-	-	-	T	S	T	T	T	S	Y	P	W	Q	G	F	D	Y
C. capitulata	C_9108_c0_g1_i1	W	S	T	N	T	S	G	Q	S	V	-	-	-	-	V	G	I	N	L	T	E	T	G	N	L	M	L	V	D	-	-	-	-	-	-	-	Q	S	N	S	S	V	W	A	S	F	D	H
																					†		†		†		†		†
		---	---	---	---	---	---	---	---	---	---	---	---	---	---	---	---	---	---	---	---	---	---	---	---	---	---	---	---	---	---	---	---	---	---	---	---	---	---	---	---	---	---	---	---	---	---	---	---
C. capitulata	C_18595_c0_g1_i1	R	N	V	L	F	S	S	Q	T	L	Y	D	N	A	K	L	A	S	R	D	Y	T	L	V	M	Q	D	D	C	D	L	A	L	I	K	A	S	A	G	N	R	V	T	W	Q	S	G	T
C. latifolia	L_19752_c0_g1_i1	R	N	V	L	F	S	S	Q	T	L	Y	D	N	A	K	L	A	S	R	D	Y	T	L	V	M	Q	D	D	C	N	L	A	V	I	K	A	S	A	G	N	R	V	T	W	Q	S	G	T
C. capitulata	C_16562_c0_g1_i1	-	-	-	-	-	-	-	-	-	-	-	-	-	-	-	-	-	-	-	-	-	-	-	-	-	-	-	-	-	-	-	-	-	-	-	-	-	-	-	-	-	-	-	-	-	-	-	-
C. latifolia	L_22219_c0_g1_i1	-	-	-	-	-	-	-	-	-	-	-	-	-	-	-	-	-	-	-	-	-	-	-	-	-	-	-	-	-	-	-	-	-	-	-	-	-	-	-	-	-	-	-	-	-	-	-	-
C. capitulata	C_16562_c0_g1_i2	-	-	-	-	-	-	-	-	-	-	-	-	-	-	-	-	-	-	-	-	-	-	-	-	-	-	-	-	-	-	-	-	-	-	-	-	-	-	-	-	-	-	-	-	-	-	-	-
C. capitulata	C_37873_c0_g1_i1	-	-	-	-	-	-	-	-	-	-	-	-	-	-	-	-	-	-	-	-	-	-	-	-	-	-	-	-	-	-	-	-	-	-	-	-	-	-	-	-	-	-	-	-	-	-	-	-
C. capitulata	C_9454_c0_g1_i1	S	G	P	G	H	R	L	S	M	G	K	K	L	K	Y	R	D	Y	E	L	G	M	K	R	C	N	L	V	I	D	S	V	Q	T	G	K	V	L	W	Q	T	N	T	K	A	N	G	C
C. capitulata	C_16324_c0_g1_i1	H	E	D	I	K	M	V	I	N	N	-	-	-	-	-	-	-	-	-	-	-	-	-	-	-	-	-	-	-	-	-	-	-	-	-	-	-	-	-	-	-	-	-	-	-	-	-	-
C. latifolia	L_16562_c0_g1_i1	H	E	D	I	K	M	V	I	N	N	-	-	-	-	-	-	-	-	-	-	-	-	-	-	-	-	-	-	-	-	-	-	-	-	-	-	-	-	-	-	-	-	-	-	-	-	-	-
C. capitulata	C_16324_c0_g1_i2	H	E	D	I	K	M	V	I	N	N	-	-	-	-	-	-	-	-	-	-	-	-	-	-	-	-	-	-	-	-	-	-	-	-	-	-	-	-	-	-	-	-	-	-	-	-	-	-
C. latifolia	L_16562_c0_g1_i2	H	E	D	I	K	M	V	I	N	N	-	-	-	-	-	-	-	-	-	-	-	-	-	-	-	-	-	-	-	-	-	-	-	-	-	-	-	-	-	-	-	-	-	-	-	-	-	-
C. latifolia	L_307_c0_g1_i1	H	E	D	I	K	M	V	I	N	N	-	-	-	-	-	-	-	-	-	-	-	-	-	-	-	-	-	-	-	-	-	-	-	-	-	-	-	-	-	-	-	-	-	-	-	-	-	-
C. latifolia	L_307_c0_g2_i1	H	E	D	I	K	M	V	I	N	N	-	-	-	-	-	-	-	-	-	-	-	-	-	-	-	-	-	-	-	-	-	-	-	-	-	-	-	-	-	-	-	-	-	-	-	-	-	-
C. capitulata	C_9931_c0_g1_i1	H	E	D	I	K	M	V	-	-	-	-	-	-	-	-	-	-	-	-	-	-	-	-	-	-	-	-	-	-	-	-	-	-	-	-	-	-	-	-	-	-	-	-	-	-	-	-	-
	AAA	S	A	I	G	P	V	T	V	N	Q	N	V	T	A	V	R	K	V	A	A	A	A	A	A	-	-	-	-	-	-	-	-	-	-	-	-	-	-	-	-	-	-	-	-	-	-	-	-
	ACA	-	-	-	-	-	-	-	-	-	-	-	-	-	-	-	-	-	-	-	-	-	-	-	-	-	-	-	-	-	-	-	-	-	-	-	-	-	-	-	-	-	-	-	-	-	-	-	-
	AUA	S	G	M	E	N	V	T	A	T	A	A	-	-	-	-	-	-	-	-	-	-	-	-	-	-	-	-	-	-	-	-	-	-	-	-	-	-	-	-	-	-	-	-	-	-	-	-	-
	ASA	-	-	-	-	-	-	-	-	-	-	-	-	-	-	-	-	-	-	-	-	-	-	-	-	-	-	-	-	-	-	-	-	-	-	-	-	-	-	-	-	-	-	-	-	-	-	-	-
	THC	S	G	M	A	N	E	G	K	I	A	M	V	T	K	-	-	-	-	-	-	-	-	-	-	-	-	-	-	-	-	-	-	-	-	-	-	-	-	-	-	-	-	-	-	-	-	-	-
	ACO	E	E	S	N	A	T	P	E	I	A	M	V	I	N	N	-	-	-	-	-	-	-	-	-	-	-	-	-	-	-	-	-	-	-	-	-	-	-	-	-	-	-	-	-	-	-	-	-
	AKA	R	T	T	R	S	T	P	T	S	-	-	-	-	-	-	-	-	-	-	-	-	-	-	-	-	-	-	-	-	-	-	-	-	-	-	-	-	-	-	-	-	-	-	-	-	-	-	-
	DPA	L	P	A	N	E	T	T	A	E	A	K	A	A	R	I	S	M	V	V	N	K	-	-	-	-	-	-	-	-	-	-	-	-	-	-	-	-	-	-	-	-	-	-	-	-	-	-	-
	NPL	-	-	-	-	-	-	-	-	-	-	-	-	-	-	-	-	-	-	-	-	-	-	-	-	-	-	-	-	-	-	-	-	-	-	-	-	-	-	-	-	-	-	-	-	-	-	-	-
	CMA	S	T	A	E	I	I	K	L	A	R	K	Y	L	I	T	K	-	-	-	-	-	-	-	-	-	-	-	-	-	-	-	-	-	-	-	-	-	-	-	-	-	-	-	-	-	-	-	-
	GNA	-	-	-	-	-	-	-	-	-	-	-	-	-	-	-	-	-	-	-	-	-	-	-	-	-	-	-	-	-	-	-	-	-	-	-	-	-	-	-	-	-	-	-	-	-	-	-	-
	ZCA	I	K	P	V	T	V	K	S	A	K	-	-	-	-	-	-	-	-	-	-	-	-	-	-	-	-	-	-	-	-	-	-	-	-	-	-	-	-	-	-	-	-	-	-	-	-	-	-
	CHC	S	G	A	E	Q	N	K	V	R	E	I	R	K	I	L	K	I	M	T	D	E	-	-	-	-	-	-	-	-	-	-	-	-	-	-	-	-	-	-	-	-	-	-	-	-	-	-	-
	EHA	S	G	A	E	Q	N	K	V	S	E	M	T	N	I	L	E	V	T	A	N	V	-	-	-	-	-	-	-	-	-	-	-	-	-	-	-	-	-	-	-	-	-	-	-	-	-	-	-
C. capitulata	C_17363_c2_g1_i1	L	N	E	N	G	E	V	I	N	R	K	I	A	M	V	V	N	K	-	-	-	-	-	-	-	-	-	-	-	-	-	-	-	-	-	-	-	-	-	-	-	-	-	-	-	-	-	-
C. capitulata	C_17363_c2_g1_i4	L	N	E	N	G	E	V	I	N	R	K	I	A	M	V	V	N	K	-	-	-	-	-	-	-	-	-	-	-	-	-	-	-	-	-	-	-	-	-	-	-	-	-	-	-	-	-	-
C. latifolia	L_9832_c0_g2_i1	-	-	-	-	-	-	-	-	-	-	-	-	-	-	-	-	-	-	-	-	-	-	-	-	-	-	-	-	-	-	-	-	-	-	-	-	-	-	-	-	-	-	-	-	-	-	-	-
C. capitulata	C_17363_c2_g1_i2	L	N	E	N	G	E	V	I	N	R	K	I	A	M	V	V	N	K	-	-	-	-	-	-	-	-	-	-	-	-	-	-	-	-	-	-	-	-	-	-	-	-	-	-	-	-	-	-
C. capitulata	C_48713_c0_g1_i1	-	-	-	-	-	-	-	-	-	-	-	-	-	-	-	-	-	-	-	-	-	-	-	-	-	-	-	-	-	-	-	-	-	-	-	-	-	-	-	-	-	-	-	-	-	-	-	-
C. latifolia	L_9832_c0_g1_i1	L	N	E	N	G	E	V	I	N	R	K	I	A	M	V	V	N	K	-	-	-	-	-	-	-	-	-	-	-	-	-	-	-	-	-	-	-	-	-	-	-	-	-	-	-	-	-	-
C. capitulata	C_17363_c2_g1_i3	L	D	D	A	G	-	-	-	-	-	K	I	R	P	V	C	D	E	-	-	-	-	-	-	-	-	-	-	-	-	-	-	-	-	-	-	-	-	-	-	-	-	-	-	-	-	-	-
C. latifolia	L_30823_c0_g1_i1	L	D	D	A	G	-	-	-	-	-	K	I	R	P	V	C	D	E	-	-	-	-	-	-	-	-	-	-	-	-	-	-	-	-	-	-	-	-	-	-	-	-	-	-	-	-	-	-
	ZOA	A	M	V	V	V	V	P	E	G	D	E	P	Q	N	-	-	-	-	-	-	-	-	-	-	-	-	-	-	-	-	-	-	-	-	-	-	-	-	-	-	-	-	-	-	-	-	-	-
	PRA	R	A	M	L	N	K	-	-	-	-	-	-	-	-	-	-	-	-	-	-	-	-	-	-	-	-	-	-	-	-	-	-	-	-	-	-	-	-	-	-	-	-	-	-	-	-	-	-
	PMA	R	A	M	L	N	E	-	-	-	-	-	-	-	-	-	-	-	-	-	-	-	-	-	-	-	-	-	-	-	-	-	-	-	-	-	-	-	-	-	-	-	-	-	-	-	-	-	-
C. latifolia	L_52738_c0_g1_i1	-	-	-	-	-	-	-	-	-	-	-	-	-	-	-	-	-	-	-	-	-	-	-	-	-	-	-	-	-	-	-	-	-	-	-	-	-	-	-	-	-	-	-	-	-	-	-	-
C. capitulata	C_20510_c1_g2_i1	-	-	-	-	-	-	-	-	-	-	-	-	-	-	-	-	-	-	-	-	-	-	-	-	-	-	-	-	-	-	-	-	-	-	-	-	-	-	-	-	-	-	-	-	-	-	-	-
C. capitulata	C_9108_c0_g1_i1	-	-	-	-	-	-	-	-	-	-	-	-	-	-	-	-	-	-	-	-	-	-	-	-	-	-	-	-	-	-	-	-	-	-	-	-	-	-	-	-	-	-	-	-	-	-	-	-
		---	---	---	---	---	---	---	---	---	---	---	---	---	---	---	---	---	---	---	---	---	---	---	---	---	---	---	---	---	---	---	---	---	---	---	---	---	---	---	---	---	---	---	---	---	---	---	---
C. capitulata	C_18595_c0_g1_i1	H	Q	G	Q	L	A	V	A	A	D	S	S	K	I	L	W	A	S	K	P	A	G	K	T	T	G	D	Y	V	L	I	M	Q	I	N	G	Q	A	V	I	Y	G	P	K	V	W	S	T
C. latifolia	L_19752_c0_g1_i1	H	Q	G	Q	M	A	V	A	A	D	S	S	K	I	L	W	A	S	K	P	A	G	K	T	T	G	D	Y	V	L	I	M	Q	I	N	G	Q	A	V	I	Y	G	P	K	V	W	S	T
C. capitulata	C_16562_c0_g1_i1	-	-	-	-	-	-	-	-	-	-	-	-	-	-	-	-	-	-	-	-	-	-	-	-	-	-	-	-	-	-	-	-	-	-	-	-	-	-	-	-	-	-	-	-	-	-	-	-
C. latifolia	L_22219_c0_g1_i1	-	-	-	-	-	-	-	-	-	-	-	-	-	-	-	-	-	-	-	-	-	-	-	-	-	-	-	-	-	-	-	-	-	-	-	-	-	-	-	-	-	-	-	-	-	-	-	-
C. capitulata	C_16562_c0_g1_i2	-	-	-	-	-	-	-	-	-	-	-	-	-	-	-	-	-	-	-	-	-	-	-	-	-	-	-	-	-	-	-	-	-	-	-	-	-	-	-	-	-	-	-	-	-	-	-	-
C. capitulata	C_37873_c0_g1_i1	-	-	-	-	-	-	-	-	-	-	-	-	-	-	-	-	-	-	-	-	-	-	-	-	-	-	-	-	-	-	-	-	-	-	-	-	-	-	-	-	-	-	-	-	-	-	-	-
C. capitulata	C_9454_c0_g1_i1	K	H	A	R	N	R	L	W	S	S	N	K	R	A	D	S	G	F	Y	I	A	V	L	R	F	D	G	R	L	A	V	Y	G	P	K	V	W	T	N	D	K	L	D	S	Y	G	A	T
C. capitulata	C_16324_c0_g1_i1	-	-	-	-	-	-	-	-	-	-	-	-	-	-	-	-	-	-	-	-	-	-	-	-	-	-	-	-	-	-	-	-	-	-	-	-	-	-	-	-	-	-	-	-	-	-	-	-
C. latifolia	L_16562_c0_g1_i1	-	-	-	-	-	-	-	-	-	-	-	-	-	-	-	-	-	-	-	-	-	-	-	-	-	-	-	-	-	-	-	-	-	-	-	-	-	-	-	-	-	-	-	-	-	-	-	-
C. capitulata	C_16324_c0_g1_i2	-	-	-	-	-	-	-	-	-	-	-	-	-	-	-	-	-	-	-	-	-	-	-	-	-	-	-	-	-	-	-	-	-	-	-	-	-	-	-	-	-	-	-	-	-	-	-	-
C. latifolia	L_16562_c0_g1_i2	-	-	-	-	-	-	-	-	-	-	-	-	-	-	-	-	-	-	-	-	-	-	-	-	-	-	-	-	-	-	-	-	-	-	-	-	-	-	-	-	-	-	-	-	-	-	-	-
C. latifolia	L_307_c0_g1_i1	-	-	-	-	-	-	-	-	-	-	-	-	-	-	-	-	-	-	-	-	-	-	-	-	-	-	-	-	-	-	-	-	-	-	-	-	-	-	-	-	-	-	-	-	-	-	-	-
C. latifolia	L_307_c0_g2_i1	-	-	-	-	-	-	-	-	-	-	-	-	-	-	-	-	-	-	-	-	-	-	-	-	-	-	-	-	-	-	-	-	-	-	-	-	-	-	-	-	-	-	-	-	-	-	-	-
C. capitulata	C_9931_c0_g1_i1	-	-	-	-	-	-	-	-	-	-	-	-	-	-	-	-	-	-	-	-	-	-	-	-	-	-	-	-	-	-	-	-	-	-	-	-	-	-	-	-	-	-	-	-	-	-	-	-
	AAA	-	-	-	-	-	-	-	-	-	-	-	-	-	-	-	-	-	-	-	-	-	-	-	-	-	-	-	-	-	-	-	-	-	-	-	-	-	-	-	-	-	-	-	-	-	-	-	-
	ACA	-	-	-	-	-	-	-	-	-	-	-	-	-	-	-	-	-	-	-	-	-	-	-	-	-	-	-	-	-	-	-	-	-	-	-	-	-	-	-	-	-	-	-	-	-	-	-	-
	AUA	-	-	-	-	-	-	-	-	-	-	-	-	-	-	-	-	-	-	-	-	-	-	-	-	-	-	-	-	-	-	-	-	-	-	-	-	-	-	-	-	-	-	-	-	-	-	-	-
	ASA	-	-	-	-	-	-	-	-	-	-	-	-	-	-	-	-	-	-	-	-	-	-	-	-	-	-	-	-	-	-	-	-	-	-	-	-	-	-	-	-	-	-	-	-	-	-	-	-
	THC	-	-	-	-	-	-	-	-	-	-	-	-	-	-	-	-	-	-	-	-	-	-	-	-	-	-	-	-	-	-	-	-	-	-	-	-	-	-	-	-	-	-	-	-	-	-	-	-
	ACO	-	-	-	-	-	-	-	-	-	-	-	-	-	-	-	-	-	-	-	-	-	-	-	-	-	-	-	-	-	-	-	-	-	-	-	-	-	-	-	-	-	-	-	-	-	-	-	-
	AKA	-	-	-	-	-	-	-	-	-	-	-	-	-	-	-	-	-	-	-	-	-	-	-	-	-	-	-	-	-	-	-	-	-	-	-	-	-	-	-	-	-	-	-	-	-	-	-	-
	DPA	-	-	-	-	-	-	-	-	-	-	-	-	-	-	-	-	-	-	-	-	-	-	-	-	-	-	-	-	-	-	-	-	-	-	-	-	-	-	-	-	-	-	-	-	-	-	-	-
	NPL	-	-	-	-	-	-	-	-	-	-	-	-	-	-	-	-	-	-	-	-	-	-	-	-	-	-	-	-	-	-	-	-	-	-	-	-	-	-	-	-	-	-	-	-	-	-	-	-
	CMA	-	-	-	-	-	-	-	-	-	-	-	-	-	-	-	-	-	-	-	-	-	-	-	-	-	-	-	-	-	-	-	-	-	-	-	-	-	-	-	-	-	-	-	-	-	-	-	-
	GNA	-	-	-	-	-	-	-	-	-	-	-	-	-	-	-	-	-	-	-	-	-	-	-	-	-	-	-	-	-	-	-	-	-	-	-	-	-	-	-	-	-	-	-	-	-	-	-	-
	ZCA	-	-	-	-	-	-	-	-	-	-	-	-	-	-	-	-	-	-	-	-	-	-	-	-	-	-	-	-	-	-	-	-	-	-	-	-	-	-	-	-	-	-	-	-	-	-	-	-
	CHC	-	-	-	-	-	-	-	-	-	-	-	-	-	-	-	-	-	-	-	-	-	-	-	-	-	-	-	-	-	-	-	-	-	-	-	-	-	-	-	-	-	-	-	-	-	-	-	-
	EHA	-	-	-	-	-	-	-	-	-	-	-	-	-	-	-	-	-	-	-	-	-	-	-	-	-	-	-	-	-	-	-	-	-	-	-	-	-	-	-	-	-	-	-	-	-	-	-	-
C. capitulata	C_17363_c2_g1_i1	-	-	-	-	-	-	-	-	-	-	-	-	-	-	-	-	-	-	-	-	-	-	-	-	-	-	-	-	-	-	-	-	-	-	-	-	-	-	-	-	-	-	-	-	-	-	-	-
C. capitulata	C_17363_c2_g1_i4	-	-	-	-	-	-	-	-	-	-	-	-	-	-	-	-	-	-	-	-	-	-	-	-	-	-	-	-	-	-	-	-	-	-	-	-	-	-	-	-	-	-	-	-	-	-	-	-
C. latifolia	L_9832_c0_g2_i1	-	-	-	-	-	-	-	-	-	-	-	-	-	-	-	-	-	-	-	-	-	-	-	-	-	-	-	-	-	-	-	-	-	-	-	-	-	-	-	-	-	-	-	-	-	-	-	-
C. capitulata	C_17363_c2_g1_i2	-	-	-	-	-	-	-	-	-	-	-	-	-	-	-	-	-	-	-	-	-	-	-	-	-	-	-	-	-	-	-	-	-	-	-	-	-	-	-	-	-	-	-	-	-	-	-	-
C. capitulata	C_48713_c0_g1_i1	-	-	-	-	-	-	-	-	-	-	-	-	-	-	-	-	-	-	-	-	-	-	-	-	-	-	-	-	-	-	-	-	-	-	-	-	-	-	-	-	-	-	-	-	-	-	-	-
C. latifolia	L_9832_c0_g1_i1	-	-	-	-	-	-	-	-	-	-	-	-	-	-	-	-	-	-	-	-	-	-	-	-	-	-	-	-	-	-	-	-	-	-	-	-	-	-	-	-	-	-	-	-	-	-	-	-
C. capitulata	C_17363_c2_g1_i3	-	-	-	-	-	-	-	-	-	-	-	-	-	-	-	-	-	-	-	-	-	-	-	-	-	-	-	-	-	-	-	-	-	-	-	-	-	-	-	-	-	-	-	-	-	-	-	-
C. latifolia	L_30823_c0_g1_i1	-	-	-	-	-	-	-	-	-	-	-	-	-	-	-	-	-	-	-	-	-	-	-	-	-	-	-	-	-	-	-	-	-	-	-	-	-	-	-	-	-	-	-	-	-	-	-	-
	ZOA	-	-	-	-	-	-	-	-	-	-	-	-	-	-	-	-	-	-	-	-	-	-	-	-	-	-	-	-	-	-	-	-	-	-	-	-	-	-	-	-	-	-	-	-	-	-	-	-
	PRA	-	-	-	-	-	-	-	-	-	-	-	-	-	-	-	-	-	-	-	-	-	-	-	-	-	-	-	-	-	-	-	-	-	-	-	-	-	-	-	-	-	-	-	-	-	-	-	-
	PMA	-	-	-	-	-	-	-	-	-	-	-	-	-	-	-	-	-	-	-	-	-	-	-	-	-	-	-	-	-	-	-	-	-	-	-	-	-	-	-	-	-	-	-	-	-	-	-	-
C. latifolia	L_52738_c0_g1_i1	-	-	-	-	-	-	-	-	-	-	-	-	-	-	-	-	-	-	-	-	-	-	-	-	-	-	-	-	-	-	-	-	-	-	-	-	-	-	-	-	-	-	-	-	-	-	-	-
C. capitulata	C_20510_c1_g2_i1	-	-	-	-	-	-	-	-	-	-	-	-	-	-	-	-	-	-	-	-	-	-	-	-	-	-	-	-	-	-	-	-	-	-	-	-	-	-	-	-	-	-	-	-	-	-	-	-
C. capitulata	C_9108_c0_g1_i1	-	-	-	-	-	-	-	-	-	-	-	-	-	-	-	-	-	-	-	-	-	-	-	-	-	-	-	-	-	-	-	-	-	-	-	-	-	-	-	-	-	-	-	-	-	-	-	-
[truncated: 12 more columns]

## Sheet: Sheet1
	Additional File 6. Supplemental Figure 4.
	Amino acid sequence alignment of 10 C. latifolia transcripts, 15 C. capitulata transcripts, and 17 well-known GNA family members used in the phylogenetic analysis shown in Fig. 5.
