# Supplementary material for: De novo transcriptome analysis and comparative expression profiling of genes associated with the taste-modifying protein neoculin in Curculigo latifolia and Curculigo capitulata fruits
Source: BMC Genomics. 2021 May 13;22:347. doi: 10.1186/s12864-021-07674-3 (PMC8120819; doi:10.1186/s12864-021-07674-3)
Supplement: Supplementary file 7 — Additional file 7: Supplemental Figure 5. Comparison of the protein sequences of neoculin (NBS and NAS) from public databases and the Curculigo latifolia proteins identified in the present study. Amino acid residues that differ between NBS and NAS are shown in blue for NBS residues and red for NAS residues. Asn-2 of L_16562_c0_g1_i2 was the only residue that differed with NAS, which has Ser at this position (GenBank: BAD29946.1). These de novo assemblies were good matches with the known sequences (NBS and NAS). This level of matching supports the accuracy of the assembly [file 12864_2021_7674_MOESM7_ESM.xlsx]

## Sheet: Additional File 7
Additional File 7. Supplemental Figure 5.
Comparison of the protein sequences of neoculin (NBS and NAS) from public databases and the Curculigo latifolia proteins identified in the present study.
																							1									10										20
NBS	M	A	A	K	F	L	L	T	I	L	V	T	F	A	A	V	A	S	L	G	M	A	D	N	V	L	L	S	G	Q	T	L	H	A	D	H	S	L	Q	A	G	A	Y	T	L	T	I
L_16562_c0_g1_i1	M	A	A	K	F	L	L	T	I	L	V	T	F	A	A	V	A	S	L	G	M	A	D	N	V	L	L	S	G	Q	T	L	H	A	D	H	S	L	Q	A	G	A	Y	T	L	T	I
NAS	M	A	A	K	F	L	L	T	I	L	V	T	F	A	A	V	A	S	L	G	M	A	D	S	V	L	L	S	G	Q	T	L	Y	A	G	H	S	L	T	S	G	S	Y	T	L	T	I
L_16562_c0_g1_i2	M	A	A	K	F	L	L	T	I	L	V	T	F	A	A	V	A	S	L	G	M	A	D	N	V	L	L	S	G	Q	T	L	Y	A	G	H	S	L	T	S	G	S	Y	T	L	T	I
					30										40										50										60										70
NBS	Q	N	K	C	N	L	V	K	Y	Q	N	G	R	Q	I	W	A	S	N	T	D	R	R	G	S	G	C	R	L	T	L	L	S	D	G	N	L	V	I	Y	D	H	N	N	N	D	V
L_16562_c0_g1_i1	Q	N	K	C	N	L	V	K	Y	Q	N	G	R	Q	I	W	A	S	N	T	D	R	R	G	S	G	C	R	L	T	L	L	S	D	G	N	L	V	I	Y	D	H	N	N	N	D	V
NAS	Q	N	N	C	N	L	V	K	Y	Q	H	G	R	Q	I	W	A	S	D	T	D	G	Q	G	S	Q	C	R	L	T	L	R	S	D	G	N	L	I	I	Y	D	D	N	N	M	V	V
L_16562_c0_g1_i2	Q	N	N	C	N	L	V	K	Y	Q	H	G	R	Q	I	W	A	S	D	T	D	G	Q	G	S	Q	C	R	L	T	L	R	S	D	G	N	L	I	I	Y	D	D	N	N	M	V	V
								80										90										100										110				114
NBS	W	G	S	A	C	W	G	D	N	G	K	Y	A	L	V	L	Q	K	D	G	R	F	V	I	Y	G	P	V	L	W	S	L	G	P	N	G	C	R	R	V	N	G	G	I	T	V	A
L_16562_c0_g1_i1	W	G	S	A	C	W	G	D	N	G	K	Y	A	L	V	L	Q	K	D	G	R	F	V	I	Y	G	P	V	L	W	S	L	G	P	N	G	C	R	R	V	N	G	G	I	T	V	A
NAS	W	G	S	D	C	W	G	N	N	G	T	Y	A	L	V	L	Q	Q	D	G	L	F	V	I	Y	G	P	V	L	W	P	L	G	L	N	G	C	R	S	L	N	G	E	I	T	V	A
L_16562_c0_g1_i2	W	G	S	D	C	W	G	N	N	G	T	Y	A	L	V	L	Q	Q	D	G	L	F	V	I	Y	G	P	V	L	W	P	L	G	L	N	G	C	R	S	L	N	G	E	I	T	V	A
NBS	K	D	S	T	E	P	Q	H	E	D	I	K	M	V	I	N	N
L_16562_c0_g1_i1	K	D	S	T	E	P	Q	H	E	D	I	K	M	V	I	N	N
NAS	K	D	S	T	E	P	Q	H	E	D	I	K	M	V	I	N	N
L_16562_c0_g1_i2	K	D	S	T	E	P	Q	H	E	D	I	K	M	V	I	N	N
Amino acid residues that differ between NBS and NAS are shown in blue for NBS residues and red for NAS residues. Asn-2 of L_16562_c0_g1_i2 was the only residue that differed with NAS, which has Ser at this position (GenBank: BAD29946.1). These de novo assemblies were good matches with the known sequences (NBS and NAS). This level of matching supports the accuracy of the assembly.
