# Supplementary material for: De novo transcriptome analysis and comparative expression profiling of genes associated with the taste-modifying protein neoculin in Curculigo latifolia and Curculigo capitulata fruits
Source: BMC Genomics. 2021 May 13;22:347. doi: 10.1186/s12864-021-07674-3 (PMC8120819; doi:10.1186/s12864-021-07674-3)
Supplement: Supplementary file 8 — Additional file 8: Supplemental Table 2. Primer information used for qRT-PCR. qRT-PCR analyses were performed on the neoculin related genes from C. latifolia and C. capitulata fruits [file 12864_2021_7674_MOESM8_ESM.xlsx]

## Sheet: Additional File 8
	Additional File 8. Supplemental Table 2.
	Primer information used for qRT-PCR.
	Species	Transcript ID	Primer Name	Direction	Sequence (5'-3')	Size of amplification (bp)
	C. latifolia	L_16562_c0_g1_i1	NBS-fw1	forward	ACGACCACAACAACAACGAC	104
			NBS-rv1	reverse	CGGGCCATAGATGACAAATCTG
	C. latifolia	L_16562_c0_g1_i2	NAS-fw1	forward	ACGACGACAACAACATGGTC	103
			NAS-rv1	reverse	GGGCCATAGATGACAAAGAGG
	C. latifolia	L_307_c0_g1_i1/L_307_c0_g2_i1	L_307-fw1	forward	GGCAACAACAACAATGCCG	101
			L_307-rv1	reverse	GGCCCATAGATGACCACATTG
	C. capitulata	C_16324_c0_g1_i1 (Comp.)	NBS-fw1	forward	ACGACCACAACAACAACGAC	104
			NBS-rv1	reverse	CGGGCCATAGATGACAAATCTG
	C. capitulata	C_16324_c0_g1_i2 (Comp.)	NAS-fw1	forward	ACGACGACAACAACATGGTC	103
			NAS-rv1	reverse	GGGCCATAGATGACAAAGAGG
	C. capitulata	C_9931_c0_g1_i1	C_9931-fw1	forward	ACGGCAACAACAACAATGC	103
			C_9931-rv1	reverse	GGCCCATAGATGACCACATTG
	C. latifolia	L_19431_c0_g1_i2	ubiquitin-fw1	forward	TATAATCTGCAAGGGTCCGGC	93
			ubiquitin-rv1	reverse	AGATTCAGGACAAGGAGGGG
	C. capitulata	C_20039_c0_g6_i1	ubiquitin-fw1	forward	TATAATCTGCAAGGGTCCGGC	93
			ubiquitin-rv1	reverse	AGATTCAGGACAAGGAGGGG
	qRT-PCR analyses were performed on f the neoculin related genes from C. latifolia and C. capitulata fruits.
