# Supplementary material for: De novo transcriptome analysis and comparative expression profiling of genes associated with the taste-modifying protein neoculin in Curculigo latifolia and Curculigo capitulata fruits
Source: BMC Genomics. 2021 May 13;22:347. doi: 10.1186/s12864-021-07674-3 (PMC8120819; doi:10.1186/s12864-021-07674-3)
Supplement: Supplementary file 9 — Additional file 9: Supplemental Table 3. Relative quantification of the neoculin related genes from C. latifolia and C. capitulata fruits by qRT-PCR. The mean values of qRT-PCR from three independent biological replicates were normalized to ubiquitin gene of each species [file 12864_2021_7674_MOESM9_ESM.xlsx]

## Sheet: Additional File 9
	Additional File 9. Supplemental Table 3.
	Relative quantification of the neoculin related genes from C. latifolia and C. capitulata fruits by qRT-PCR.
	Species	Transcript ID	Relative Quantification
			Average	SE
	C. latifolia	L_16562_c0_g1_i1	1.48908	0.244559
	C. latifolia	L_16562_c0_g1_i2	1.23983	0.153034
	C. latifolia	L_307_c0_g1_i1/L_307_c0_g2_i1	0.979735	0.336147
	C. capitulata	C_16324_c0_g1_i1 (Comp.)	0.000403767	0.00028527
	C. capitulata	C_16324_c0_g1_i2 (Comp.)	0.000379202	0.000272192
	C. capitulata	C_9931_c0_g1_i1	15.0122	3.13372
	The mean values of qRT-PCR from three independent biological replicates were normalized to ubiquitin gene of each species.
