# Supplementary material for: De novo transcriptome analysis and comparative expression profiling of genes associated with the taste-modifying protein neoculin in Curculigo latifolia and Curculigo capitulata fruits
Source: BMC Genomics. 2021 May 13;22:347. doi: 10.1186/s12864-021-07674-3 (PMC8120819; doi:10.1186/s12864-021-07674-3)
Supplement: Supplementary file 10 — Additional file 10: Supplemental Table 4. Numbers of amino acid substitutions in neoculin group proteins. The values show the number of substituted amino-acids in each region. The predicted proteins were divided into nine regions—N-Pro, N-term, MBS1, inter1, MBS2, inter2, MBS3, C-term and C-Pro—based on the regions removed by processing, the N- or C-terminal regions, the mannose-binding sites MBS 1 to 3, and the regions between the MBSs. “A” indicates residues in NAS that are different from those of NBS. “B” indicates residues in NBS that are different from those of NAS. “C” indicates residues different from both NBS and NAS. “D” indicates the residues only present in C_9931_c0_g1_i1 [file 12864_2021_7674_MOESM10_ESM.xlsx]

## Sheet: Additional File 10
	Additional File 10. Supplemental Table 4.
	Numbers of amino acid substitutions in neoculin group proteins.
		region	No. of residues	C. latifolia L_16562_c0_g1_i1 (NBS)	C. capitulata C_16324_c0_g1_i1	C. latifolia L_16562_c0_g1_i2 (NAS)	C. capitulata C_16324_c0_g1_i2	C. latifolia L_307_c0_g2_i1	C. latifolia L_307_c0_g1_i1	C. capitulata C_9931_c0_g1_i1
	A	N-Pro	22	0	0	0	0	0	0	0
		N-term	25	0	1	5	6	2	2	2
		MBS1	11	0	0	2	2	0	0	0
		inter1	20	0	0	4	4	1	1	1
		MBS2	11	0	0	3	3	0	0	0
		inter2	21	0	0	5	5	0	0	0
		MBS3	9	0	0	2	2	1	1	1
		C-term	17	0	4	4	4	0	0	0
		C-Pro	22	0	1	1	1	0	0	0
	B	N-Pro	22	0	0	0	0	0	0	0
		N-term	25	6	5	1	0	0	0	0
		MBS1	11	2	2	0	0	1	1	1
		inter1	20	4	4	0	0	2	2	2
		MBS2	11	3	3	0	0	1	1	1
		inter2	21	5	5	0	0	1	1	1
		MBS3	9	2	2	0	0	0	0	0
		C-term	17	4	0	0	0	1	1	1
		C-Pro	22	1	0	0	0	1	1	1
	C	N-Pro	22	0	0	0	0	5	6	6
		N-term	25	0	0	0	0	8	8	7
		MBS1	11	0	0	0	0	3	3	3
		inter1	20	0	0	0	0	4	4	4
		MBS2	11	0	0	0	0	4	4	4
		inter2	21	0	0	0	0	9	9	9
		MBS3	9	0	0	0	0	3	3	3
		C-term	17	0	0	0	0	9	9	9
		C-Pro	22	0	0	0	0	1	1	1
	D	N-Pro	22	0	0	0	0	0	0	0
		N-term	25	0	0	0	0	0	0	1
		MBS1	11	0	0	0	0	0	0	0
		inter1	20	0	0	0	0	0	0	0
		MBS2	11	0	0	0	0	0	0	0
		inter2	21	0	0	0	0	0	0	0
		MBS3	9	0	0	0	0	0	0	0
		C-term	17	0	0	0	0	0	0	0
		C-Pro	22	0	0	0	0	0	0	0
	The values show the number of substituted amino-acids in each region. The predicted proteins were divided into nine regions—N-Pro, N-term, MBS1, inter1, MBS2, inter2, MBS3, C-term and C-Pro—based on the regions removed by processing, the N- or C-terminal regions, the mannose-binding sites MBS 1 to 3, and the regions between the MBSs. “A” indicates residues in NAS that are different from those of …
