# Supplementary material for: De novo transcriptome analysis and comparative expression profiling of genes associated with the taste-modifying protein neoculin in Curculigo latifolia and Curculigo capitulata fruits
Source: BMC Genomics. 2021 May 13;22:347. doi: 10.1186/s12864-021-07674-3 (PMC8120819; doi:10.1186/s12864-021-07674-3)
Supplement: Supplementary file 12 — Additional file 12: Supplemental Table 5. Accession number of sequences obtained from web-based sources [file 12864_2021_7674_MOESM12_ESM.xlsx]

## Sheet: Sheet1
	Additional File 12. Supplemental Table 5.
	Accession number of sequences obtained from web-based sources.
	Name	Database	Accsession Number
	Os-Nipponbare-Reference-IRGSP-1.0 (rice genome)	Assembly	GCF_001433935.1
	TAIR10.1 - reference genome (Arabidopsis thaliana genome)	Assembly	GCF_000001735.4
	Agaricus bisporus (white mushroom) agglutinin	UniProt	Q00022.3
	Amaranthus caudatus (foxtail amaranth) agglutinin	GenBank	AAL05954.1
	Robinia pseudoacacia (black locust) chitinase-related agglutinin	GenBank	ABL98074.1
	Nostoc ellipsosporum (cyanobacterium) agglutinin	UniProt	P81180.2
	Euonymus europaeus (European spindle) agglutinin	GenBank	ABW73993.1
	Galanthus nivalis (snowdrop) agglutinin	UniProt	P30617.1
	Hevea brasiliensis (rubber tree) agglutinin	GenBank	ABW34946.1
	Artocarpus integer (chempedak) agglutinin	GenBank	AAA32680.1
	Glycine max (soybean) agglutinin	UniProt	P05046.1
	Brassica juncea (brown mustard) LysM domain	GenBank	BAN83772.1
	Nicotiana tabacum (tobacco) agglutinin	GenBank	AAK84134.1
	the lectin chain of Ricinus communis (castor bean) agglutinin	Protein Data Bank	2AAI_B
	Allium sativum (garlic)	Protein Data Bank	1BWU
	Galanthus nivalis (snowdrop)	Protein Data Bank	1MSA
	Narcissus pseudonarcissus (wild daffodil)	Protein Data Bank	1NPL
	Polygonatum roseum	GenBank	AY899824
	Polygonatum multiflorum (Solomon’s seal)	GenBank	U44775
	Clivia miniata (kaffir lily)	GenBank	L16512
	Zephyranthes candida (autumn zephyr lily)	GenBank	AF527385
	Allium ascalonicum (shallot)	GenBank	L12172
	Allium cepa (onion)	GenBank	AY376826
	Allium ursinum (wild garlic)	GenBank	U68531
	Tulipa hybrid cultivar (tulip)	GenBank	U23043
	Zingiber officinale (ginger)	GenBank	AY657021
	Ananas comosus (pineapple)	GenBank	AY098512
	Amorphophallus konjac (konjac)	GenBank	AY191004
	Dioscorea polystachya (yam tuber)	GenBank	AB178475
	Cymbidium hybrid cultivar (cymbidium)	GenBank	U02516
	Epipactis helleborine (broad-leaved helleborine)	GenBank	U02515
	neoculin basic subunit nucleotide	GenBank	X64110.1
	neoculin basic subunit protein	GenBank	CAA45476.1
	neoculin acidic subunit nucleotide	GenBank	AB167079.1
	neoculin acidic subunit protein	GenBank	BAD29946.1
